# Supplementary material for: A Comprehensive Mouse Transcriptomic BodyMap across 17 Tissues by RNA-seq
Source: Sci Rep. 2017 Jun 23;7:4200. doi: 10.1038/s41598-017-04520-z (PMC5482823; doi:10.1038/s41598-017-04520-z)
Supplement: Supplementary file 2 — Dataset 1 [file 41598_2017_4520_MOESM2_ESM.xls]

## Sheet: Supplementary Table S6
Supplementary Table S6: gene expression profile (FPKM) of mouse across 17 tissues
gene_id	gene_short_name	gene_type	mAg_F_815	mAg_F_831	mAg_M_783	mAg_M_799	mBr_F_812	mBr_F_828	mBr_F_848	mBr_F_850	mBr_M_780	mBr_M_796	mBr_M_844	mBr_M_846	mFs_F_823	mFs_F_839	mFs_M_791	mFs_M_807	mHe_F_818	mHe_F_834	mHe_M_786	mHe_M_802	mKi_F_814	mKi_F_830	mKi_M_782	mKi_M_798	mLi_F_813	mLi_F_829	mLi_F_849	mLi_F_851	mLi_M_781	mLi_M_797	mLi_M_845	mLi_M_847	mLin_F_825	mLin_F_841	mLin_M_793	mLin_M_809	mLu_F_817	mLu_F_833	mLu_M_785	mLu_M_801	mMu_F_826	mMu_F_842	mMu_M_794	mMu_M_810	mOv_F_820	mOv_F_836	mSin_F_824
ENSMUSG00000000001	Gnai3	protein_coding	123.447	106.095	111.374	108.22	15.7951	13.0048	16.0819	13.8456	15.4527	15.0305	17.8929	15.3166	122.527	60.6065	89.3665	99.5913	14.1676	12.1846	16.2012	18.2998	42.1982	46.2463	39.8847	40.8087	46.2173	44.5105	46.845	46.9194	37.124	44.9972	34.1637	43.8156	51.8841	67.6739	71.1312	71.0051	55.8406	52.2556	56.6969	58.4359	20.4299	10.987	21.6566	12.5416	70.4807	72.9662	103.596
ENSMUSG00000000003	Pbsn	protein_coding	1.067	0	0.2046	0.6651	0.2434	0	0	0	0.6797	0.2304	0	0	0	0	0.4152	0.5433	0	0	0.5111	4.187	0.2215	0	0.2313	0.4632	0.2092	0	0	0	0.2029	0.3389	0	0	0	0	0.5239	0.7218	0	0	0.2605	0.166	0	0	0.3737	0.2349	0	0	0
ENSMUSG00000000028	Cdc45	protein_coding	4.0258	4.5012	3.3602	3.7376	0.9005	0.513	1.6266	0.7907	0.56	0.8094	0.9193	0.7036	2.23	2.331	2.0429	2.9281	1.8849	1.335	1.5044	1.3948	1.004	1.3866	1.2334	1.2825	0.8692	0.5423	0.5365	0.7076	0.5891	1.0205	0.8315	0.684	4.7174	4.4136	4.1504	3.8981	2.0061	1.8186	3.0211	3.0525	2.0358	1.1939	1.7733	1.6183	6.8214	7.1763	7.1288
ENSMUSG00000000031	H19	lincRNA	2.152	1.908	1.3104	1.6922	0.6732	0.6226	0.7739	1.1149	0.585	0.4188	1.1137	1.4447	32.3589	12.7275	15.1163	30.1414	7.5082	14.4734	50.4461	41.1906	0.6768	0.53	0.293	0.8723	0.5749	0.3994	1.2414	0.4122	0.6219	1.8232	0.7463	2.759	0.5692	1.1633	0.4881	0.7652	0.842	0.8617	1.4906	1.0829	785.823	1444.44	798.63	1412.88	9.0142	10.4875	0.3542
ENSMUSG00000000037	Scml2	protein_coding	0.1555	0.2657	0.2887	0.4999	0.4009	0.7028	0.8621	0.6141	0.3384	0.4519	0.3367	0.2332	1.264	0.3199	0.8691	1.304	1.5944	0.1074	0.2584	0.4425	0.1094	0.3858	0.1077	0.296	0.0267	0.0313	0	0	0.0794	0.0573	0.0341	0.0742	0.3206	0.869	1.0371	0.9641	0.9908	0.2828	0.2342	0.8351	0.3241	0.2789	0.1227	0.3057	2.9268	2.0785	0.1622
ENSMUSG00000000049	Apoh	protein_coding	0.1494	161.859	8.2932	6.0044	30.1606	1.163	3.3222	2.3514	0.5269	1.1378	1.7324	2.1822	0.262	1.6531	1.1014	0.1091	0	1.378	0.4227	0.6135	0	1.3581	3.4071	0.4928	1648.57	1465.21	1707.03	1620.17	1589.34	1592.35	1532.1	1727.32	0.8237	3.7804	0.7991	0.475	0.8059	0.7554	1.1478	0.2876	0.5347	3.52	0.9964	1.3231	0.254	1.9824	0.6982
ENSMUSG00000000056	Narf	protein_coding	7.592	8.4107	7.5563	4.9376	14.8184	14.5695	15.0955	18.6292	13.795	14.2869	12.9676	16.0513	12.8602	13.3029	12.3511	14.2546	27.8834	35.1292	28.7086	32.0761	13.5035	14.4173	11.3391	15.874	12.3995	14.1002	12.4587	14.1859	12.3238	21.7333	11.5502	17.2839	13.0607	18.1763	16.5056	25.7625	10.8198	8.1908	8.8238	10.9858	44.1938	46.6188	32.0623	45.1019	10.6703	11.9045	12.8914
ENSMUSG00000000058	Cav2	protein_coding	29.7721	32.5117	42.3599	58.161	28.7054	23.3907	28.8417	28.8043	20.8159	18.0428	19.1622	26.8043	26.0295	24.741	28.1676	26.9999	62.9891	57.0529	60.4973	59.0119	30.4778	37.2585	27.1881	29.6867	4.0025	4.3695	4.9602	3.2828	3.3527	2.6596	2.8343	1.9249	11.7061	17.8946	17.924	22.161	317.616	342.364	370.806	361.161	48.7051	37.744	91.3445	40.4053	40.0894	32.9113	4.1966
ENSMUSG00000000078	Klf6	protein_coding	15.9422	14.9764	14.4235	18.1384	12.5968	13.2972	13.5876	15.5251	12.8418	9.9449	10.5776	13.6151	46.3105	30.9384	34.561	36.8172	19.1228	20.4358	23.626	25.2893	10.7826	10.5308	9.152	10.0027	3.1913	2.5302	2.9526	2.4328	1.5108	1.9497	1.7173	2.1526	45.6793	63.299	86.0013	63.9521	50.3914	58.005	51.2479	42.9818	20.082	11.3731	20.2936	14.977	23.5266	33.1001	55.0209
ENSMUSG00000000085	Scmh1	protein_coding	9.8939	11.7349	8.152	8.1099	19.8408	18.3752	21.3037	23.9172	17.8287	23.6569	29.1724	23.9328	26.3814	22.0751	17.806	29.7693	12.1138	11.4645	12.9519	12.9609	8.2494	8.7458	8.9679	8.5093	3.1639	2.1908	3.0298	3.1132	2.049	2.6968	1.7996	3.7911	10.4134	17.543	15.4801	12.7437	19.8956	18.3839	15.2424	15.1784	8.3751	16.005	12.4444	17.3041	33.6077	21.9561	6.8311
ENSMUSG00000000088	Cox5a	protein_coding	142.437	140.082	130.504	147.25	191.557	157.341	173.509	159.692	185.935	166.31	183.422	173.518	119.107	266.723	228.304	163.179	815.356	877.451	746.368	704.032	391.356	385.853	370.354	392.313	184.056	198.783	193.328	177.846	186.152	201.272	199.077	211.259	296.647	367.247	399.232	372.333	69.4466	80.5898	64.9894	75.3184	619.971	680.177	528.549	735.665	110.752	97.9863	330.88
ENSMUSG00000000093	Tbx2	protein_coding	6.2877	7.1556	6.8202	7.3292	0.233	0.4543	0.2987	0.2744	0.4962	0.7902	0.7212	0.3486	13.6031	6.2212	7.7029	10.3411	1.1961	1.7877	1.8788	1.984	16.5521	14.3161	14.9847	17.6099	0.7664	0.6864	0.5822	0.5456	0.4566	0.4634	0.5955	0.6905	0.7455	2.883	1.995	2.0011	46.9613	61.2338	30.1574	42.3365	0.7714	0.6664	1.5419	1.7302	28.221	15.8628	1.4307
ENSMUSG00000000094	Tbx4	protein_coding	0.1221	0.1341	0	0.0484	0.348	0.0567	0	0	0.051	0.0964	0.1528	0.0909	0.3558	0.8146	0.6484	0.5715	0	0.0395	0.1001	0.1305	0.0532	0	0	0.0481	0.0483	0.0431	0	0	0	0.0464	0.0917	0	0	0.0994	0.0784	0.0799	15.6342	24.8756	9.8004	13.0092	0.7852	0.6509	0.3732	0.8241	0.9202	0.4011	0
ENSMUSG00000000103	Zfy2	protein_coding	0	0	0	0	0	0	0	0	0	0	0	0	0	0	0	0	0	0	0	0	0	0	0	0	0	0	0	0	0	0	0	0	0	0	0	0	0	0	0	0	0	0	0	0	0	0	0
ENSMUSG00000000120	Ngfr	protein_coding	0.8735	0.9622	1.6528	1.4362	0.1938	0.3317	0.3664	0.3494	0.4582	1.922	2.009	0.3668	1.6955	1.4825	1.1123	1.5681	0.1067	0.1841	0.2219	0.4031	0.6112	0.2622	0.3344	0.3374	0.7253	0.7709	0.6247	0.7227	0.5297	1.0174	0.6415	1.0437	1.2219	1.771	1.8948	1.3906	0.388	0.2735	0.1667	0.1264	0.5818	0.2751	0.2503	0.1972	5.7368	3.4455	0.7762
ENSMUSG00000000125	Wnt3	protein_coding	0	0	0	0	1.0182	0.8966	0.8082	0.4223	3.145	0.8404	1.0035	0.8973	0	0.0606	0	0	0	0	0	0	0	0	0	0	0	0	0	0	0.0394	0.0419	0	0.038	0	0.0483	0.0376	0.0383	0	0	0.0393	0	0	0	0.043	0.0384	0	0	3.5976
ENSMUSG00000000126	Wnt9a	protein_coding	0.5848	0.5514	0.7482	0.5296	2.3995	2.6093	3.1636	3.5725	3.4878	1.9892	3.0945	3.7854	2.8231	2.2615	1.7253	3.1295	1.7153	1.5594	1.9193	2.4905	0.5509	0.3582	0.3835	0.5124	0.1319	0.0769	0.2405	0.0362	0.0745	0.0394	0	0.1069	0.4404	1.0272	0.471	0.4821	3.7695	4.2507	3.1269	3.0071	3.5963	4.0485	2.8053	4.1973	3.3367	1.8939	0.5898
ENSMUSG00000000127	Fer	protein_coding	6.7382	7.119	7.6734	6.6227	5.6668	5.6959	6.2281	6.2457	6.5382	5.336	5.1236	7.3281	17.369	10.1524	13.7698	16.7873	4.3785	4.6557	4.7138	5.7172	2.5005	2.4177	2.6244	2.2604	1.9513	2.2001	2.4102	2.8581	2.4458	2.5054	2.369	2.1461	4.5728	6.1454	6.9157	6.143	7.1991	8.2905	8.0555	9.4584	5.2937	3.3901	3.0832	3.2844	9.972	9.0369	3.8712
ENSMUSG00000000131	Xpo6	protein_coding	26.8509	22.8738	21.0085	21.6189	24.1877	17.4299	20.5101	21.6339	24.4552	19.4143	21.0735	18.1719	16.2462	15.6475	15.5379	18.8747	14.825	13.0718	12.5805	13.0968	10.371	10.4826	16.5471	12.4491	5.9034	6.148	8.3598	8.1472	6.0382	5.384	7.2173	6.4263	9.772	12.5866	12.2943	12.6007	19.1722	19.081	11.7292	10.1701	14.6287	14.2337	17.287	15.0297	25.3174	26.6052	13.0765
ENSMUSG00000000134	Tfe3	protein_coding	12.6891	16.3769	10.4725	19.556	11.3867	11.3304	8.7242	10.0395	8.0599	7.8258	11.5664	7.2159	17.3852	8.6866	12.1949	16.2267	4.9958	7.9824	5.0608	7.8336	6.7435	6.4965	10.7642	7.3925	8.1758	6.0295	6.2401	6.7416	5.3373	7.0361	5.6366	7.121	4.3854	7.3845	7.7534	8.5316	11.3383	12.413	9.5785	7.9338	5.1868	3.7769	3.7741	5.9565	15.7153	16.7946	9.0208
ENSMUSG00000000142	Axin2	protein_coding	10.1006	8.9747	8.4746	11.7445	6.5663	5.783	6.2993	6.3374	7.2513	5.4875	6.3518	6.2052	6.6537	3.5868	5.0709	6.3385	0.652	0.9475	1.4085	1.4597	0.5219	0.3842	0.6512	0.9018	1.6491	1.6414	1.9934	1.7003	0.9321	1.2865	1.1017	0.4594	4.3527	6.5667	5.8577	5.7856	9.3882	8.1714	4.3342	4.9437	2.7905	1.8987	2.6342	2.8758	10.1956	7.3553	16.5399
ENSMUSG00000000148	Brat1	protein_coding	8.2842	8.0244	5.8727	7.3098	6.2779	6.9618	6.2772	6.1611	5.4688	6.5837	6.5031	6.5812	4.8271	3.3155	4.2913	5.6178	2.2377	2.3846	2.8783	2.5583	4.2053	3.8335	5.0832	4.2217	2.8565	3.2481	2.383	2.6425	1.3865	2.2807	1.8667	2.7209	3.0288	4.4731	3.8043	3.9015	7.4425	5.8206	5.8099	5.0512	2.481	1.8495	3.261	2.2802	8.5602	10.1223	3.1444
ENSMUSG00000000149	Gna12	protein_coding	31.895	38.851	24.8435	28.8198	30.037	26.4716	26.5847	22.7531	36.2269	29.3183	32.5686	29.1552	23.0444	15.3946	14.1092	22.0642	25.5958	34.1	29.0691	31.6399	42.3914	32.5122	37.8286	35.4364	19.6138	19.5353	22.7793	19.988	20.1851	18.8967	21.322	19.3494	8.9216	10.4523	9.5907	9.1144	19.7749	31.4254	16.0167	18.5541	10.6845	7.7577	8.3945	11.6694	36.6764	37.2571	7.9673
ENSMUSG00000000154	Slc22a18	protein_coding	6.7632	9.0079	15.2018	6.0572	1.6197	0.5729	0.6115	0.2586	0.2801	0.4763	0.4848	0.6915	18.0686	30.6581	24.1776	23.3091	0.147	0	0.8355	0.5692	273.301	247.925	323.563	254.074	39.5181	54.7844	45.6548	57.782	45.8198	63.7682	48.9076	66.1326	48.4417	44.9276	40.8152	41.4517	6.5856	6.4737	7.215	7.871	2.0598	0.9566	3.7138	1.4822	9.035	3.0555	50.4227
ENSMUSG00000000157	Itgb2l	protein_coding	0.0568	0.0446	0	0.0979	0	0	0	0	0	0	0	0.0447	0	0.6468	0.3005	0.5888	0	0	0.0322	0.032	0.2977	0.2394	0.6394	0.195	0.1927	0.2109	0.0928	0.4044	0.2462	0.0479	0	0.041	0.4014	0.3772	0.3774	0.7522	0.764	0.3999	0.8211	0.325	0	0	0.1278	0	0.3825	0.1247	0.3528
ENSMUSG00000000159	Igsf5	protein_coding	1.1015	1.9678	0.7613	1.0163	0.4622	0.2012	1.022	0.2439	0.2748	0.1667	0.3101	0.2057	1.0952	61.7359	52.7081	15.2438	0.0969	0.0743	0.3784	0.4281	28.7925	36.5432	29.6185	28.3686	16.8921	17.1698	17.6494	15.1206	16.4241	18.6843	18.9034	17.8974	30.1011	28.6284	36.8001	29.8334	20.1322	17.3502	22.488	17.7547	0.5719	0.4334	3.0246	0.2831	6.906	2.4063	35.7578
ENSMUSG00000000167	Pih1d2	protein_coding	2.7517	1.3273	2.8176	2.461	2.1969	1.3931	1.007	3.0666	2.4304	1.3278	2.4657	1.1653	1.1616	0.3378	1.2488	1.6581	0	0.3385	0.2663	0.2053	1.9402	2.2448	2.5556	1.917	0.755	0.5671	0.2038	0.188	0.1164	0.6411	0.3596	0.9725	0.7536	2.077	1.5537	2.02	5.7004	5.5685	11.5554	4.5607	0.3248	0.4208	0.948	0.3163	7.5426	2.9718	0.9035
ENSMUSG00000000168	Dlat	protein_coding	25.0001	25.6602	20.5075	28.4712	39.5486	31.0912	29.7854	34.5526	35.2322	29.8294	30.1634	35.1981	17.5884	27.9206	21.0616	19.5506	93.56	112.944	93.5289	99.5474	48.2531	51.175	45.1219	43.3179	17.1374	14.4982	22.2103	14.9783	14.2717	18.9189	13.7	15.3674	21.8432	29.9236	29.2958	26.9735	13.5447	13.3727	10.8336	14.2549	60.4265	76.3223	53.4185	81.1924	23.5881	20.3068	20.0751
ENSMUSG00000000171	Sdhd	protein_coding	134.051	133.662	149.239	149.647	83.6273	70.1495	80.12	68.5582	71.4944	66.4144	70.8705	78.0158	71.3482	165.613	153.323	102.539	309.907	352.392	315.957	315.101	277.772	303.267	259.344	266.819	196.3	205.079	208.923	196.989	208.742	199.933	199.577	199.018	223.876	303.455	316.419	308.597	74.8517	73.3013	102.294	91.1033	307.936	294.851	289.546	308.151	112.841	105.386	273.891
ENSMUSG00000000182	Fgf23	protein_coding	0	0	0.1664	0	0.318	0.3127	0.0838	0.0874	0.0933	0.1756	0.7499	0.0838	0	0	0	0	0	0	0	0	0	0	0	0	0	0	0	0	0	0	0	0.0671	0	0	0	0	0	0	0	0	0	0	0	0	0	0.1217	0
ENSMUSG00000000183	Fgf6	protein_coding	0	0	0	0	0	0	0	0	0	0	0	0	0	0	0	0	0.2588	0.0981	0.0829	0	0	0	0	0	0	0	0	0	0	0	0	0	0	0	0	0	0	0	0	0	1.5957	1.5316	0.4739	1.3592	0	0	0
ENSMUSG00000000184	Ccnd2	protein_coding	74.1206	77.4273	51.3533	61.5897	9.5617	12.9864	11.8357	15.3279	16.5404	17.7182	15.6213	16.7175	34.98	29.2899	27.5913	30.8795	17.104	19.9225	19.2741	18.4204	4.1168	3.9651	4.4182	5.0071	2.0892	2.9262	2.7231	2.3085	1.637	1.2984	1.4791	1.3104	19.5266	39.5346	44.4801	34.3876	30.9376	32.6681	29.2583	26.0093	8.9023	4.597	11.3638	5.8245	43.7982	46.5485	42.3094
ENSMUSG00000000194	Gpr107	protein_coding	25.3836	23.478	21.8001	22.9892	15.7382	13.5426	13.0705	15.2975	15.5421	13.5571	12.1559	14.8768	20.8404	16.3785	19.9103	23.1088	9.4261	8.8506	9.927	10.3905	15.6463	14.8014	12.1158	12.7229	4.5879	4.7443	5.7334	4.3655	4.2501	5.4259	6.6081	5.5079	18.0795	25.6404	23.7752	20.7981	16.2452	19.5789	14.7607	16.9514	10.9641	7.8873	7.8366	11.8953	19.4173	24.5815	26.9498
ENSMUSG00000000197	Nalcn	protein_coding	2.0608	2.5625	3.2482	2.6237	19.1913	19.4538	17.3154	20.7246	21.2203	19.7326	21.3669	19.3455	0.3008	0.5272	0.4323	0.3901	0.0892	0.1206	0.2341	0.3453	0	0.0752	0.0421	0.1021	0.0198	0	0	0.0188	0.0364	0	0.0194	0.0179	0.1524	0.3477	0.2479	0.1181	0.1132	0.0381	0.0663	0.1098	0.1418	0.0995	0.0775	0.0348	0.7434	1.0211	0.1117
ENSMUSG00000000202	Btbd17	protein_coding	0	0	0.0953	0.5572	14.5886	10.798	14.6477	10.2415	11.4934	13.2223	12.5695	9.9322	0	0.7406	0	0.0993	0	0	0.0579	0	0	0	0	0	0	0	0	0	0	0.0706	0	0	0	0	0	0.2786	0.1054	0	0.2748	0	0.1093	0	0.3072	0.529	2.921	0.6354	0.5616
ENSMUSG00000000204	Slfn4	protein_coding	0.6605	0.56	0.4379	0.577	0	0	0.0372	0	0.0396	0	0.0413	0	0.2662	3.9749	3.6082	1.4314	0.0751	0.1527	0.1814	0.613	0.231	0.1772	0.0393	0.1516	0.1781	0.0347	0.0775	0.1078	0.1673	0.1179	0.1786	0.0687	10.8117	25.0487	28.1821	29.4486	1.6673	1.1062	2.2658	1.6073	0.6882	0.252	1.6175	0.1186	3.8599	2.8591	3.8748
ENSMUSG00000000214	Th	protein_coding	323.035	278.194	413.29	481.622	5.2573	0.4686	4.8449	0.4338	11.0786	2.3072	9.2448	0.758	0.5896	0.4064	0.3194	0.2875	0	0	0.4079	0.1324	0	0	0	0.1511	0	0.0947	0	0	0.0667	0	0	0	0	0	0	0.1906	0.5792	0.4952	0.1317	0.428	1.2015	0.1759	0.7952	0.9361	0.7537	1.8044	0.9549
ENSMUSG00000000215	Ins2	protein_coding	0	0	0	0	0	0	0.4346	0	0	0.4562	0	0.4435	0	0	0	0	0	0	0	0	0.5182	0.6141	0	0	0	0	0	0	0	0	0	0	54.9408	0	0	0	0	0	0	0	0	0	2.4257	0	0	0	0
ENSMUSG00000000216	Scnn1g	protein_coding	0.1083	0.2408	0.4949	0.133	0.2589	0.1019	0.1252	0.0863	0	0.0444	0.0465	0	2.2698	1.6583	1.7769	1.8513	0.0478	0.0724	0.1543	0.1208	11.5207	12.2649	7.7822	10.6116	0	0.0396	0	0.0389	0.0793	0.0434	0	0	0.128	4.1092	2.1357	3.9855	45.5049	46.5503	34.1832	48.5531	0	0	0.1287	0	0	0.059	0
ENSMUSG00000000223	Drp2	protein_coding	0.277	0.2013	0.202	0.2045	11.8646	13.3217	13.321	15.4858	12.3123	13.8869	14.7381	14.3441	0.5019	0.7868	0.4225	0.5058	0.0824	0.1101	0.1757	0.1753	0.0193	0	0.0194	0.0601	0	0	0.0377	0.0314	0.0821	0.0302	0.0382	0.0338	0.4016	0.3018	0.2597	0.4966	0.0765	0.247	0.1923	0.0146	3.7732	1.9809	2.0352	2.1695	2.0432	1.1373	0.1852
ENSMUSG00000000244	Tspan32	protein_coding	1.622	1.2656	0.8656	2.7912	0.1152	0	0.2266	0	0.5097	0.4641	0.3515	0.4496	0.6901	0.705	0.823	0.8272	0.6326	0.7939	0.7714	1.77	0.1256	0.3041	0.0885	1.1094	0.6519	0.4401	0.322	0	0	0.2226	0.1166	0.4211	1.7351	1.1145	1.0925	0.6199	9.8013	6.0282	8.6246	7.5446	0.974	0.3102	1.6583	1.0401	1.4383	1.02	0.8956
ENSMUSG00000000247	Lhx2	protein_coding	0	0.1632	0	0.0554	19.8263	21.8539	22.3079	23.9521	22.2388	19.218	17.226	19.7606	0.063	0	0	0	0	0	0	0.0335	0	0	0	0	0.4653	0.8297	0.3253	0.9352	0.644	0.4536	0.448	1.4869	0	0.2803	0.0447	0	0	0	0.0467	0	0	0	0	0.1281	0	0.2715	0
ENSMUSG00000000248	Clec2g	protein_coding	0.5086	0.1963	0.6392	0	0	0	0	0	0.2262	0	0.235	0	10.2533	4.5396	6.2228	9.2795	0	0	0	0	0	0	0	0	0	0	0	0.0707	0	0	0	0	0	0	0	0	1.8387	0.1401	0	0.501	0	0	0	0	0	0	0.1304
ENSMUSG00000000253	Gmpr	protein_coding	5.0693	4.4479	8.8989	5.7522	23.1594	17.0435	22.0569	20.907	22.3727	22.0173	22.1739	24.4577	7.5897	10.4871	11.7392	9.0064	43.4449	46.8901	42.558	36.889	36.3943	23.8901	34.294	29.5789	0.4828	0.5214	1.2682	0.3316	0.8924	0.5074	0.3239	0.8536	8.3192	14.5292	12.4941	12.0039	10.9606	9.3279	8.8562	9.1052	66.1133	99.1813	73.155	84.6394	20.8074	13.6539	1.8608
ENSMUSG00000000263	Glra1	protein_coding	0	0	0	0	1.8582	0.596	0.9206	0.2322	1.0095	0.5994	0.3158	0	0	0.0874	0	0	0	0	0	0	0	0	0	0	0	0	0	0	0	0	0	0	0	0	0	0	0	0	0	0	0	0	0	0	0	0	0
ENSMUSG00000000266	Mid2	protein_coding	8.373	9.0483	11.7166	9.5773	8.0931	7.6692	6.3094	6.0413	6.413	8.4186	9.317	7.4117	16.8096	12.6693	13.7942	17.5811	5.7516	6.7823	5.493	6.4059	6.3456	7.3677	5.6648	5.7259	0.92	1.4146	1.1832	1.6778	1.4597	1.2299	1.3284	1.2113	9.7882	10.8862	12.2504	12.4864	14.7506	18.9077	13.8114	17.8529	3.5249	1.8273	3.8404	3.1396	8.649	6.8036	6.4387
ENSMUSG00000000275	Trim25	protein_coding	42.0872	48.7335	41.9975	41.3531	1.1714	1.1168	0.861	1.1925	1.1238	1.1573	1.1263	0.8811	13.6725	19.3633	17.4281	15.9948	6.8902	6.254	6.8445	7.5639	14.4364	13.1829	16.0289	16.9916	17.3974	16.5863	16.593	16.7864	14.8052	16.5561	15.1252	15.6807	21.0593	21.0684	20.6856	21.7755	18.3361	15.6891	15.3188	15.4115	4.4642	2.6387	4.3776	3.9744	16.6779	14.7077	24.1574
ENSMUSG00000000276	Dgke	protein_coding	3.9943	4.2266	6.7008	6.2148	16.3086	18.1547	16.4386	19.4776	17.4135	15.3963	15.483	17.0313	3.9224	2.2985	2.7426	2.8832	3.5169	3.8896	4.4151	3.8228	1.1167	1.3839	1.6578	1.3904	0.6559	0.3896	0.8057	0.5264	0.4586	0.4905	0.5427	0.3772	1.5601	2.0496	1.9515	2.1313	5.1856	5.5564	4.7655	5.7928	1.8778	1.544	2.6186	1.9263	5.3798	6.1929	1.1489
ENSMUSG00000000278	Scpep1	protein_coding	70.8251	72.8323	45.598	56.3303	7.2855	6.2387	6.3869	5.8045	6.6907	5.5122	6.0509	4.9948	55.3861	24.673	30.4508	48.4971	7.6519	5.3119	11.3154	15.7289	76.2018	59.3404	77.2963	71.1632	15.1013	14.7211	14.0415	13.6834	10.4013	14.1919	9.7617	14.2318	14.6543	18.4649	15.2296	19.0378	23.654	22.062	15.4455	20.179	14.4086	4.5972	9.5693	8.0864	94.5328	96.5236	22.1605
ENSMUSG00000000282	Mnt	protein_coding	6.4831	7.2088	5.8346	6.2635	6.8594	6.4896	6.4531	6.6921	6.6276	7.0707	6.5214	6.1348	5.74	4.7067	3.7165	4.1018	1.9064	1.9373	2.2226	2.6604	4.0354	4.5536	3.3487	3.36	0.9624	1.1337	1.4936	1.1129	1.4794	1.4647	1.1666	1.2246	2.3205	4.5596	3.4287	4.6544	7.0082	7.1405	4.1059	3.9968	2.1061	2.006	1.5672	1.7801	9.0518	9.738	3.4656
ENSMUSG00000000290	Itgb2	protein_coding	6.543	6.2527	5.2066	8.1413	1.3195	1.3103	1.1486	1.924	1.894	2.0346	1.7335	1.0007	3.3447	2.9264	2.822	5.4036	2.2491	2.3123	2.9593	5.8172	2.3674	1.0474	1.5811	1.8657	2.7706	2.7015	2.6688	2.8488	2.1486	2.1313	1.7869	2.2063	4.0907	2.7854	2.1978	3.5992	42.649	24.3008	32.7931	37.044	4.7217	0.5995	2.705	2.3472	6.8994	5.2649	5.8132
ENSMUSG00000000295	Hddc2	protein_coding	19.3963	20.5992	21.7184	22.1175	10.5443	7.363	10.9214	10.1487	11.4176	8.7229	11.7089	11.3324	10.5078	11.7295	12.4465	10.726	1.686	3.1985	3.7652	2.9392	5.9796	10.5968	5.878	6.3281	1.784	1.4313	1.0238	1.2245	0.4519	0.7321	1.2969	0.889	10.1974	12.1159	11.8185	12.9197	8.2014	7.7205	8.8086	7.6905	9.6892	6.4769	11.4134	7.9633	63.4064	37.0356	6.5684
ENSMUSG00000000296	Tpd52l1	protein_coding	21.403	17.6115	24.4842	21.1333	12.5534	12.8553	12.1872	12.8995	19.2926	17.9448	15.63	15.9875	3.0206	5.7654	4.2067	5.744	2.3655	3.8264	2.4887	2.4806	6.3829	6.7055	6.9659	7.298	2.8315	5.5214	4.1009	6.4569	3.851	3.5827	3.4655	5.1606	5.6212	3.7054	2.0716	2.8177	0.8278	0.4952	1.0692	0.9341	14.8306	12.4624	8.6232	9.2533	37.0975	25.1686	1.1957
ENSMUSG00000000301	Pemt	protein_coding	5.1872	30.7564	8.5649	5.2267	6.7538	3.1795	4.3828	4.4029	2.0314	1.4917	1.9692	3.1131	3.1165	2.7006	2.4607	3.245	0.5854	1.0158	1.5102	0.5718	2.101	1.6936	5.8941	1.3607	298.528	286.91	326.104	288.646	229.027	261.578	238.279	281.469	5.4775	6.2895	3.8135	2.5153	0.8071	1.4857	3.0558	2.2887	2.3701	3.9754	2.2385	3.4725	12.6012	8.7939	1.6304
ENSMUSG00000000303	Cdh1	protein_coding	0.7202	0.8838	1.1674	0.2629	1.4873	0.8596	0.6286	0.9871	0.9213	1.0027	0.8614	0.7196	76.7985	117.051	89.6323	84.6262	0.5503	0.3585	0.8759	0.3787	28.2812	30.7828	28.7252	27.4105	8.6984	6.2557	8.5833	6.8254	8.5723	10.9001	7.0615	12.8279	127.392	234.31	233.379	220.715	68.9401	78.0231	60.4752	62.2693	3.6365	1.6734	9.7158	0.7873	29.8633	12.968	146.497
ENSMUSG00000000305	Cdh4	protein_coding	2.0215	1.9731	1.6257	1.5549	2.5812	2.6413	2.1178	3.1001	3.932	5.629	5.1962	4.2167	1.0211	0.4376	0.7783	0.6129	0.1952	0.1969	0.3106	0.1098	0.7121	0.954	0.2045	0.4069	0.3321	0.1927	0.2305	0.0531	0.0538	0.0769	0.077	0.1825	0.0606	0.2195	0.0905	0.0171	0.4899	0.5799	0.5668	0.5463	1.2804	2.0967	2.9604	2.5732	1.4042	0.5239	0.438
ENSMUSG00000000308	Ckmt1	protein_coding	3.7946	3.1859	8.2335	4.5097	121.073	123.039	107.66	109.899	122.506	92.8878	88.9346	106.708	216.19	302.614	260.589	214.11	0.0786	2.1102	3.4956	2.4242	33.7688	28.2212	29.4148	35.3643	0.0831	1.2319	0.5568	0.5056	0.6819	0.648	0.4876	0.7377	434.412	1445.68	1736.02	1774.86	10.2602	9.3034	16.2912	13.2254	8.0823	11.1883	72.3185	3.8396	11.2507	2.4666	796.792
ENSMUSG00000000317	Bcl6b	protein_coding	5.1349	3.8215	8.117	11.9915	0.7103	0.4278	0.8479	0.4575	0.2437	0.5482	0.4375	0.8451	0.9782	0.9708	0.591	1.0438	9.1333	10.8995	8.0949	9.5302	2.8564	3.2025	4.178	5.1725	0.5931	0.7284	0.4784	0.3616	0.4775	0.7651	0.3328	0.3462	0.4745	0.5657	0.5991	0.5679	5.3674	8.2615	4.332	6.0016	1.405	2.1832	2.0804	4.1073	2.9567	4.9986	0.5143
ENSMUSG00000000318	Clec10a	protein_coding	1.4136	1.5457	3.103	4.6571	0.8056	0.064	0.9584	0.2198	0.8788	0.7242	0.4768	0.7296	6.288	3.801	6.4784	10.1886	1.1904	2.4436	3.7069	3.5925	1.1962	0.4261	1.0076	1.4828	0	0.2487	0	0.0716	0.7051	0.6273	0.2032	0.4206	1.51	1.6934	3.0337	1.7536	2.4347	4.0707	4.3002	3.3879	14.172	2.1073	8.4662	7.8123	5.926	5.353	0.4513
ENSMUSG00000000320	Alox12	protein_coding	0.9381	0.7922	1.1134	0.9213	0	0.2728	0.0403	0.0958	0.057	0.1478	0.2252	0.1992	13.4621	6.354	6.5652	11.6571	0.8547	1.042	1.2374	3.6235	1.4857	1.2536	1.2869	1.2814	0.1844	0.1131	0.284	0.2227	0.0746	0.162	0.1605	0.2164	0.2649	0.2973	0.2041	0.2427	1.6698	3.0628	2.377	3.248	0.7114	0.7669	0.4298	0.7705	2.625	1.8563	0.2758
ENSMUSG00000000325	Arvcf	protein_coding	11.0122	13.2954	13.9058	12.2088	6.9535	7.6955	8.9314	8.7089	10.2018	6.7551	7.8415	9.7902	5.8224	5.8313	3.4327	4.4027	3.4223	5.2033	4.0856	3.5027	19.4915	14.6462	17.2217	17.4301	4.3521	3.3153	4.3149	2.7282	2.5316	3.1331	2.4115	3.2164	2.18	2.9874	2.2655	2.4554	8.3582	12.1781	7.2874	8.9813	5.077	3.7842	2.892	3.1339	7.3258	5.4063	2.2105
ENSMUSG00000000326	Comt	protein_coding	106.735	134.694	108.495	121.78	48.7644	41.5139	46.0436	38.1283	45.565	47.3098	46.6074	45.0388	44.0379	34.7437	38.7852	45.0367	59.2382	61.5276	57.5295	51.7512	154.864	125.762	171.193	207.533	257.904	316.202	308.047	325.746	811.662	617.237	845.339	652.922	38.0248	55.0425	46.8545	53.8967	54.0457	54.2325	51.8964	58.5987	40.0917	26.4389	30.3043	32.7386	52.7328	43.6072	62.0073
ENSMUSG00000000339	Rtca	protein_coding	18.2386	14.3882	18.5834	20.7517	25.5573	21.5873	26.6082	18.4894	21.0016	22.4865	21.481	24.7851	7.268	8.5404	7.1133	8.0313	5.6226	6.4357	7.5866	9.8915	9.906	11.8239	9.9962	13.7004	5.4201	3.8985	4.321	3.2445	4.5697	3.5098	3.5095	3.9411	10.1207	10.3894	16.5426	14.5901	14.7183	15.5635	17.6181	18.3028	15.515	8.3955	12.6087	14.7728	15.4026	17.2135	15.4264
ENSMUSG00000000340	Dbt	protein_coding	32.3306	35.5528	36.2377	36.5153	9.5532	7.4888	7.3607	7.6879	7.1094	8.6223	7.6738	8.0356	10.8535	22.5734	21.9652	13.812	19.3392	19.9652	17.7322	17.0605	38.0999	43.88	42.085	38.3732	29.673	35.1447	29.4285	37.5651	31.0527	36.4989	33.2008	39.773	10.849	14.1239	14.8875	14.9168	11.1437	10.6872	11.0543	10.5035	13.9937	13.8088	12.5761	12.2899	18.514	14.031	8.4858
ENSMUSG00000000346	Dazap2	protein_coding	164.807	151.63	183.721	163.48	84.6549	87.5527	87.6909	81.0167	81.4201	84.6905	83.0696	87.7572	103.143	119.173	112.262	110.485	124.361	113.118	118.313	125.216	165.429	161.641	162.447	166.25	76.7062	78.2606	82.7455	72.7264	75.6893	81.6626	76.9465	78.0316	161.196	228.964	218.739	248.805	224.765	203.512	199.977	228.542	83.2047	63.5266	76.884	57.3086	152.389	142.141	217.487
ENSMUSG00000000355	Mcts1	protein_coding	77.0807	69.0327	77.2503	86.0748	68.6339	66.8925	66.639	62.8266	57.7426	58.0182	54.7593	60.0806	46.1113	39.0267	40.8493	46.3641	44.0127	32.6739	37.5169	31.0517	40.4409	39.8918	42.0784	41.2794	42.36	44.842	41.1797	42.7302	41.5474	49.035	39.1177	37.3479	37.4918	49.8944	52.4808	54.0133	56.8934	46.5573	64.719	51.6911	59.5885	46.8534	66.9392	45.4548	53.3174	52.9296	35.9826
ENSMUSG00000000359	Rem1	protein_coding	3.1996	3.0967	4.7386	4.9598	0.1213	0.2402	0	0.086	0.1075	0.256	0.0915	0.4041	3.584	3.8315	3.157	4.4403	1.7898	2.1959	2.4104	3.7407	2.7932	2.5525	3.6971	5.2614	0.0816	0.5467	0.1467	0	0.7748	0	0.1697	0.2594	2.3969	3.3678	2.0897	2.2612	2.5229	2.6026	2.8192	1.3944	1.9996	0.6	1.364	0.7352	7.7502	4.8236	0.6584
ENSMUSG00000000365	Rnf17	protein_coding	0.2839	0.113	0.555	0.522	0.1134	0.2012	0.2067	0.1557	0.1066	0.3004	0.3141	0.1743	0.3212	0.2043	0.2915	0.5772	0.0831	0.0219	0.0559	0.0733	0.025	0.0614	0	0.1317	0.1014	0.0241	0.0554	0	0.1488	0.0286	0	0.0249	0	0.0522	0.3217	0.0438	0.1184	0.0632	0.0627	0.1194	0.0288	0.0299	0.0928	0.0212	0.7935	0.6128	0.0627
ENSMUSG00000000374	Trappc10	protein_coding	14.2018	15.6073	10.3201	11.5319	18.5878	18.9966	17.4665	19.4529	19.6121	19.2228	20.2165	18.9117	15.3678	11.995	12.1609	14.0932	7.7117	9.4241	7.8967	9.4074	10.7128	11.7911	12.4773	11.9684	5.0683	4.3066	4.2339	4.6085	4.1234	4.7985	4.1939	4.5963	13.4233	18.8165	20.3548	18.8955	11.0887	14.2785	10.185	10.0026	8.3731	8.7535	5.8822	10.0927	12.8442	13.4638	21.5982
ENSMUSG00000000378	Ccm2	protein_coding	13.2314	11.9625	9.8599	16.3194	20.5302	24.118	18.4259	20.3663	27.2388	33.6548	33.5438	23.7596	13.98	15.7852	19.0332	13.3055	9.2223	9.4701	12.0521	10.4596	10.65	8.5957	11.7564	11.1341	10.8797	10.5946	11.3411	7.8995	11.3987	10.454	9.2285	9.2802	12.4097	12.6029	14.5378	12.6946	21.275	22.2073	18.4031	17.4507	15.0499	13.7388	13.4439	11.893	20.847	23.7929	7.7677
ENSMUSG00000000381	Wap	protein_coding	0	0	0	0	0	0	0	0	0	0	0	0	0	0	0	0	0	0	0	0	0	0	0	0	0	0	0	0	0	0	0	0	0	0	0	0	0	0	0	0	0	0	0	0	0	0	0
ENSMUSG00000000384	Tbrg4	protein_coding	14.8762	17.1199	18.0484	16.2906	13.1954	14.4988	12.9166	12.5128	13.3169	15.3911	13.5787	12.6243	18.4129	27.0515	19.6763	20.085	19.9338	19.003	17.1485	17.7798	15.4879	16.32	17.9407	17.662	11.0481	11.5079	11.5235	13.4674	11.7985	13.8502	11.8264	15.5678	20.5245	34.5245	26.7007	28.0217	11.1145	9.219	7.5418	8.3817	22.3729	18.7031	14.7823	21.0011	21.4059	31.526	24.9005
ENSMUSG00000000385	Tmprss2	protein_coding	1.019	0.7168	1.5929	0.5234	0.1029	0.0508	0.0837	0.0867	0.1377	0.0879	0	0.0825	2.2932	53.4021	33.7534	14.9679	0.0461	0.4224	0.627	0.1179	43.2879	42.1488	33.7046	34.5439	1.7794	2.0332	1.8114	2.1703	1.3276	0.8452	0.5409	1.1588	114.487	234.435	248.591	220.193	31.37	25.9577	31.655	28.1149	2.6296	2.8232	11.9697	0.5669	8.3719	3.8246	47.1627
ENSMUSG00000000386	Mx1	protein_coding	0.9313	0.7422	0.7596	0.6146	0.053	0.1587	0.0449	0.3561	0.1439	0.3056	0.05	0.0878	0.5232	7.7302	4.8827	2.1018	0.3668	0.0959	0.3889	0.3834	0.2907	0.326	0.1938	0.2813	0.8699	0.9036	0.7035	0.4269	1.1032	0.603	0.5812	0.3264	3.4846	1.6522	1.1395	1.2008	2.3184	1.9145	1.8917	1.1583	0.658	0.0478	0.519	0.3192	1.0268	0.6877	1.6474
ENSMUSG00000000392	Fap	protein_coding	1.7396	1.7108	3.8021	4.8632	0.8197	1.1455	1.4916	1.1548	0.7489	1.8616	1.0218	1.5575	1.2524	1.2316	1.2875	1.4259	4.3223	4.0534	3.4667	5.3194	0.7537	0.1322	0.3471	0.8796	0.2232	0.1011	0.1183	0.1104	0	0	0	0.1333	2.2594	3.2985	2.1062	3.3899	1.7548	0.8048	1.7864	1.2524	23.6526	8.61	12.235	10.9563	4.9642	1.8873	1.1859
ENSMUSG00000000394	Gcg	protein_coding	0	0.1251	0	0	0	0	0.4062	0.1388	0	0	0	0.2132	0	13.033	9.6451	3.1353	0	0	0	0	0	0	0	0	0	0	0	0	0	0	0	0	45.0013	37.1361	30.3041	36.1932	0	0	0.1143	0	0.9918	0.4341	3.1585	0	0	0.3594	35.8217
ENSMUSG00000000399	Ndufa9	protein_coding	118.65	108.904	141.682	138.633	95.1452	81.4312	94.7249	87.2967	88.6401	88.8772	78.1172	93.2078	77.9649	110.677	111.232	90.9328	278.885	297.392	276.075	277.321	177.911	198.123	175.187	181.726	88.2266	105.56	97.9067	103.014	98.2527	101.272	101.061	104.149	100.729	132.145	130.944	136.81	59.7912	58.1907	74.6473	73.7182	213.746	237.021	207.589	248.908	66.6137	66.9046	124.259
ENSMUSG00000000402	Egfl6	protein_coding	5.9702	4.7235	1.5586	2.2543	0.7889	1.4132	0.8616	0.6852	1.4887	0.4027	0.7465	1.0801	38.2279	12.1738	17.8855	30.8362	0.2006	0.2698	0.2621	0.195	4.5587	4.5958	2.8913	2.9058	0.0481	0.0444	0	0	0.0448	0	0	0	0	0.25	0.1202	0.0409	43.9516	32.8028	36.6639	34.6264	0.9636	0.4631	0.0829	0.1487	4.8855	4.1011	0.0393
ENSMUSG00000000409	Lck	protein_coding	2.2106	2.2408	2.1744	2.0593	0.6297	1.0311	0.4767	2.4087	2.1079	0.8874	1.0391	1.4098	0.6181	2.6388	1.1347	0.9958	0.394	0.5554	7.0367	1.3913	1.4656	0.4307	0.7143	1.7028	0.8854	0.7192	1.2792	0.86	0.5354	0.5954	0.4859	0.7297	4.8597	0.898	2.4356	3.2561	8.0874	7.2313	6.5931	6.7716	0.4285	0.0715	0.6772	0.5482	17.3225	26.4675	5.485
ENSMUSG00000000411	Tssk3	protein_coding	0	0	0	0	0.1308	0	0	0	0.1167	0	0	0.1043	0	0.1408	0.2229	0.0999	0.1002	0	0	0	0	0	0	0	0	0	0	0	0.096	0	0	0	0.1045	0	0	0	0.106	0	0	0	0	0	0.1758	0.0795	0.1146	0.4497	0
ENSMUSG00000000416	Cttnbp2	protein_coding	24.1687	28.7983	32.1604	29.7279	40.6824	40.0563	27.6672	33.983	26.7243	36.9871	39.6258	30.72	2.477	3.4959	1.7379	2.9604	0.1041	1.1645	0.4519	0.4048	7.7115	5.5324	4.0146	4.7164	0.1792	0.029	0.0325	0.0302	0.0295	0.2299	0.1727	0.0868	3.4734	7.3584	12.9226	9.3507	4.1657	1.9577	4.8841	3.734	0.6168	0.1538	2.4903	0.2969	3.877	2.3541	0.6163
ENSMUSG00000000420	Galnt1	protein_coding	38.9523	36.9649	43.093	46.6554	24.9896	22.4244	23.9617	19.2661	20.4801	24.909	21.5567	24.0147	26.5507	28.9133	28.0952	28.334	34.9051	34.877	37.5898	38.6255	43.4117	41.1874	60.9709	54.9976	19.3949	18.2473	21.3982	18.1203	19.212	17.7021	18.5081	18.8787	37.1882	40.6127	38.7108	40.7802	45.4187	47.7416	47.8632	48.6082	32.1999	28.4822	25.996	26.6772	67.9922	64.0884	74.503
ENSMUSG00000000435	Myf5	protein_coding	0	0	0	0	0	0	0	0	0	0	0	0	0	0	0	0	0	0	0	0	0	0	0	0	0	0	0	0	0	0	0	0	0	0	0	0	0.0791	0	0.0697	0.0657	2.8906	1.3056	2.067	1.6144	1.7952	2.5584	0
ENSMUSG00000000439	Mkrn2	protein_coding	11.9025	10.9986	8.9983	9.0825	9.4792	10.6276	10.5657	8.7701	10.1343	9.553	10.4325	10.99	7.7556	5.407	6.3389	7.458	9.2592	10.3456	9.1821	8.7918	5.651	6.4753	6.4482	5.5518	3.3388	3.8823	3.8136	4.073	3.7557	3.5114	2.9191	3.6531	4.5546	7.4087	5.8285	5.9098	7.4801	8.5313	8.2199	7.087	13.4129	20.1221	11.909	16.8068	10.7818	9.3661	5.4554
ENSMUSG00000000440	Pparg	protein_coding	8.1845	9.3754	14.2005	33.6972	1.1757	1.5005	1.5296	1.6388	1.2232	1.4264	1.2832	1.5363	7.3398	21.3558	21.0819	13.8864	5.618	4.0963	6.5657	5.2472	1.9149	1.1337	3.5103	3.5393	2.1778	2.7905	2.2732	2.8539	2.146	2.3449	2.3814	1.876	24.3265	18.0943	15.573	18.2701	12.9624	6.5567	12.876	11.697	7.7802	5.886	15.7821	4.9618	20.8509	27.2085	2.4719
ENSMUSG00000000441	Raf1	protein_coding	46.1361	45.3962	38.202	39.6421	29.3087	27.1917	29.893	29.4368	29.4546	27.4858	29.6812	31.2627	44.3964	63.3202	53.18	51.3798	37.6877	38.0608	34.9766	37.6479	27.8985	27.3524	30.9024	30.3969	27.0929	23.8831	24.699	24.8916	29.1641	27.9188	27.2474	26.6154	30.1904	39.9328	36.5624	41.8014	42.6329	39.3819	35.7284	40.4264	51.9786	64.109	46.5174	60.4854	60.7865	57.5284	36.7312
ENSMUSG00000000486	Sept1	protein_coding	4.0133	4.3274	3.0716	3.4282	1.3038	0.6895	0.2947	0.5272	0.4783	0.7851	0.4984	0.2746	1.7911	2.6072	1.6493	2.3025	1.5003	1.7247	5.144	5.121	1.7605	2.6417	2.6563	3.8457	0.7791	0.4826	0.9575	0.8977	1.0142	0.5118	0.6131	0.5956	3.2488	3.1084	2.0681	2.0031	10.0293	8.2261	8.1268	7.7689	2.369	0.8012	4.1419	1.6429	8.0703	11.7728	4.9197
ENSMUSG00000000489	Pdgfb	protein_coding	13.3383	14.115	9.3689	12.8535	7.242	9.4362	7.8173	9.0971	9.2801	7.369	9.7972	8.5797	4.9957	4.9173	3.9789	4.1025	8.0597	9.3359	6.5149	7.5914	9.5577	7.096	7.1659	7.2106	0.3389	0.2894	0.0845	0.1521	0.2746	0.3249	0.126	0.4091	2.1149	3.0937	1.8475	2.3792	24.1294	38.1503	19.0797	25.5125	5.3509	5.4077	5.0194	6.8266	8.7078	11.3632	0.9831
ENSMUSG00000000530	Acvrl1	protein_coding	5.2501	5.4902	5.7916	6.7085	2.3988	3.5961	2.3847	3.262	1.3946	3.9803	5.4061	2.5605	9.997	7.942	7.4398	14.4325	9.8134	8.5073	8.9566	10.2514	8.8748	5.8558	7.5906	9.4335	1.0491	1.078	1.9013	1.1468	1.0562	1.198	0.7016	0.8237	4.9894	8.572	6.9777	6.4755	108.209	161.992	70.145	110.557	8.4875	3.8108	5.2344	6.9694	10.5609	10.6257	3.8248
ENSMUSG00000000531	Grasp	protein_coding	6.0119	6.1578	5.5369	6.6768	14.6443	18.4122	21.1069	23.1208	17.635	25.0635	24.1686	21.8865	1.8623	2.2595	1.9761	1.9193	3.6101	3.6912	3.7998	4.6033	2.374	1.9037	2.1424	3.5316	0.2182	0.502	0.2519	0.3938	0.3421	0.2886	0.1859	0.3869	0.8283	2.5696	1.3163	1.0839	9.5735	16.0754	5.1417	10.0692	3.2524	1.4008	2.6887	2.7439	9.1142	10.3046	0.7489
ENSMUSG00000000532	Acvr1b	protein_coding	3.1098	3.8128	3.0927	3.9446	25.2615	25.8085	25.3374	30.1407	26.928	24.3184	26.9601	28.8495	19.9877	12.7153	14.1908	16.6678	3.2314	4.4987	3.9843	3.7633	9.9957	10.2111	9.4657	7.7363	2.4706	1.9218	2.3294	2.2199	1.2984	1.6376	1.5408	1.7262	16.337	25.7809	22.1566	24.2389	15.1223	16.2712	12.3813	11.7329	17.6638	14.7009	7.2944	12.2994	11.1729	10.4258	15.2657
ENSMUSG00000000538	Tom1l2	protein_coding	33.4536	34.3662	30.846	27.7382	55.1482	64.0414	60.4359	61.7754	61.8533	53.8468	54.0605	56.5726	45.7036	26.529	31.7807	39.6525	30.1637	28.5453	26.3405	29.5935	24.7953	21.948	24.899	25.8381	6.0664	5.7035	6.2524	6.9033	6.6418	6.7741	5.0824	7.4599	18.1514	25.3799	22.1526	24.4992	24.8704	23.255	20.0162	21.9599	23.7397	23.614	21.3911	26.1835	39.426	30.2519	25.744
ENSMUSG00000000544	Gpa33	protein_coding	0.2077	0	0.1512	0.0624	0	0.0733	0.3606	0.0612	0	0	0.0566	0	0.4677	2.992	3.1208	2.3131	0	0.5069	0.4912	0.2494	0.1378	0.072	0.2023	0.4714	0	0	0.151	0.0529	0.1603	0.0582	0	0.089	156.077	286.855	285.783	262.6	0.1208	0.1255	0.0921	0.2757	4.0508	2.0909	14.3818	1.0578	0	0.152	225.21
ENSMUSG00000000552	Zfp385a	protein_coding	1.9286	2.3681	2.2102	3.0745	20.7509	19.6528	18.3457	14.7567	22.7802	18.6962	20.3924	17.556	20.3244	8.1067	11.4265	17.1329	4.8186	4.551	6.0307	7.0443	1.3605	1.3387	2.3501	1.9155	4.7637	3.4262	5.0069	3.1664	3.7684	3.9212	2.5876	3.1454	1.3812	2.7104	2.483	3.4012	3.8295	3.7565	3.4048	2.347	20.2684	7.1998	8.2178	27.7456	4.7484	5.1281	1.0363
ENSMUSG00000000555	Itga5	protein_coding	7.7432	8.5623	6.1256	6.7235	0.5163	0.4373	0.5899	0.7571	0.5398	1.6363	2.0082	0.4009	16.091	9.553	10.0965	16.9965	9.6081	10.2056	9.9352	11.5231	2.471	2.1159	2.1618	3.014	5.679	4.3554	4.9487	4.1529	2.2784	4.511	2.2761	3.6672	7.691	14.0122	23.1816	10.9071	7.2335	8.8704	7.03	8.303	7.4703	2.1818	2.4007	4.0436	11.913	12.104	3.1284
ENSMUSG00000000560	Gabra2	protein_coding	0	0	0	0	19.1911	21.4806	21.5227	23.069	24.8328	20.2715	21.1602	21.7283	0.065	0	0.0638	0.0579	0	0	0	0.0518	0	0	0	0.1392	0.0659	0	0	0	0	0	0	0.1244	0.1261	0.1374	0.0556	0	0	0	0	0	0.162	0	0	0.0591	0	0	0
ENSMUSG00000000561	Wdr77	protein_coding	35.9456	29.045	28.2309	31.7936	20.7846	22.3566	21.6545	20.5263	20.9151	15.6179	15.5339	22.858	16.9515	16.0339	14.5999	21.3695	12.4592	15.6053	13.5883	12.748	11.8237	13.1167	9.7186	8.7035	12.4108	13.4292	10.14	14.2144	13.3474	13.6261	14.6256	11.6181	10.9851	16.1225	12.626	14.0009	13.9749	13.9617	14.074	15.3794	19.7214	17.6165	15.7692	15.498	68.0982	53.1158	13.0202
ENSMUSG00000000562	Adora3	protein_coding	0.3717	0.255	0.2321	0.3098	0.1609	0.5711	0.8193	0.566	0.7711	0.6242	0.2635	0.2729	0.1911	0.5265	0.4297	0.725	0.3444	0.1526	0.0431	0.1071	0.13	0	0	0.1467	0.063	0.1304	0	0.0576	0	0	0	0	0.2757	0.1891	0.2769	0.4139	0.6545	1.1694	0.7601	0.7546	0.3031	0.2014	0.1626	0	0.1456	0	0.3023
ENSMUSG00000000563	Atp5f1	protein_coding	216.021	209.694	227.043	240.866	211.66	184.469	215.198	177.183	187.568	190.584	182.462	189.626	166.31	222.501	243.725	190.79	563.538	598.563	534.236	509.877	405.316	431.763	388.633	404.901	242.763	290.48	250.653	249.653	244.385	240.063	239.847	263.43	239.842	303.542	313.303	304.553	131.399	130.482	176.476	156.837	495.408	496.621	474.028	481.363	177.775	157.134	314.785
ENSMUSG00000000567	Sox9	protein_coding	0.4543	0.442	0.3428	0.4374	3.6519	3.5057	3.9338	4.4868	3.1728	3.0421	4.1434	2.5909	0.0764	3.8372	1.9829	1.1883	0.5301	0.3994	1.0816	0.8886	0.1562	0.1882	0.2328	0.2513	0.5819	0.6154	0.5257	0.417	0.3808	0.4755	0.2213	0.5537	4.322	5.9424	6.8108	5.5671	0.175	0.1678	0.2395	0.1443	0.3028	0.4388	0.7569	0.4423	3.417	1.1592	2.8
ENSMUSG00000000568	Hnrnpd	protein_coding	58.9581	61.7161	62.243	65.0137	65.1542	70.7307	66.021	68.8901	66.496	74.6304	65.7547	64.4945	62.6306	44.7092	52.0073	69.0839	32.7761	31.4312	25.4951	37.2993	47.4313	45.7647	30.8668	42.3691	29.5921	31.4768	20.4178	29.8641	14.5441	22.9545	14.9146	18.2566	53.1542	70.4043	80.4562	80.5206	57.5697	62.1651	57.2754	47.9308	33.2251	28.243	31.3368	25.8782	102.869	117.252	72.7117
ENSMUSG00000000579	Dynlt1c	protein_coding	12.285	12.3005	18.5859	18.7708	9.4462	7.9774	6.9274	7.1993	7.4735	6.8982	12.8175	6.1196	8.2354	6.2452	8.7674	9.0636	7.6451	5.6189	7.8705	7.5075	2.2329	4.5019	5.9347	4.2427	2.1646	1.0442	1.7767	1.7319	0.8888	2.0472	0.996	1.6985	5.5038	9.2298	8.2117	9.8544	19.208	16.0566	21.3675	21.9255	7.0445	3.8688	7.6437	3.9747	24.2656	26.8507	8.2043
ENSMUSG00000000581	C1d	protein_coding	41.0284	35.4487	59.471	56.0452	26.8234	22.7747	35.7544	25.576	25.2351	28.2159	26.3833	29.2797	21.1696	29.0483	18.3365	23.8546	18.1798	19.3099	23.4799	18.8745	36.4907	51.186	39.5071	32.6741	31.8921	39.753	33.393	36.2417	34.1417	30.5225	34.3413	30.3218	26.8808	36.7949	37.4425	48.5314	32.9049	33.0448	44.7364	31.2937	44.1828	24.1549	39.437	24.0848	37.2262	35.5475	34.8821
ENSMUSG00000000594	Gm2a	protein_coding	71.4024	65.7351	67.9425	52.3765	13.7183	13.0344	13.2783	13.3312	15.5048	14.4316	13.2054	13.124	58.0839	25.2869	27.3268	45.9728	5.2202	4.8131	6.4475	8.4224	69.2395	52.7138	62.4238	58.3155	25.3639	28.1081	26.1219	28.7233	24.2295	36.2206	24.4342	39.3574	6.755	12.5117	12.3483	15.1111	29.4509	20.8492	22.1478	25.7651	10.3195	3.8868	11.8784	7.8795	57.4353	164.07	7.2768
ENSMUSG00000000600	Krit1	protein_coding	13.4678	14.1874	13.6288	13.4083	9.8462	11.8525	11.4048	10.6356	9.7556	11.7949	10.5771	10.6519	6.656	6.1026	6.619	6.2857	7.3123	8.2462	7.8124	8.6516	6.533	7.4729	6.1425	7.7308	4.4265	3.3819	3.7361	3.9137	3.0019	3.8044	2.8091	3.8019	5.4121	8.0188	7.9207	8.9076	11.54	10.4303	11.2757	11.8387	7.1706	5.0088	6.0536	5.812	11.1527	13.0173	5.5339
ENSMUSG00000000605	Clcn4-2	protein_coding	33.0293	33.373	30.6846	30.2384	49.4933	50.2361	50.201	57.0393	52.0043	48.9004	48.3858	51.5424	17.1632	19.2668	17.3494	18.874	18.1719	20.3464	19.6031	21.272	25.2331	22.7521	25.17	23.3357	15.9241	14.1754	14.2147	15.2807	12.8768	15.9414	12.5753	15.5387	19.1614	25.3909	22.8724	26.2337	25.8382	22.9361	23.0853	25.1069	19.4114	18.0622	16.2044	17.1522	25.5467	26.8104	15.424
ENSMUSG00000000606	Vmn2r88	protein_coding	0	0	0	0	0	0	0	0	0	0	0	0	0	0	0	0	0	0	0	0	0	0	0	0	0	0	0	0	0	0	0	0	0	0	0	0	0	0	0	0	0	0	0	0	0	0	0
ENSMUSG00000000617	Grm6	protein_coding	0	0	0	0	0	0	0	0	0	0	0	0	0	0	0	0	0	0	0	0	0	0	0.1398	0	0	0	0	0	0	0	0	0	0.0425	0	0	0	0.086	0	0.0375	0	0	0	0	0	0	0	0
ENSMUSG00000000627	Sema4f	protein_coding	0.4941	0.4204	0.8776	0.7343	9.3366	10.2346	9.2669	11.9031	10.6427	9.9556	9.6778	9.3301	0.1917	0.1404	0.4857	0.3286	0.0561	0.1531	0.1515	0.1497	0.0612	0.0456	0	0.0331	0	0	0	0	0.0589	0	0	0.0437	0.2363	0.3941	0.1683	0.1431	7.2221	5.9488	7.1366	6.0242	0.1485	0	0.0331	0.0906	0	1.3763	0.0572
ENSMUSG00000000628	Hk2	protein_coding	5.7922	6.8091	3.1258	6.7728	0.9446	1.6374	0.9328	1.659	1.0402	0.6565	0.7246	1.5591	8.5243	4.6601	8.5504	6.1565	55.1898	52.0392	41.6525	37.4648	0.619	0.4159	1.0162	1.706	1.0368	0.3384	0.299	0.6349	0.1974	0.6573	0.3416	0.3999	15.1116	30.3844	44.0856	41.5688	7.587	3.7904	3.5597	4.1619	90.7511	59.6036	56.9037	63.1733	4.1805	6.5827	8.9483
ENSMUSG00000000631	Myo18a	protein_coding	10.8216	13.0906	17.1854	18.4783	20.6322	31.2568	20.7463	26.3684	20.917	27.195	26.0323	24.7302	41.3828	27.657	34.4519	39.8613	40.9247	40.0102	34.528	30.1509	26.4567	25.3612	31.475	30.1869	11.5846	9.5616	14.9671	14.5146	10.5187	14.6867	9.2321	14.3785	22.0723	28.6572	25.6323	24.9248	15.7808	21.8262	15.5883	18.029	30.9078	42.8527	29.4517	46.193	17.3212	20.9035	30.9649
ENSMUSG00000000632	Sez6	protein_coding	0.1117	0.3535	0.627	0.3363	26.155	34.1619	27.4934	34.4763	37.9059	50.9306	56.2167	32.9343	0.1856	0.5267	0.452	0.2366	0	0.0768	0.1149	0.0564	0.0484	0.1158	0.2146	0.0417	0	0	0.1943	0	0.0735	0	0	0	0.2064	0.2183	0.4572	0.2429	0	0	0.1147	0	0.0527	0.0545	0.1552	0.1597	0.6726	1.5119	0.2061
ENSMUSG00000000673	Haao	protein_coding	0.7736	31.7635	7.8081	4.05	5.0348	0.4374	0.5669	0.3593	0.5172	0.2401	1.1397	0.3421	0	0.323	0.7624	0.338	0.1165	0.3498	0.4459	0.598	106.336	98.1093	121.334	86.334	311.339	400.596	323.346	340.443	331.783	308.083	322.734	324.253	0.8196	0.247	0.677	0.1967	3.9011	3.5804	4.6377	1.8376	0.7713	0	0.315	0.1873	0.6474	1.3559	0.3902
ENSMUSG00000000682	Cd52	protein_coding	24.0107	18.4886	21.3649	28.1297	3.0308	2.1113	4.8671	2.1517	3.568	2.2218	3.8373	1.3828	13.5974	19.0364	18.9293	15.1304	12.912	8.4659	15.5974	22.9873	9.6775	10.1898	13.6652	14.5393	15.2871	15.9473	13.4332	9.5873	7.4753	7.3275	9.312	10.2811	36.4613	25.3639	28.5087	27.1856	123.941	100.136	161.659	97.2651	10.7723	3.155	10.9073	2.7847	42.772	25.3115	35.6389
ENSMUSG00000000686	Abhd15	protein_coding	1.726	2.6189	1.5364	3.1993	0.8769	0.289	0.169	0.2388	0.257	0.1749	0.1257	0.2268	0.1983	0.0795	0.2486	0.4462	0.3414	0.0846	0.2499	0.6361	0.5371	1.0492	0.3856	0.6792	6.7331	5.9795	5.2536	7.6489	4.2095	5.3513	4.4093	5.3123	0.2838	0.3056	0.2834	0.4822	0.9987	0.7391	0.8068	1.1084	0.5052	0.1958	0.7123	0.8223	1.0199	0.7768	0.2889
ENSMUSG00000000690	Hoxb6	protein_coding	34.3919	32.9137	29.8087	25.8336	0	0	0	0	0	0	0	0	8.834	2.4261	4.7367	5.7749	0.1047	0.153	0	0	14.0184	12.1675	15.9743	11.3329	0	0	0	0.2623	0.0578	0.0932	0	0	1.4549	1.3198	0.756	1.0479	2.0191	2.5204	1.3042	1.9162	0.4298	0.1896	0.3537	0.2314	13.4687	4.0543	1.5497
ENSMUSG00000000693	Loxl3	protein_coding	2.0074	1.2838	1.774	3.095	0.8113	1.3281	0.6862	0.5655	0.9674	1.5406	1.633	1.3497	2.9523	2.033	3.9981	3.5244	1.4538	1.7259	1.811	3.1485	1.8314	0.5324	1.371	2.4796	0.4051	1.0244	0.381	0.4593	0.2226	0.5177	0.2694	0.3483	0.7677	1.4895	1.2554	1.5575	1.9734	3.3225	2.2102	3.4084	6.6138	1.7997	1.766	2.4052	5.9859	8.912	0.8221
ENSMUSG00000000701	Tcl1b5	protein_coding	0	0	0	0	0	0	0	0	0	0	0	0	0	0	0	0	0	0	0	0	0	0	0	0	0	0	0	0	0	0	0	0	0	0	0	0	0	0	0	0	0	0	0	0	0.1805	0.4736	0
ENSMUSG00000000706	Btn1a1	protein_coding	0	0	0.0401	0	0.0994	0	0.0413	0	0.0448	0	0	0.0405	0	0	0	0	0	0	0.0298	0	0	0	0	0	0	0	0	0	0	0	0	0	0.8209	0.8555	0.669	0.6822	0	0	0	0	0	0	0.0412	0	0.0439	0.1149	0
ENSMUSG00000000708	Kat2b	protein_coding	22.1711	22.9672	21.746	20.2813	8.6248	5.7927	5.7753	6.7097	9.4944	5.8698	7.3769	6.6304	12.962	14.1399	16.9937	16.3747	24.0278	20.3153	20.4357	22.216	16.977	15.5395	16.5187	16.4728	26.4165	22.6645	23.1651	25.2393	22.8958	21.5088	22.8723	20.4721	11.6245	15.2088	15.6114	14.8919	23.2571	25.8141	22.6552	23.405	20.3394	27.4028	18.3302	19.1716	18.2131	17.716	10.3102
ENSMUSG00000000711	Rab5b	protein_coding	51.06	51.3988	49.4512	44.7614	51.2064	53.656	53.6059	53.4368	56.5634	53.9205	54.5218	54.408	54.5546	88.5334	76.9158	68.5258	26.5484	30.3245	29.3372	33.7545	44.2761	44.8082	42.6258	40.5985	32.2781	29.4992	31.1592	35.474	30.9148	31.3164	29.6873	29.0388	32.0472	43.9177	43.4687	41.649	55.5091	58.1468	49.3362	51.66	48.0603	56.9976	41.7908	52.25	52.1258	48.0092	26.2343
ENSMUSG00000000724	Cryba1	protein_coding	0	0	0	0	0	0	0	0	0	0	0	0.1096	0	0	0	0	0	0	0	0	0	0	0	0	0	0	0	0	0	0	0	0	0	0	0	0	0	0	0	0	0	0	0	0	0	0	0
ENSMUSG00000000730	Dnmt3l	protein_coding	32.6788	23.6091	20.68	20.6488	0	0.1516	0.1244	0.1291	0	0.261	0	0	3.6733	1.6891	3.345	2.1533	0.1357	0.4957	1.111	0.3421	0.1403	0	0	0	0	0	0	0	0	0	0	0	0.1242	0.399	0.8288	0.541	0.2547	0.1725	0.6627	0.5089	0.1457	0	0.121	0	1.4987	1.1512	0
ENSMUSG00000000731	Aire	protein_coding	0	0	0	0.2813	0	0.0983	0.2672	0.1606	0.237	0.0437	0.0844	0.0758	0.1748	0	0.1344	0.2556	0.3014	0	0.1377	0.0532	0.1573	0	0.2837	0	0	0	0	0	0	0	0.107	0	0.043	0.1226	0.0355	0.2393	0.0438	0.2087	0.1311	0	0	0	0.1094	0	1.1237	0.6131	0.0372
ENSMUSG00000000732	Icosl	protein_coding	10.9131	15.4604	7.2563	7.693	1.2752	1.6511	1.4912	1.7407	2.4116	1.0831	1.4528	3.0518	9.09	6.394	5.4856	8.6705	2.6458	3.2573	3.8233	4.917	4.0508	2.1746	3.5344	4.0321	0.3462	0.1331	0.3337	0.1756	0.3095	0.5276	0.2337	0.3392	3.1959	6.0865	5.646	5.923	10.7899	9.4175	7.5072	6.5342	1.8929	1.1968	1.0711	1.3543	19.3394	15.2775	2.6394
ENSMUSG00000000738	Spg7	protein_coding	25.6877	26.8515	21.9946	25.3357	17.1892	20.1664	16.7413	16.3654	17.919	18.2202	20.5578	17.2041	21.7489	21.9083	16.2309	23.0699	20.1124	18.6954	18.4059	17.2543	30.2283	21.1296	34.6855	31.9743	7.9506	8.2009	9.1621	10.2788	8.3051	9.6646	9.9871	11.1152	16.0434	21.915	22.6341	21.2116	16.4942	16.2573	14.1929	14.6953	21.2945	28.484	15.2	24.8508	23.11	23.3894	20.5875
ENSMUSG00000000739	Sult5a1	protein_coding	3.0578	4.0281	6.4222	7.7178	0.9366	0.2973	0.6567	0	0.7305	0	0.2443	0.6616	0.822	0.1649	0.4291	0.5035	0.6276	1.4174	1.1463	1.2912	1.2801	1.1785	1.415	1.1595	8.5943	11.2675	10.4501	10.9605	8.0749	4.2017	7.9713	8.3106	0.1224	0.5244	0.2084	0.1892	15.1246	11.143	9.9841	12.241	6.2272	4.1223	2.5199	2.5709	4.8513	9.1359	0.113
ENSMUSG00000000740	Rpl13	protein_coding	547.402	491.328	587.312	602.468	229.184	240.088	224.181	202.785	215.861	234.685	239.555	216.848	944.191	542.939	634.476	831.156	185.088	190.998	199.467	198.338	314.289	304.493	296.969	336.443	156.088	157.289	160.996	139.751	154.229	185.906	155.747	197.412	466.15	658.485	664.261	641.943	521.711	500.323	576.915	580.734	268.417	188.453	256.042	209.38	827.182	821.892	459.33
ENSMUSG00000000743	Chmp1a	protein_coding	53.39	53.6466	52.2815	46.9551	42.3202	47.4183	47.346	51.1241	49.875	50.1296	51.3381	49.5223	81.7328	55.9113	63.5508	71.7994	19.9518	22.084	23.8539	25.2287	43.6159	39.0599	47.803	42.4639	26.0442	26.8688	25.845	27.4302	24.9223	28.0223	24.2217	28.3714	73.0007	106.553	101.197	102.882	38.9543	40.7428	34.0358	41.4864	28.1179	24.549	27.6798	28.3902	57.9257	58.6327	79.9179
ENSMUSG00000000751	Rpa1	protein_coding	17.2173	19.4431	13.014	18.9317	17.0533	16.5671	16.4073	13.2539	20.4452	15.742	15.4035	16.3528	19.6598	17.9081	14.5896	19.6718	12.5714	12.3369	12.9064	15.1834	16.5142	13.3099	15.1236	15.0918	6.3871	9.355	8.633	9.3406	7.5201	8.3161	7.1265	7.8425	11.5095	15.2636	12.211	13.4153	20.5988	22.8324	12.3219	16.3829	19.3126	23.1549	15.3823	19.3514	33.6392	29.846	14.0964
ENSMUSG00000000753	Serpinf1	protein_coding	8.3361	21.7837	10.2522	15.9226	15.4093	6.4392	7.2606	7.1916	6.6362	4.3786	8.5291	5.9822	39.4211	21.9058	31.9834	52.2295	13.4671	16.1864	42.0437	46.9066	3.5069	1.5325	3.8945	3.6079	234.521	238.459	255.604	260.539	203.327	230.106	235.254	256.806	3.4956	10.5387	6.0332	5.8073	8.6073	16.3735	11.214	10.0062	147.473	42.1214	60.8707	71.3285	94.4306	68.6963	0.9222
ENSMUSG00000000759	Tubgcp3	protein_coding	24.2341	20.7963	32.5695	25.7302	18.8021	18.2366	16.4327	16.4931	15.6947	16.7094	14.8356	17.3271	19.0943	11.6666	13.107	17.144	7.2363	8.5865	8.6216	10.2944	11.4763	10.3088	11.9858	10.5607	6.063	5.7855	5.5453	5.1904	4.695	5.3457	4.6483	4.9355	11.728	21.1337	18.6429	20.1179	23.8085	21.1547	34.4891	26.8128	8.1825	5.699	7.8539	5.2465	29.4953	28.548	10.8509
ENSMUSG00000000766	Oprm1	protein_coding	0.1655	0	0	0	1.672	1.2934	1.3658	1.1682	0.8912	1.3402	1.4287	0.9095	0	0.169	0.3305	0	0	0	0	0	0	0	0	0	0	0	0	0	0	0	0	0	0.3099	0.2751	0.1059	1.4484	0	0	0	0	0	0	0	0	0	0	0.05
ENSMUSG00000000776	Polr3d	protein_coding	5.0549	6.9127	6.587	7.2389	6.4147	4.82	6.8112	5.2945	5.9212	7.0598	7.2108	6.7887	5.6992	5.434	6.1695	7.1067	4.1276	5.3218	4.1089	4.1991	3.9983	4.3304	4.5568	5.0856	2.5061	2.4632	2.73	1.1367	2.2486	2.6992	2.4802	1.7718	3.6294	4.5796	5.3422	5.1229	3.0482	5.003	4.1645	3.2906	4.6717	5.0169	4.764	5.3543	11.0421	16.061	3.9083
ENSMUSG00000000782	Tcf7	protein_coding	11.7349	14.1871	13.5654	16.6244	1.5356	1.4122	1.1996	1.3283	0.7838	2.9757	2.7615	0.7279	1.7764	1.844	1.6271	2.5512	0.8053	0.4016	7.1978	3.2961	1.1749	0.7628	0.957	0.6571	2.4347	2.2932	2.8329	1.8921	0.966	1.4279	1.5079	0.5433	3.4307	1.939	2.084	1.6422	11.5426	13.0609	8.2947	8.0176	0.8453	0.4289	1.2322	0.8999	28.2444	38.3586	2.8507
ENSMUSG00000000787	Ddx3x	protein_coding	198.491	179.583	164.566	143.013	96.3353	91.792	104.106	97.0865	67.1222	66.5932	63.3358	67.5	117.863	112.336	108.836	101.109	77.2727	82.189	56.201	59.1808	101.102	116.211	68.8234	72.9136	114.044	98.9466	109.417	97.6024	83.4065	72.4528	72.0292	71.1091	108.572	142.355	122.001	121.308	170.237	169.748	139.891	136.605	132.932	93.9601	73.6659	51.4222	150.327	225.351	123.082
ENSMUSG00000000791	Il12rb1	protein_coding	0	0.0882	0.043	0.1384	0.2935	0.1709	0.2637	0.0932	0.3029	0.276	0.3936	0.1768	0.1049	0	0.05	0.1328	0	0	0	0.0274	0	0	0.2039	0.09	0.2756	0.159	0.4518	0.0744	0.1559	0.0409	0.2495	0.2543	0.0458	0.048	0.0745	0.114	0.1401	0.326	0.24	0.2656	0	0	0	0	0.4667	0.2038	1.1942
ENSMUSG00000000792	Slc5a5	protein_coding	0	0	0.0977	0.1033	6.0065	7.3609	5.3456	6.3411	5.6846	3.7561	4.5863	6.5307	0.5772	34.2176	22.5605	9.6026	0	0.0396	0.0334	0.099	0	0	0.1146	0.0505	0	0.0444	0	0	0	0	0	0	0.2014	0.1081	0.2092	0	0.1042	0.0727	0.1342	0.1269	0.0596	0.0628	0	0.1317	0.1159	0.2282	0.17
ENSMUSG00000000794	Kcnn3	protein_coding	0.8412	0.7279	1.0085	1.5774	5.1533	4.8468	4.0149	5.7875	7.2324	7.4516	8.384	5.9349	10.176	8.2947	6.8161	9.3811	0.575	0.4955	0.5835	0.9101	0.4389	0.3544	0.3989	0.2666	0.0275	0.0411	0.043	0	0.0504	0	0.043	0.0382	2.5026	4.5006	3.629	3.9732	5.7999	2.6678	4.4298	4.3098	1.6913	0.6528	0.766	1.237	2.3205	1.5032	1.5931
ENSMUSG00000000804	Usp32	protein_coding	16.231	17.63	14.8575	12.7426	31.0248	29.6062	32.6824	32.0486	29.8103	27.7828	26.7407	30.0104	12.3641	15.9465	15.0321	12.6227	4.8386	5.744	5.2552	6.737	12.4315	14.2947	14.1655	11.8585	6.3183	4.9677	7.3204	5.8907	6.7151	7.8773	5.0328	6.3002	7.4847	9.5682	12.3732	8.7676	11.6501	12.3347	11.8657	12.6107	4.656	4.1374	4.6066	3.6099	13.5969	14.1771	7.9868
ENSMUSG00000000805	Car4	protein_coding	4.3222	2.1049	7.8331	5.8817	23.2486	24.9249	28.5245	36.4212	27.6002	16.1245	18.6002	30.8014	0.6269	4.4107	2.1959	2.3542	20.2198	20.3695	14.2658	24.8445	89.6946	62.5637	126.354	97.5323	0.5456	0.1962	0.2275	0.1922	0.2972	0.1084	0	0.7525	426.717	1089.45	1098.99	1228.23	121.748	111.164	100.109	167.226	14.6548	13.6432	32.9421	10.2428	0.6369	0.8573	118.732
ENSMUSG00000000811	Txnrd3	protein_coding	3.6799	3.7923	3.2411	3.8519	1.0914	1.1987	1.6228	1.2061	1.7932	0.7287	1.5555	0.8306	3.0728	2.452	2.8206	3.8681	3.8823	3.7994	4.2453	4.7121	6.2043	4.6404	7.7309	5.971	1.7145	1.4563	1.0201	1.3016	2.3648	2.0185	1.6227	1.42	1.3414	3.0359	3.2745	2.7493	6.9442	7.532	5.1141	6.0541	1.677	2.0144	3.0223	2.3663	5.1222	5.3624	1.3869
ENSMUSG00000000817	Fasl	protein_coding	0.0892	0.1381	0.1446	0.5422	0.0864	0.1736	0.5839	0.0761	0.1586	0.0788	0	0.0729	0.0759	0	0	0	0	0	0.1108	0.1637	0.0777	0	0.0799	0.2319	0.3024	0.1409	0.0781	0.145	0.0715	0	0.0766	0.07	0	0	0	0.0645	0.2884	0.3892	0.499	0.8429	0.0888	0	0.1454	0	0.0769	0	0.3733
ENSMUSG00000000823	Znf512b	protein_coding	32.449	29.1257	35.7295	35.4937	23.8138	23.8091	23.9557	23.8495	23.6592	23.9852	26.6233	21.9704	13.2715	15.0674	9.1859	16.149	7.1105	5.2653	7.3289	5.693	7.7971	7.7884	11.0281	8.9301	7.0627	4.679	6.5685	4.7956	6.0253	6.0342	3.8879	5.8776	5.0319	10.584	10.9225	11.4014	18.8512	14.6643	12.7249	12.4874	5.9197	6.3886	7.812	4.7115	42.5795	45.6663	6.3067
ENSMUSG00000000826	Dnajc5	protein_coding	36.9728	33.6296	31.0465	35.3473	85.8338	84.1963	81.8997	82.5605	88.2706	79.1689	84.2454	85.2205	29.3151	27.049	31.647	34.2069	16.6297	22.2158	18.7792	22.4079	24.8653	23.5351	22.7956	22.8919	16.6626	14.958	14.3746	16.7401	12.9295	15.4563	15.6225	18.8417	26.0783	55.4082	50.1193	52.3475	34.3893	32.6939	27.7049	31.0979	21.7568	17.286	17.3936	20.8428	39.4125	44.7501	25.9311
ENSMUSG00000000827	Tpd52l2	protein_coding	54.3138	55.3502	66.3407	67.7291	34.523	31.8247	36.0475	35.8408	38.0545	34.7602	29.9445	36.1843	34.8068	34.2165	35.1036	36.8579	23.9576	28.5117	28.1285	31.6391	25.3752	26.9103	22.163	27.1857	17.3088	16.1417	14.19	18.247	17.4084	16.3243	14.0224	17.2857	24.5771	37.6904	32.8328	33.5504	56.2174	50.0919	57.2205	45.005	35.2635	27.6591	34.0145	29.5058	56.6601	55.9715	23.148
ENSMUSG00000000838	Fmr1	protein_coding	30.6996	26.1155	30.4857	27.8761	30.6047	31.4955	33.5205	30.9068	29.569	27.7579	27.6081	32.4024	16.5286	14.4676	18.307	17.1097	9.0221	8.4261	9.475	10.5026	18.0444	19.8203	18.3832	17.9298	9.5401	8.622	8.6804	9.6936	7.0797	6.4317	6.6351	7.925	17.4528	26.0325	29.9215	31.3863	34.586	24.4817	32.8822	29.6929	10.4242	5.7395	14.0275	7.6965	35.7972	38.2003	20.1599
ENSMUSG00000000861	Bcl11a	protein_coding	1.458	1.882	0.6397	0.4609	20.4561	27.2749	23.1089	24.6357	17.2691	19.7068	21.9285	23.664	4.8449	2.398	2.9988	4.0125	0.2205	0.3627	0.6847	0.9665	0.0535	0	0.0504	0.0259	0.0246	0.0452	0.0496	0.0694	0.0726	0.1999	0	0.022	1.0071	1.7507	1.6603	1.895	1.9728	1.3616	2.3571	0.8932	0.0564	0.0616	0.0691	0.033	5.3261	6.4084	2.6249
ENSMUSG00000000869	Il4	protein_coding	1.066	0.7739	1.1206	1.2448	0.7036	1.381	2.0453	2.698	1.9572	2.7945	1.9105	2.0231	0.301	0.7217	0.6212	0.4677	0	0	0.3981	0	0.9459	0	0.3248	0.8606	0	0.5502	0	0.2791	0.3054	0	0	0	0	0	0	0.2484	1.1208	0.5848	0.2575	0.4753	0	0	0.2372	0.2089	0.3038	1.1375	0
ENSMUSG00000000876	Pxmp4	protein_coding	17.3647	18.3854	18.925	24.8298	5.2231	6.3533	7.0045	7.8379	7.3162	10.8055	7.7138	6.4737	22.0304	19.9011	18.6062	18.0027	12.3686	13.8039	17.3142	16.8715	55.249	50.6403	56.5626	59.1606	43.9533	33.3289	41.347	36.804	52.0189	48.8165	57.3463	49.0162	14.6591	11.6594	12.7569	11.275	18.0445	14.7135	15.9955	17.3996	14.192	17.2422	13.3762	17.9682	14.3763	10.6209	11.3877
ENSMUSG00000000881	Dlg3	protein_coding	21.8156	23.8058	24.6836	22.9798	32.1479	34.7059	35.6316	41.7406	38.0296	37.53	42.3727	40.7561	32.5491	17.7763	21.086	26.2054	1.9379	2.82	2.9416	2.9646	6.0976	7.5574	5.4769	7.5575	6.3625	5.3272	5.6563	6.1766	5.1062	5.5391	4.9639	4.4633	20.5456	30.6669	25.9448	30.1892	14.9456	13.6654	13.0961	13.9506	2.7553	1.0041	3.3461	1.2446	18.8325	15.811	48.6662
ENSMUSG00000000884	Gnb1l	protein_coding	1.7405	2.724	1.3346	1.9537	0.9323	1.3099	1.6278	1.7795	2.3368	1.2761	0.8562	1.5658	1.6914	0.9631	1.9906	1.5714	0.4433	1.0435	1.1267	0.8349	2.863	2.3798	2.602	2.2495	0.1924	0.7089	0.5491	0.4157	0.462	0.457	0.9849	0.5689	1.013	2.502	1.4303	1.4575	1.2633	1.5438	1.1005	1.7527	0.9414	1.114	1.8827	1.9861	3.181	2.646	2.7789
ENSMUSG00000000889	Dbh	protein_coding	114.312	102.286	153.5	152.69	0.196	0	0.0505	0.1058	0.1703	0.1605	0.1122	0.0499	0.2853	0.2842	0.3372	0.0973	0.6778	1.0174	1.006	0.9275	0	0.0723	0.0584	0	0	0	0	0	0	0	0	0	0.6294	1.3751	1.3366	1.3995	0.1585	0.1105	0	0.0431	0.0621	0.0652	0.1024	0	0.3408	0.0746	0.3512
ENSMUSG00000000901	Mmp11	protein_coding	2.609	4.0378	5.6517	5.4868	0.4011	0.2267	0.3705	0.3137	0.27	0.5625	0.5323	0.2995	2.7949	2.1392	3.1545	3.803	3.4901	1.8174	2.3701	3.168	3.2545	1.2653	3.1486	3.1198	0.2875	0.0684	0.2122	0.2238	0.1086	0.157	0.5305	0.22	0.9803	2.4118	2.0547	1.9369	14.0134	14.5995	11.1153	11.2639	1.8789	1.3172	2.1974	1.0301	74.3663	141.871	0.7199
ENSMUSG00000000902	Smarcb1	protein_coding	22.0041	23.7814	19.3744	25.853	19.5073	19.4971	21.9019	20.5863	22.7501	20.5065	26.142	21.9645	22.3902	15.7115	12.8391	20.6922	6.918	7.6309	8.702	8.2878	12.9516	12.3495	15.6396	12.4406	6.1366	5.757	6.2173	6.7222	4.8079	5.542	4.5005	4.4076	14.3023	16.3956	14.7526	14.0348	19.7949	23.4468	16.3605	18.8041	8.5652	3.5384	6.2146	6.3933	36.4799	41.2304	16.6836
ENSMUSG00000000903	Vpreb3	protein_coding	0	0.2994	0.6263	0	0.3987	0	0.3069	0	0.6974	0.3278	0	0	0.3352	0.4202	0.3342	0.5792	0	0.2608	0.8816	0.2399	0	0	0.3702	0	0.5499	0	0	0	0	0	0	0.2596	1.8034	0	1.568	0	15.416	21.1114	24.3192	13.0111	0	0	0.7065	0	27.4339	16.7201	1.0124
ENSMUSG00000000915	Hip1r	protein_coding	4.2186	4.7345	6.4135	4.1117	18.5379	18.4747	18.0548	16.699	15.3783	17.3555	18.4241	15.4596	42.8951	31.3581	30.9749	34.1588	3.4849	5.08	4.121	4.6013	10.6831	10.256	10.4925	9.6918	7.5211	4.7745	7.1347	5.9277	4.3794	6.4539	4.7606	6.6956	9.776	10.0161	9.1918	10.1796	19.0148	15.4558	15.2912	15.3022	1.9724	1.1547	1.7792	2.0478	23.8493	13.4746	18.8263
ENSMUSG00000000916	Nsun5	protein_coding	9.6889	9.2765	12.7819	12.5836	7.6926	7.0545	7.7502	6.1935	8.2825	8.8275	7.4866	6.7795	5.5241	6.9372	6.7909	7.6418	6.6404	5.549	6.0374	4.8871	7.4345	4.9842	6.5319	5.6226	3.2901	5.4299	2.9739	6.9504	3.8342	4.6278	4.4321	2.8058	3.8045	4.7083	6.8647	5.3743	10.927	6.5	7.4599	8.9959	3.9175	3.4049	7.1858	3.686	11.8418	13.3301	5.9315
ENSMUSG00000000934	Top1mt	protein_coding	7.7452	9.0055	5.9818	4.6451	4.923	4.7054	4.6987	5.0359	4.8383	4.4339	4.7984	4.7634	5.7632	2.8325	3.6582	4.5254	1.1584	1.3438	1.183	1.391	10.412	7.8919	10.0618	9.6974	6.3381	6.0103	5.6118	6.6652	5.2734	5.7157	5.764	5.2291	1.9646	3.5885	3.9281	3.3701	2.5418	1.9838	2.2701	2.2727	3.1412	4.227	3.2131	4.6252	7.0494	8.0481	1.9599
ENSMUSG00000000938	Hoxa10	protein_coding	0.9458	0.3621	1.0602	0.3958	0	0.1839	0	0	0	0	0	0.2186	0	0	0	0	0.2041	0	0.0646	0	27.2043	31.4588	30.5356	29.2482	0.1428	0.1277	0	0	0	0	0	0.0807	29.768	29.6673	32.9191	29.0234	0	0.1766	0.0763	0.1463	11.6591	9.445	9.5023	9.8465	1.9246	1.3773	0.1399
ENSMUSG00000000942	Hoxa4	protein_coding	0.4117	1.2583	0.3886	1.2206	0	0	0	0	0	0	0	0	0.9757	1.588	1.4532	1.2991	0.3207	0.3186	0.2008	0.3224	2.7568	1.5616	2.0789	0.7163	0.096	0	0.0841	0.1516	0.1524	0.079	0	0	0.566	0.4229	0.4074	0.3328	1.1949	2.3873	1.6835	1.3692	1.003	1.4107	1.0397	1.9474	1.5604	0.1453	0.2403
ENSMUSG00000000948	Snrpn	protein_coding	2.3406	2.0657	3.1262	1.9143	5.106	6.5629	5.8828	5.7198	5.7358	5.6897	5.077	5.3548	0.7898	0.3438	1.1825	0.7756	3.7876	1.9651	2.3363	2.0395	0.5505	2.4525	0.9007	0.759	0.4148	0.2499	0	0.7942	0.2505	0.0577	0.3166	0.0529	0.7845	1.4182	1.3642	1.1682	1.5081	0.5608	1.1888	2.3385	1.9975	1.7648	2.3395	0.6985	2.8952	2.9542	1.0969
ENSMUSG00000000957	Mmp14	protein_coding	12.1594	16.9325	10.1689	13.2912	4.4277	3.4979	4.427	3.6141	4.9221	3.3379	3.6198	3.8999	24.0102	15.7885	19.8243	29.082	4.1363	4.8298	8.8791	8.9126	6.0374	4.3191	6.1333	6.4066	10.6202	11.2069	11.2098	12.3135	4.4198	6.0505	3.8728	6.7483	14.4903	21.3789	17.0567	21.1068	14.5313	19.9765	12.696	14.623	11.8093	4.4089	7.5536	8.6827	60.8794	73.3906	5.9108
ENSMUSG00000000958	Slc7a7	protein_coding	3.7319	1.9138	7.6866	4.4174	0.9883	0.618	1.5235	0.6773	0.885	1.3654	0.804	0.9333	1.7366	3.2811	3.0241	4.0625	1.4196	1.8557	3.5234	3.1215	131.913	108.492	111.639	116.184	1.5616	2.2659	2.141	2.1091	1.2413	1.8278	0.6182	2.2753	12.6564	15.4062	15.9378	18.2039	10.3026	9.6866	9.989	10.772	3.3025	1.0028	3.2283	1.9245	8.0781	11.7079	155.706
ENSMUSG00000000959	Oxa1l	protein_coding	29.6533	31.5659	27.7578	28.8696	14.0027	14.5575	15.3733	13.5896	14.0074	14.6942	15.0469	14.868	17.1695	16.7252	15.4723	17.5165	24.1587	26.303	25.1092	23.6541	23.0141	19.3325	24.2278	22.866	12.0198	12.5434	12.2825	14.1515	13.3242	15.8721	12.0848	15.3369	14.6226	19.0775	17.1529	22.4173	14.1755	13.825	12.2813	13.6904	18.4845	21.0875	15.0124	23.137	31.209	29.3533	18.8071
ENSMUSG00000000976	Heatr6	protein_coding	4.8898	5.2085	5.7218	5.489	5.2606	4.6604	4.4818	5.5604	4.7567	6.5389	5.0647	4.6925	5.8862	4.5487	3.6615	6.188	1.9132	2.229	2.3886	2.6181	3.082	3.051	2.4359	2.7011	4.1131	2.4402	3.0453	2.7968	2.7905	4.537	2.029	3.8886	3.0531	4.3972	5.7382	6.4855	5.8337	6.0608	6.0336	4.3549	4.3375	2.9232	3.2834	2.8825	7.9195	10.6228	6.1649
ENSMUSG00000000982	Ccl3	protein_coding	0.2921	0.2155	0.4569	0.4717	0	0.2721	0.2292	0	0.5046	0	0.5093	0	0	0.2882	0.2325	0.4158	0.2782	0	0.3608	0.5161	0	0.623	0	0.2426	0.2354	0	0	0	0	0.2303	0	0	0.219	0.2429	0.5818	0.1988	3.1586	5.9443	2.9943	2.3994	0	0	0.4729	0	0.9784	0.3181	0.7351
ENSMUSG00000000983	Wfdc18	protein_coding	0	0	0	0.3646	1.2714	2.0938	1.0485	0.7198	2.7464	1.8635	2.3402	1.0412	0	1.3821	0.3694	0	0.7908	0	0.7739	0	0	0	0	0.1732	0	0	0	0	0.3381	0	0.3485	0.3172	10.0653	5.163	9.1711	8.4754	0.3463	0	0	0	0.4326	0	1.7699	0	89.9486	26.4099	0
ENSMUSG00000001014	Icam4	protein_coding	0.5362	1.1312	0.9348	0.7831	1.0176	0.4952	0.1911	0.2017	0.4384	0.7955	0.858	1.1694	0.2225	0	0	0.3741	0.4013	0.3005	0.3792	0.3649	0	0	0	0.3925	0.1884	0.3278	0.5021	0.304	0.46	0.325	0.1625	0.2986	0	0	0.3187	0	0.9788	0.8112	1.1684	0.7894	0.2278	0.9509	0.5592	0.6576	1.1111	1.735	0.1554
ENSMUSG00000001016	Ilf2	protein_coding	37.0381	29.9053	37.1894	33.0581	37.3957	37.5019	37.3655	34.3898	39.2876	33.2299	37.5173	40.6416	21.2289	17.9084	18.6528	22.7526	11.4108	12.6406	13.4557	12.8642	19.9688	17.564	14.4051	17.2344	7.4933	6.6084	9.3467	4.7047	7.2764	7.1151	6.6346	7.4193	19.8283	22.7745	24.9894	24.7	29.9719	26.3567	27.6193	27.5727	16.5796	12.9538	14.1031	14.0721	45.3592	44.3563	20.8316
ENSMUSG00000001017	Chtop	protein_coding	50.8191	50.0766	48.4043	52.9854	59.5457	63.9079	64.0259	62.6882	61.3581	70.7082	69.8894	67.2535	48.905	35.2372	38.3768	44.3267	29.2951	29.3641	32.9607	31.1704	31.1009	28.7754	30.4435	30.2684	22.5288	24.8085	23.9341	22.1776	21.0537	21.2884	18.9149	21.9599	28.8761	40.7842	42.7603	43.0453	50.1695	52.6793	43.3674	47.8997	43.9768	43.4816	38.4334	41.6692	64.9239	67.3641	32.4169
ENSMUSG00000001018	Snapin	protein_coding	42.8423	39.4421	56.7893	48.5675	34.5526	29.2893	29.5232	21.4494	31.9073	31.099	31.6509	28.023	36.4716	23.1473	33.3069	40.3153	35.3743	35.2377	35.966	35.3616	15.7607	18.3853	16.4523	18.4547	8.5162	6.0396	7.3222	8.3396	7.5875	8.1143	6.891	7.6177	16.3644	23.6047	23.3602	23.2128	45.9771	43.5878	51.8434	48.7974	65.0784	69.8392	53.3912	56.6846	58.6331	54.9724	11.9595
ENSMUSG00000001020	S100a4	protein_coding	5.9578	4.7816	8.593	11.8003	1.7366	3.1956	1.4137	1.4574	2.8269	3.2328	3.7742	2.9104	24.8671	23.2635	25.6153	36.2978	11.3705	6.4961	17.2235	23.4376	3.5888	3.3322	5.0482	5.1363	0.9033	1.37	1.187	0.8219	0.8764	1.5234	1.2945	0.7921	12.8684	21.5542	18.12	19.9279	54.3776	41.0175	76.4451	40.2162	77.8791	5.3028	21.7756	9.1909	52.8937	26.4716	3.2966
ENSMUSG00000001021	S100a3	protein_coding	0	0	0	0	0.3203	0.3077	0.2436	0.256	0.2794	1.2873	1.615	0.9766	1.1095	1.6538	1.3324	1.6567	0.2735	0	0.1752	0	0	0	0	0	0	0	0	0	0	0	0	0	0	0.2655	0.417	0.2137	1.006	0.5179	0.8723	0.8179	0	0	0	0	1.3975	0	0
ENSMUSG00000001023	S100a5	protein_coding	0	0	0	0	0	0	0	0	0	0	11.088	0	0.3986	1.4373	0.392	0.3382	0	0	0	0	0	0	0	0	0	0	0	0	0	0	0	0	0	0	0	0	0	0	0	0	0.3315	0	0	0	0	0	0
ENSMUSG00000001025	S100a6	protein_coding	29.9056	21.7288	42.1394	52.9997	16.1058	17.8365	17.8105	15.4296	12.7789	15.7858	19.9309	12.9895	230.554	601.932	503.259	363.489	40.8288	38.0544	63.8913	63.466	20.2289	10.8204	28.6445	28.1457	2.907	2.189	2.4848	1.3203	2.1398	1.6442	2.0538	1.6469	947.596	1448.47	1641.86	1536.43	389.988	269.929	440.028	288.247	242.941	48.5863	158.505	70.0814	181.297	177.954	77.0833
ENSMUSG00000001027	Scn4a	protein_coding	0.3695	0.2155	0.1277	0.0392	0.0473	0	0.0186	0	0.0208	0	0	0.0369	0.1446	0.0769	0.0405	0.0712	2.2656	2.7978	1.5427	1.9244	0.0215	0.0259	0	0.0195	0.0194	0	0	0.0167	0.0172	0	0.0184	0.0162	0.0189	0.0199	0.0157	0.0319	0.1732	0.2113	0.2354	0.189	45.6496	60.1765	31.7724	52.4304	0.0619	0.0811	0
ENSMUSG00000001029	Icam2	protein_coding	14.6102	14.0609	22.2537	20.3686	2.0745	2.7507	1.1	1.7221	0.6159	3.0878	1.9428	1.71	1.7469	3.4365	4.0816	2.9133	17.5589	19.4295	17.0771	20.8785	8.8392	7.6459	9.0698	11.2629	2.8154	4.1834	4.397	2.3114	2.6967	2.7168	2.3468	2.3408	3.914	2.1408	2.6281	2.9847	106.124	135.332	100.159	142.019	6.1002	4.1609	6.3736	7.3678	10.7985	12.3021	1.6424
ENSMUSG00000001034	Mapk7	protein_coding	6.9948	6.4236	7.9565	7.8741	4.9758	5.432	6.1304	6.6851	5.3789	5.7239	6.7706	5.0708	7.442	4.8016	5.3491	7.0465	2.1421	2.7889	3.3072	2.7988	4.9567	2.6478	2.538	3.0039	0.8176	0.8207	0.8845	0.6611	0.3264	0.711	0.2833	0.9367	3.6204	4.8445	4.3172	4.7836	8.1584	7.6333	7.0164	5.7794	2.453	1.229	3.3504	1.3304	14.4671	17.4135	3.5408
ENSMUSG00000001036	Epn2	protein_coding	6.0422	7.6377	8.9867	10.5204	30.1306	37.9382	33.5521	33.2581	36.2262	33.2774	34.1537	40.438	19.0237	11.5151	15.4122	19.0851	7.5536	7.6142	9.4541	8.0422	7.1399	7.0743	8.0437	6.5297	2.7203	2.1067	2.1202	1.5503	1.3625	1.4249	1.6084	1.895	6.3789	7.495	7.5953	7.6147	28.7789	32.6122	26.7545	31.6917	7.0579	6.654	6.885	9.197	28.1983	33.0132	4.7862
ENSMUSG00000001039	B9d1	protein_coding	8.9724	8.3305	16.2567	16.0581	11.2599	12.5802	12.878	13.1651	12.9876	11.3757	15.6222	9.3228	14.3002	7.1	15.1893	15.3732	2.0605	1.6004	3.7659	3.2538	11.2321	15.2266	12.5873	9.8979	0.5922	0.6884	0.5454	0.4346	0	0.3679	0.9152	0.205	4.4069	6.3364	6.7925	5.4338	12.1039	12.2022	22.2041	11.0021	4.7252	4.0065	3.1492	2.7994	26.5983	18.1561	4.2603
ENSMUSG00000001052	Sec24b	protein_coding	22.7152	26.846	23.9031	28.754	20.6251	17.7613	15.7064	18.4277	16.853	17.6424	18.9188	19.0449	21.5295	14.3894	13.0643	17.8463	6.9134	9.2722	11.2486	13.3885	14.7237	13.0671	12.6279	12.9265	9.1368	5.3628	5.4417	6.9075	6.5885	4.9838	7.1858	6.103	9.0489	19.5686	16.6038	17.4403	26.614	29.0241	25.3354	21.7051	9.9532	8.8734	8.0809	10.3745	41.6345	33.0935	14.474
ENSMUSG00000001053	N4bp3	protein_coding	2.3967	1.9046	2.5937	5.7513	4.4199	3.5581	4.2043	3.667	4.2435	3.3847	3.3792	4.5939	12.6822	5.4513	5.6397	9.5019	3.2552	4.4533	2.8774	3.188	4.5246	4.3871	4.0645	5.1357	1.498	1.1618	1.2364	1.864	0.5128	1.611	0.344	1.2452	0.9878	1.668	2.1503	2.0662	11.6534	12.2375	7.0947	12.2666	1.5296	1.6662	0.905	1.8495	8.415	8.0094	1.1233
ENSMUSG00000001054	Rmnd5b	protein_coding	16.8483	19.395	15.5846	19.5797	14.1153	25.4666	20.7689	25.4146	19.763	21.8098	21.1222	19.8595	13.8632	10.7884	11.6889	12.2346	4.3875	5.1475	6.6483	7.3088	11.3015	9.8771	15.7105	12.0867	5.1584	5.2995	6.1211	5.6132	3.3013	6.262	2.8669	4.5331	6.2775	13.8451	10.9543	9.7486	12.9401	13.9601	9.7628	13.7057	8.4782	4.7188	6.4974	6.2472	30.2318	29.8852	7.1147
ENSMUSG00000001056	Nhp2	protein_coding	50.1816	35.2004	41.3754	35.473	18.4989	18.3877	24.5872	25.3032	22.1683	25.8282	26.2877	20.6401	65.6332	34.276	44.6772	54.732	8.7664	8.4021	8.8402	7.2589	28.0748	21.4449	36.0305	31.1888	10.4314	15.6906	13.0801	15.7862	17.8183	15.4349	15.2373	16.333	22.8418	31.0269	28.7587	25.8921	19.2972	19.9238	21.2387	24.3893	13.6936	14.2234	14.5254	13.9657	44.4176	53.3963	32.0551
ENSMUSG00000001062	Vps9d1	protein_coding	10.6753	10.5006	14.9379	11.3539	19.1198	20.7308	16.4955	21.9799	18.5741	18.465	17.6442	18.227	14.5951	7.1071	6.3765	12.9911	6.8643	4.8307	6.8228	7.0624	7.5695	7.2082	8.7684	8.8115	5.2211	6.0762	3.7519	3.7984	3.8743	4.1624	3.2449	3.5496	2.9438	5.097	5.5358	8.5004	9.8796	8.6067	8.4196	7.8887	4.9629	5.0932	4.1917	5.6267	10.8563	11.9299	5.2474
ENSMUSG00000001065	Zfp276	protein_coding	13.3274	8.3021	13.0638	13.1768	11.1789	9.5352	7.2203	6.5116	6.5881	9.2505	10.9059	9.0952	8.3403	5.613	5.6982	6.4031	4.2201	3.7637	4.5877	4.7372	4.2605	5.9493	7.2132	6.8669	7.0184	5.3779	5.3909	6.4883	4.2744	8.0046	4.6976	6.0631	4.823	7.5097	9.075	10.0147	10.3498	7.7675	10.7672	10.2338	3.0501	2.347	3.7669	3.0396	9.974	8.5228	6.1963
ENSMUSG00000001076	C1ql4	protein_coding	0	0	0	0	1.125	0	0.4013	0	0.24	0	0	0	0	0	0	0	0	0	0	0	0.2608	0	0.2415	0.4107	0	0	0	0	0	0	0	0.4384	0	0	0	0	0	0	0	0	0	0	0	0	0	0	0
ENSMUSG00000001082	Mfsd10	protein_coding	15.9017	20.7985	20.6984	21.7516	17.4539	26.7498	14.3949	16.0376	12.4364	20.5486	17.7797	14.3892	20.7551	12.4314	15.1731	25.4308	7.4355	5.5962	7.8127	10.4044	10.9735	3.7067	11.2034	8.5722	2.3385	2.8139	1.5341	4.2739	3.8855	2.9571	2.2432	2.3944	6.9614	11.558	12.6118	11.4701	19.3595	20.5257	23.0648	22.6685	4.8545	4.4415	5.3338	3.5871	41.4693	36.9231	10.9752
ENSMUSG00000001089	Luzp1	protein_coding	9.2145	8.1829	6.591	7.4274	19.7024	19.3786	15.8231	15.0386	14.3969	13.864	12.6993	16.5069	14.4812	11.6561	12.5949	14.1847	9.3352	8.717	7.9985	8.0491	9.3725	7.4828	7.6775	9.0836	3.5141	2.6127	3.7698	2.8647	2.2901	2.7696	2.8851	2.7293	15.6488	27.9564	28.6318	25.8022	15.1526	17.5055	12.6883	15.658	3.9682	3.0222	4.1207	3.4906	12.4876	15.0768	30.1636
ENSMUSG00000001095	Slc13a2	protein_coding	0.408	0.4706	0.8334	0.2518	0.0776	0.1516	0.0602	0.0631	0	0.0631	0	0.06	0	0	0.0664	0	0	0.0504	0.0428	0.126	28.9635	26.5395	15.8602	13.5468	0.8884	0.6141	0.7006	1.0725	0.22	0.8829	0.2893	1.0381	67.0724	43.4736	41.6507	45.4139	0.1243	0.3855	1.082	0.1016	1.1929	0.3919	1.8963	0.2177	0.8175	0.1784	143.813
ENSMUSG00000001098	Kctd10	protein_coding	26.8093	27.9043	26.4636	29.7213	17.2535	18.3773	19.3435	18.6165	21.9069	19.5705	17.8611	19.7357	55.6389	50.5508	49.0736	55.2058	20.3723	18.9632	23.6784	26.1532	20.7427	14.8306	18.5228	21.4878	6.1771	5.2804	5.8071	5.4369	4.0918	5.2689	4.8526	4.9683	34.1014	54.0145	50.6043	48.3636	99.8631	121.037	87.5386	101.974	16.2829	8.3184	13.7538	12.4019	55.0984	49.6748	44.5115
ENSMUSG00000001100	Poldip2	protein_coding	46.3501	55.5256	42.7236	50.6801	44.7425	47.1404	49.3268	43.3847	41.1652	43.5643	44.0935	44.9912	28.0397	28.8489	25.3651	27.94	40.7193	42.105	37.2084	38.1574	46.024	49.5427	49.3268	50.023	29.9079	30.1699	28.1824	31.4592	25.7743	29.9496	27.7073	30.5394	15.6179	22.6206	20.3233	20.8511	23.3912	25.7065	20.3991	23.5514	30.9675	39.0894	31.7747	49.0802	44.0218	46.3449	16.47
ENSMUSG00000001103	Sebox	protein_coding	0	0	0	0	1.7021	2.0622	1.4466	1.9891	1.0582	1.6728	0.9435	1.8991	0	0	0	0.1078	0	0	0	0	0	0	0	0	0.1196	0.1075	0.3475	0	0.4098	0.8754	0.1127	0.79	0	0	0	0	0	0	0.1004	0	0	0	0.1283	0	0.9493	1.084	0
ENSMUSG00000001105	Ift20	protein_coding	62.5397	61.8346	78.8915	80.6978	43.0339	36.496	41.873	39.3234	37.8371	40.9431	39.2972	44.7822	83.9432	58.5797	68.473	75.1216	18.2207	15.7926	22.9342	21.4111	37.1325	38.9465	39.9129	43.7823	35.8346	37.9647	38.2623	36.2256	40.3325	43.3731	38.0957	38.0326	49.4286	47.0382	44.7845	44.9307	68.2245	64.2822	85.6458	70.9883	20.6756	12.8502	20.2274	11.8986	60.9438	56.4353	78.1944
ENSMUSG00000001119	Col6a1	protein_coding	58.7145	72.9584	69.6863	77.22	7.1337	13.2698	14.6213	12.4388	14.1953	27.5445	28.2001	12.6164	109.667	70.4329	75.8892	119.917	26.5221	21.2792	30.8405	45.8408	13.8242	6.5742	14.3849	15.4584	2.5592	1.7107	1.7256	2.0871	1.4819	1.704	1.4082	1.8976	31.8505	54.7904	43.5062	47.9005	75.7068	77.1429	55.2278	67.3692	82.5879	21.8221	34.2836	50.5483	145.762	127.634	19.7075
ENSMUSG00000001120	Pcbp3	protein_coding	13.1091	10.8844	11.3229	14.3218	15.3845	18.5181	17.2634	16.7859	21.4755	17.1971	30.4807	18.9178	3.86	4.1058	4.007	3.9638	0.8736	1.3556	0.9523	1.2512	7.5075	7.9085	6.9585	8.8035	0.2774	0	0.4448	0.4832	0.3963	0.3115	0.3019	0.5176	2.8487	2.5983	3.7322	2.9532	8.8681	12.2761	6.0218	6.9173	1.7821	1.1791	1.5344	1.1747	5.3815	4.203	1.8625
ENSMUSG00000001123	Lgals9	protein_coding	20.9787	39.1071	31.9956	30.1735	6.252	4.5242	3.6738	4.4547	4.1455	3.8051	5.2105	4.1387	15.4615	198.925	166.05	83.416	21.439	24.0945	24.5295	27.5095	14.2207	11.4219	15.8743	17.907	275.626	269.477	294.263	307.557	259.724	262.14	290.605	280.069	57.8661	30.8765	34.3794	38.193	72.7416	74.4422	60.2927	86.9124	25.6813	10.2338	16.7288	16.6488	33.8905	27.5492	375
ENSMUSG00000001127	Araf	protein_coding	72.2609	71.1144	91.66	81.4774	110.928	112.114	114.331	104.638	119.003	117.999	120.662	113.137	48.717	36.0978	37.6142	44.2413	50.4133	42.634	40.9264	40.591	43.5619	38.4746	43.914	41.3477	24.5731	22.6635	24.2832	25.9405	22.1003	22.6329	22.0426	22.9267	25.1737	39.7799	37.9729	40.4488	56.8156	49.0539	55.4212	50.1815	53.0735	62.8979	53.5106	56.5438	65.5149	69.9436	31.2841
ENSMUSG00000001128	Cfp	protein_coding	11.2143	13.7705	12.5962	17.4649	8.9206	8.1658	6.2841	7.2272	4.9732	6.8943	6.5288	7.2864	11.5248	6.5856	10.7218	13.0861	5.2136	4.8513	7.3933	9.0727	2.7454	1.4913	2.3718	3.5227	21.4178	21.0274	24.4778	21.4694	12.9462	16.1983	13.6472	18.4179	5.4897	6.9051	7.5346	6.99	28.579	15.8825	27.0019	17.6402	22.2462	4.1012	11.2794	10.7502	14.4498	8.5996	3.6406
ENSMUSG00000001131	Timp1	protein_coding	23.3147	19.1993	43.3117	31.5797	0	1.1611	0.6098	0.8431	0.6301	0.8533	0.9063	0.8117	5.9526	1.7608	4.4157	9.9771	3.8311	3.5692	10.8189	12.5614	1.159	0	0.6619	1.0584	0.4038	0	0.3981	0	0.5202	0	0.5517	0.1785	2.2437	4.345	4.2696	4.3395	11.2371	8.9206	16.6185	15.1211	11.5845	1.3054	2.6481	4.311	31.9448	365.765	0.5051
ENSMUSG00000001134	Uxt	protein_coding	25.4388	28.1254	26.6046	27.9554	5.2532	6.1197	8.7528	7.8048	6.6411	6.7164	5.6628	9.1784	13.378	16.2895	17.5392	16.8154	18.7841	19.9205	20.3182	18.4727	22.0512	26.679	19.2772	22.7251	20.1702	20.7157	25.0744	16.5387	18.336	19.0744	16.9652	20.9561	17.2581	20.6002	25.2932	19.8763	18.315	17.4015	19.2503	16.6375	24.8444	21.7118	30.4675	22.7335	22.9704	17.7105	21.0724
ENSMUSG00000001138	Cnnm3	protein_coding	7.8149	7.9844	6.2786	8.2632	8.8262	6.8796	6.4007	7.9354	6.8424	5.3721	8.2783	7.4966	6.4105	6.0917	4.8417	7.0365	4.0405	2.769	3.9997	4.0304	4.3642	4.5104	4.8592	3.861	2.6777	1.77	2.9987	2.0556	1.658	2.126	3.6643	2.7666	3.0029	4.7153	4.8213	4.6721	7.5498	8.015	6.7889	8.1637	4.2695	4.1228	4.936	3.1392	12.0721	11.2528	3.0576
ENSMUSG00000001143	Lman2l	protein_coding	19.6024	19.8303	16.1481	22.199	16.492	17.9194	15.3983	19.2957	22.7364	18.0279	19.3659	19.1048	19.2609	13.7561	12.0156	13.4564	8.5107	8.5849	10.0939	9.3582	24.7318	21.0059	27.3567	20.7112	7.7881	5.2175	9.2985	6.0272	6.0644	7.0677	6.0008	9.4304	6.5664	7.6296	7.9923	9.5571	15.1132	13.761	13.7357	12.3671	10.2885	10.7795	10.6158	12.7408	24.9764	21.1252	5.4711
ENSMUSG00000001150	Mcm3ap	protein_coding	6.1102	7.1031	6.7052	7.2838	7.9206	8.3393	8.1639	8.2384	8.1687	8.284	8.7862	8.1038	5.5457	4.9741	3.9296	5.16	3.7466	3.197	3.5566	3.7439	4.573	3.5487	5.5131	4.1129	2.5524	3.4367	2.8243	3.4106	2.5882	2.7128	2.2294	2.9303	3.9369	5.8954	5.4338	5.4899	8.2652	7.9106	6.1513	7.5536	4.3682	3.4918	3.9514	4.0996	10.3512	11.1674	5.5511
ENSMUSG00000001151	Pcnt	protein_coding	2.0676	2.1655	1.6605	2.2661	3.0347	3.303	2.066	2.8359	2.6014	2.2531	2.2824	2.5949	3.2082	2.2077	1.9399	2.8292	3.022	3.3698	2.9804	3.568	2.7511	2.0475	2.1595	2.0247	0.9602	0.4443	0.6644	0.6239	0.6379	0.7811	0.4934	0.761	1.6141	2.6321	2.853	2.8917	10.011	9.2236	7.6154	7.3732	4.1698	4.2386	2.7245	4.8169	6.8675	6.523	2.4442
ENSMUSG00000001155	Ftcd	protein_coding	0.1825	11.8697	0.6633	0.6966	2.7972	0.0572	0.3324	0	0.0759	0.0698	0.149	0.0668	0.079	0.1895	0.1983	0.0662	0	0.256	0	0.06	1.7407	1.8276	4.6838	3.584	125.903	128.071	114.189	129.24	142.933	170.167	138.714	160.106	0	0.5444	0	0.0572	0.1416	0.0491	0	0.0386	0	0.1612	0.0844	0	0	0.0676	0
ENSMUSG00000001156	Mxd1	protein_coding	2.6701	3.3491	2.6782	2.858	6.2696	6.0842	6.1821	5.8641	5.6901	6.6804	5.5759	6.7717	18.0393	25.4868	21.0043	18.9712	1.7853	1.5796	2.0673	2.1398	3.3755	3.7468	2.9837	3.0391	1.2748	1.0107	0.9149	0.8131	0.7322	1.0295	0.9255	0.9162	95.3678	128.375	133.25	127.778	10.4127	9.6862	7.9102	8.7314	4.1456	2.5705	6.8584	1.5192	6.2594	5.9485	115.808
ENSMUSG00000001157	Gmcl1	protein_coding	7.8344	10.0407	9.0437	9.4206	13.67	13.1715	12.2757	11.5231	12.5026	13.6966	13.5177	10.8144	9.0594	8.1576	7.1361	8.8765	3.2289	2.2543	3.692	3.6977	11.8825	10.1295	10.0828	11.116	3.381	3.3862	3.7287	3.4521	3.7542	4.1093	2.7252	3.8845	8.3641	13.8496	16.0514	13.0326	8.6563	9.1378	7.7564	7.39	3.086	1.6167	4.0848	1.9305	13.1955	12.7372	13.4699
ENSMUSG00000001158	Snrnp27	protein_coding	37.3726	36.3143	42.8402	59.2454	33.3125	26.9522	32.0493	32.784	31.857	37.5228	29.3554	33.9126	30.7173	24.6405	27.7296	27.4679	19.1169	19.1485	20.8267	20.9786	33.8555	35.1076	27.2036	32.0575	11.7433	18.3852	13.9972	14.5499	12.984	14.1521	12.4463	11.1448	19.9019	34.894	28.6348	30.5352	34.464	44.7786	46.9847	40.206	43.5475	29.8103	37.769	32.5021	43.9068	37.4767	27.986
ENSMUSG00000001166	Oas1c	protein_coding	0.702	1.0504	0.83	0.7961	0.3078	0.2422	0.4994	0.2066	0.7689	0.3769	0.4449	0.5762	1.8241	2.1752	2.0781	1.8489	0.2114	0.2266	0.4083	0.4154	1.5903	0.9399	0.6675	0.6324	0.3703	0.528	0.3106	0.4632	0.5392	0.3495	0.5899	0.1544	1.3808	1.7043	1.5314	2.7564	2.8419	2.3545	2.6715	3.3041	0.2185	0.3368	0.6278	0.1595	7.7137	7.1728	0.2634
ENSMUSG00000001168	Oas1h	protein_coding	0	0	0.0922	0	0.1142	0	0	0	0	0	0	0	0	0	0	0	0	0.0792	0.0674	0	0	0	0	0	0	0.0908	0	0	0	0	0	0	0.2845	0.1001	0.1842	0.25	0	0	0	0	0	0	0.0908	0	4.7236	3.1894	0
ENSMUSG00000001173	Ocrl	protein_coding	52.1305	44.3198	55.0127	42.4085	20.4164	23.682	21.6635	23.6016	22.6853	21.6825	20.9463	22.3723	11.3567	7.8441	9.1875	10.9317	7.3429	6.2313	5.3447	7.9078	6.936	3.6922	6.0098	5.8973	1.4335	2.2013	1.9861	2.8222	1.0107	1.6247	1.6801	1.3482	7.0555	10.6772	10.3379	10.8041	15.5626	12.7863	13.9038	13.5018	13.9387	12.5289	12.2299	12.6174	24.7716	24.0358	3.7868
ENSMUSG00000001175	Calm1	protein_coding	137.828	130.369	167.275	166.901	623.683	676.769	784.303	738.997	675.054	723.565	655.629	746.32	302.163	228.556	267.837	302.061	60.3768	71.212	81.5853	93.6495	74.2481	85.1059	67.3454	85.7391	62.6939	66.6114	82.9493	73.7538	81.8876	66.3794	57.8516	61.4105	356.615	450.743	469.478	442.026	360.17	309.867	430.997	383.078	181.099	191.417	160.475	169.951	203.651	202.683	942.304
ENSMUSG00000001211	Agpat3	protein_coding	102.791	91.3815	83.5048	91.5786	69.4897	64.3714	69.0273	69.7918	72.6626	76.4347	72.192	72.6277	123.082	64.2466	75.7106	106.785	51.9907	59.4007	53.927	57.5848	113.106	122.175	122.659	109.399	59.2035	69.1853	74.0554	59.668	67.9189	66.3432	64.1597	68.3197	16.7872	21.3853	23.2363	20.409	39.1638	45.146	39.4096	46.7183	43.3125	46.3095	38.5572	51.1589	63.0273	63.7249	28.3809
ENSMUSG00000001225	Slc26a3	protein_coding	0.4281	0.0466	0.5592	0.2091	0.2498	0.0593	0.2119	0.2087	0.3001	0.1703	0.4568	0.327	2.3587	0.5787	1.478	2.8241	0.4322	1.2322	3.0626	1.0814	0.2756	0	0.2769	0.3511	0.2522	0.1756	0.1567	0.3876	0.1383	0.1388	0.0665	0.1864	242.019	681.023	740.372	734.78	0.1999	0.1257	0.8232	0.1998	6.7059	6.1294	25.314	2.1492	0	0.3283	73.3451
ENSMUSG00000001227	Sema6b	protein_coding	2.1454	2.2396	2.2787	2.3458	23.5427	25.6057	22.0814	28.6573	29.0052	24.5443	23.7462	27.7361	0.5758	0.9194	0.5301	0.9511	1.4859	1.6379	2.0576	2.3493	1.0953	0.5736	0.6958	1.5091	0.7172	0.6654	0.8351	0.4691	0.6817	0.569	0.7766	0.9132	0.4964	1.0366	0.9491	1.3301	1.9132	1.9669	1.428	2.3762	1.7432	1.0244	1.8712	2.2291	1.9122	2.0726	0.7131
ENSMUSG00000001228	Uhrf1	protein_coding	2.729	1.2705	1.2526	2.1599	0.3828	0.5166	0.3418	0.571	0.4577	0.5112	1.3317	0.7124	4.3878	2.6997	2.8988	4.32	0.8868	0.75	0.8493	1.0392	0.6822	0.382	0.5096	1.455	0.7076	0.1706	0.5776	0.1969	0.2426	0.8161	0.1284	0.3837	5.9911	8.6591	6.8695	5.4681	2.545	1.7838	2.8754	3.5197	1.3821	1.5123	0.9117	0.7065	16.5427	18.0665	11.002
ENSMUSG00000001229	Dpp9	protein_coding	9.8465	10.9518	8.2762	10.3174	14.7657	16.2527	15.4261	15.831	16.6276	14.9973	17.1978	17.8503	9.7569	9.4731	7.5469	9.436	9.1543	10.6299	8.6801	8.8871	9.9204	8.8773	9.3432	9.3536	11.0179	9.2294	10.4443	9.6259	8.3677	12.2029	8.339	11.502	8.6365	9.534	7.4275	8.6576	17.9588	18.8521	15.4627	15.4002	10.4798	10.5381	7.6858	11.6385	12.7059	13.4031	10.7321
ENSMUSG00000001240	Ramp2	protein_coding	26.3048	23.8746	34.1841	52.0327	13.7958	17.7282	11.1829	13.2317	14.7945	12.8544	16.1039	18.5395	16.7067	15.7398	16.6571	22.8836	50.0064	48.2506	64.1811	76.4202	22.8987	23.4956	19.5114	28.3204	9.5243	10.1375	14.8669	11.2438	6.3052	8.7384	8.3958	10.1143	10.0485	12.4992	10.7557	14.6593	295.571	377.643	194.714	284.843	56.8559	29.9775	31.8608	49.1348	41.7794	36.2269	5.5722
ENSMUSG00000001247	Lsr	protein_coding	1.22	5.0928	2.2608	3.6379	3.5272	1.6995	2.246	2.5846	2.7952	2.2613	3.2296	2.3879	14.4412	44.6708	35.3707	22.6754	1.037	1.0352	2.8789	2.67	12.688	12.4751	14.49	12.136	46.3206	59.2218	54.8366	61.955	44.5555	52.3671	47.2234	54.8354	15.8443	50.8783	43.6941	39.358	19.5524	17.9998	18.3084	18.1211	1.0663	0.6626	3.6683	0.3825	19.8216	19.8612	93.1207
ENSMUSG00000001248	Gramd1a	protein_coding	17.8907	17.5416	23.523	23.7752	30.7025	32.977	28.014	32.6794	31.6447	30.6219	34.0379	32.6441	13.3544	11.5713	11.6623	14.155	7.8864	10.3124	10.7655	11.6182	7.0415	5.0705	10.3103	9.619	4.5592	2.5736	4.7181	3.3237	2.3432	3.4695	2.2679	2.9168	7.55	6.5118	6.5842	6.7907	23.0067	18.9332	19.0162	22.8997	15.2711	17.6964	21.5034	21.0981	34.9896	50.7586	5.286
ENSMUSG00000001249	Hpn	protein_coding	2.44	10.7926	8.2305	3.7481	5.3033	2.1265	1.9744	1.6214	0.5151	1.0444	1.2585	2.0686	0.8729	6.6621	2.7521	3.1132	1.1037	1.7578	1.3691	0.9094	140.019	138.308	180.972	155.908	128.205	121.129	132.43	116.734	120.287	149.8	134.027	150.884	4.0511	4.0967	3.8451	2.5088	5.342	5.5214	8.305	6.0262	2.716	4.439	7.7276	4.0669	4.6238	0.9419	0.6765
ENSMUSG00000001260	Gabrg1	protein_coding	0	0	0	0.0371	10.1011	9.218	9.3698	7.8838	10.0567	12.2435	10.5076	7.1275	0	0	0	0	0	0.0392	0	0	0.1087	0.1328	0.076	0.0388	0	0	0	0	0	0	0.036	0	0	0	0.0626	0	0	0	0	0	0.0519	0.1707	0	0	0.2429	0	0
ENSMUSG00000001270	Ckb	protein_coding	11.1748	14.2712	16.1253	18.8098	497.819	480.951	463.954	431.768	453.148	553.313	607.858	434.823	215.895	229.305	169.026	201.649	18.1533	17.4568	17.49	21.7123	43.705	43.9606	41.179	36.7718	2.0743	2.8254	2.4618	2.4192	1.7769	1.9917	1.7619	2.7274	67.3954	74.8416	49.066	51.4385	14.6439	21.0917	14.0096	13.6656	14.2986	3.5027	8.9166	5.3156	97.6245	79.9663	62.1396
ENSMUSG00000001280	Sp1	protein_coding	18.7796	18.0681	16.8938	18.9327	5.6935	5.2645	4.7886	4.8226	5.4403	4.5809	6.1166	4.8613	19.2946	14.4509	15.5952	19.4446	8.3788	10.3972	11.2261	11.2947	11.7356	11.312	12.5809	12.2474	8.1949	6.9727	8.2833	7.2104	6.101	8.1582	6.077	7.1489	16.5407	26.0645	27.9466	26.8447	23.6542	24.8516	22.5124	24.9218	9.6738	5.7966	9.6838	6.3717	32.3523	31.9873	20.7698
ENSMUSG00000001281	Itgb7	protein_coding	1.4485	0.9884	0.8684	2.2944	0.1311	0.2567	0.099	0.3667	0.3388	0.2074	0.3326	0.2983	0.766	1.2003	1.4354	1.2819	0.5013	0.261	0.5358	1.3225	0.6529	0.5648	0.7932	1.1655	0.4622	0.45	0.2787	0.5881	0.2651	0.4145	0.2377	0.6964	3.4574	1.6735	1.3923	1.1495	8.7128	8.1606	6.5849	6.0715	1.9482	0.4747	0.739	0.9547	2.2742	1.9762	4.7286
ENSMUSG00000001285	Myg1	protein_coding	41.7717	35.0036	46.3243	46.8849	26.7494	26.0831	26.4662	21.4736	24.4315	27.3306	24.3467	25.5258	14.4272	19.5006	18.9407	13.6469	11.6617	7.8329	8.8389	10.105	24.3696	22.5404	22.0865	22.2824	10.0746	8.2637	12.4005	13.5054	9.8183	12.0024	7.9028	9.173	17.2865	21.784	21.4287	21.3907	28.8296	24.9154	28.2157	30.317	16.7773	8.3197	13.7394	10.15	36.5079	35.7734	18.0062
ENSMUSG00000001288	Rarg	protein_coding	8.9471	10.3897	12.8737	14.3326	3.1178	4.5055	1.8421	3.2019	3.0337	3.2068	3.9927	2.6615	45.7916	17.6905	25.0472	38.7934	8.8704	6.8604	7.5142	8.643	6.5689	6.6779	5.6815	7.3444	2.4039	2.0097	2.0237	2.208	1.6208	1.1198	1.4271	0.7775	4.2308	7.6761	4.1089	6.4934	29.729	27.5378	17.9371	20.8007	6.1171	3.4827	4.845	3.9253	16.5892	17.7584	1.0307
ENSMUSG00000001289	Pfdn5	protein_coding	152.048	146.228	207.053	199.624	134.892	125.529	118.118	119.504	122.124	129.86	132.432	119.123	141.413	114.405	120.829	127.35	90.6218	66.5613	91.1885	83.1355	134.283	145.472	138.695	134.833	52.708	47.8608	62.3555	57.0186	48.0516	60.5058	48.3978	58.9304	96.1954	136.273	137.973	137.824	213.563	199.204	231.256	210.293	88.4911	69.091	80.5639	77.0857	159.886	147.115	94.7173
ENSMUSG00000001300	Efnb2	protein_coding	4.3282	3.2174	5.5491	5.4641	9.8892	12.4056	10.6198	12.7214	11.2751	12.8084	17.7664	11.0969	11.5359	6.224	8.7801	10.7638	4.862	6.7797	6.746	7.9523	4.3786	4.4664	4.2378	4.9754	0.549	0.4342	0.8402	0.835	0.4235	1.2917	0.4887	1.461	17.3393	23.0808	21.2441	22.866	26.312	37.1149	19.1522	22.5346	3.0709	2.1492	3.008	2.5825	10.3312	12.7426	11.9885
ENSMUSG00000001305	Rrp15	protein_coding	15.7631	13.442	13.4667	14.5977	4.2256	4.206	4.0439	3.9301	4.5857	4.7292	4.526	3.6053	8.5323	6.0688	5.7481	7.6573	2.3546	1.7944	2.5115	3.004	5.993	6.2682	5.103	4.8985	4.9645	6.455	4.5774	6.3672	6.2546	7.4049	8.5419	5.992	5.0948	7.9834	6.8589	7.4391	6.0159	6.3496	6.8805	7.2906	3.6522	3.2526	4.3568	3.1763	11.6801	15.0929	7.6613
ENSMUSG00000001313	Rnd2	protein_coding	4.0907	6.2445	7.2733	7.3682	83.4504	57.6158	79.0408	51.4293	90.9261	77.5619	82.4776	64.7237	10.4908	6.0297	8.7267	9.2797	2.7145	2.5274	3.3947	3.6608	4.2825	4.9028	5.524	4.8902	7.1154	7.6736	5.8854	6.3163	5.0536	3.6297	3.9838	4.316	2.7224	4.7648	4.7793	3.3176	5.4656	8.8259	6.4262	5.4887	2.7693	1.1696	2.3846	1.6424	27.063	23.2199	8.2858
ENSMUSG00000001323	Srr	protein_coding	21.3599	21.4141	19.5149	19.7979	32.4899	36.9513	41.5852	42.6734	38.4466	38.6164	34.5879	41.4595	15.1706	12.4616	13.5854	12.7389	8.5506	9.7073	11.9525	12.2196	45.5709	46.4228	44.4408	40.0709	27.7631	39.9744	28.0455	36.1166	28.4463	32.4733	30.3468	32.0955	15.9467	21.2584	22.5157	23.3709	14.4652	12.8853	11.537	13.0632	10.7531	12.8812	12.6067	11.9768	15.8665	20.5849	17.012
ENSMUSG00000001333	Sync	protein_coding	0	0.3081	0.1093	0.2976	0.0725	0.0725	0.2091	0.1785	0.1725	0.4641	0.2946	0.1142	1.6712	1.3856	1.6602	2.517	2.8854	3.623	3.4123	3.8757	0.2	0.0795	0.1941	0.1176	0	0	0.053	0	0	0	0	0	0.6681	0.7119	0.6657	0.5116	0.1174	0.3764	0.5551	0.4117	5.5342	6.0752	4.7845	8.4466	2.2801	0.7573	0.4964
ENSMUSG00000001334	Fndc5	protein_coding	2.6981	3.0939	1.4356	1.3628	30.6416	23.6735	27.4879	19.4743	30.1203	30.3641	26.4992	27.5909	1.8675	1.7993	1.5816	2.6174	87.4366	99.6561	91.6208	82.2962	0.8227	1.3112	0.9164	1.0864	0.2393	0.3892	0.2776	0.2958	0	0.0932	0.0928	0.247	4.1608	3.7689	5.985	5.7739	0.3309	2.715	1.1514	0.7402	16.5133	33.018	8.9019	26.9179	19.0941	9.7043	0.1213
ENSMUSG00000001348	Acp5	protein_coding	17.6781	18.2439	24.947	54.0004	1.6158	0.1323	0.3122	0.5189	0.2361	0.4404	0.4663	0.0993	27.2991	30.5428	24.4246	27.6151	1.1663	0.4087	4.1995	4.002	32.7064	29.3441	41.3449	30.8139	51.5211	56.1413	51.2999	58.4622	56.802	68.0817	58.9419	69.3553	72.5735	102.444	111.295	116.508	22.1876	18.9154	24.4215	17.3288	10.5713	8.6222	54.5331	14.1325	13.0416	8.6027	66.5302
ENSMUSG00000001349	Cnn1	protein_coding	0.4933	0.4212	0.3198	0.4588	0.6033	1.2669	0.0546	0.4514	0.4168	0.5761	0.9763	0.1623	694.221	401.881	553.831	653.121	0.3632	0.7817	9.071	13.4692	0.2473	0.5234	0.5518	0.5713	0.2244	0.3554	0.0543	0.1487	0.2026	0.1093	0.2183	0.1932	332.539	384.607	430.965	317.802	4.1259	11.2856	17.8814	4.4526	9.0526	4.4047	13.7968	0.802	93.2307	34.5555	51.4042
ENSMUSG00000001366	Fbxo9	protein_coding	36.6556	39.9681	30.2756	36.3026	50.0327	47.5146	47.3344	45.2712	51.7375	48.4687	49.9006	46.3933	35.2357	37.3184	27.4684	32.1726	20.2051	18.684	20.5386	29.3909	29.5982	29.5824	37.2661	31.9419	28.57	25.7991	30.7764	30.267	32.0524	32.325	31.2149	35.9878	15.9101	28.5788	28.469	24.3843	39.624	32.3134	36.4847	38.2076	29.6618	37.1419	25.839	29.7021	32.3853	31.4803	27.9751
ENSMUSG00000001376	Ccdc132	protein_coding	12.2628	13.7831	17.7397	16.0521	27.3169	23.987	31.6564	28.4364	24.2344	26.7598	20.5609	30.291	12.3461	9.5658	11.035	11.4122	5.1563	6.4075	6.4241	6.1183	9.9574	11.2078	9.9691	9.5929	3.7376	5.5505	3.1233	3.9697	5.4391	3.2005	3.1097	4.1275	9.1948	13.0202	14.0499	14.9394	15.3516	11.7475	14.0267	14.397	16.8157	11.4988	13.0806	11.8834	11.3473	13.0123	8.5249
ENSMUSG00000001380	Hars	protein_coding	42.7731	35.604	35.3673	37.0962	37.7722	38.0116	37.3437	37.1846	39.3948	32.4343	36.4385	37.1172	56.7665	27.6973	37.2398	51.0638	9.2903	9.2916	9.6861	11.7269	19.6462	16.0288	18.5941	18.7206	14.6944	14.2409	15.3596	16.1806	12.5964	15.4732	10.2673	15.4314	17.3651	18.8681	20.3186	18.5837	19.3306	17.3304	18.4675	20.501	13.7519	9.3123	11.2927	12.8053	27.2618	26.3332	20.8502
ENSMUSG00000001383	Zmat2	protein_coding	43.3257	40.7837	54.4915	49.5906	75.0667	67.6407	94.6808	83.008	78.163	76.6176	69.8055	85.7596	35.1176	25.8104	30.1197	35.7457	13.5425	13.639	16.831	13.8887	29.0589	25.6973	27.1067	27.281	15.226	16.8526	16.6608	15.9581	16.1895	15.841	14.0942	14.9852	26.7706	34.7069	36.335	32.475	32.2864	33.8128	38.7958	33.584	27.2237	21.5427	28.6718	28.7135	34.6234	37.358	27.8959
ENSMUSG00000001403	Ube2c	protein_coding	5.4512	2.3092	2.518	4.949	0	0.4166	0.5071	0.5931	0.948	1.2377	1.6894	1.008	12.3627	9.4688	8.0845	14.0652	1.2139	1.2269	2.5774	4.5609	2.4078	1.9151	0.3917	3.0828	0.8631	0.1515	0.9565	0.8745	0.2922	1.869	0	1.6833	15.6424	21.768	17.6577	20.0888	5.2419	5.2299	4.8315	9.0932	3.897	2.6643	4.7756	3.3548	23.8136	30.2835	46.1049
ENSMUSG00000001415	Smg5	protein_coding	24.2863	22.0466	25.2935	27.8937	30.0744	32.0536	30.4072	30.4834	26.1094	33.4652	36.6928	28.2041	23.6882	25.1143	15.656	28.323	12.6642	16.1399	16.2295	16.7846	17.5865	17.4066	18.0062	18.4453	12.4907	10.7797	10.5388	13.3006	9.7661	11.6559	10.9542	10.8627	15.4205	25.258	20.6833	21.6697	20.7098	19.0032	19.5009	20.6006	16.7867	18.7228	13.6743	22.7649	35.8693	41.0047	18.6979
ENSMUSG00000001416	Cct3	protein_coding	160.449	140.901	136.952	146.918	58.3627	56.7605	49.6541	55.724	57.3491	60.9074	60.3643	56.1329	88.8729	69.5772	78.0947	81.824	41.5745	43.9854	42.4019	46.4914	69.9345	62.0531	76.4671	75.4513	47.9762	52.6592	48.6613	60.2277	52.2026	51.9777	45.0843	49.1217	63.2304	81.4487	74.7778	75.9899	71.297	61.73	69.146	76.1855	55.2663	35.0061	46.4908	52.0372	130.83	171.306	87.8579
ENSMUSG00000001418	Glmp	protein_coding	95.8866	91.7264	97.3838	104.582	40.8329	38.2944	38.4358	33.9848	42.3359	36.7303	43.7769	31.8607	75.3584	90.6321	89.19	82.9623	35.637	26.2344	42.3911	44.4909	173.724	156.926	177.081	176.857	43.2763	38.8938	48.6326	47.1095	45.6966	58.756	49.4947	62.4963	72.0442	129.498	106.939	111.823	95.2374	90.27	75.0821	101.908	53.2319	22.4979	48.7067	31.6471	94.3083	89.2786	95.4427
ENSMUSG00000001419	Mef2d	protein_coding	24.4653	23.3751	24.4398	24.8669	43.6903	50.2371	43.1485	51.3331	43.796	45.7732	48.4911	46.1238	18.3757	17.2279	15.6939	19.0932	23.5548	32.9519	29.2775	29.2822	8.8589	8.4399	9.6822	10.0364	5.569	4.456	5.6141	4.4536	4.5338	5.4167	5.1873	5.0366	12.7538	26.12	19.9888	21.7373	22.2443	23.2581	17.4341	16.9741	43.6442	57.3026	33.8346	52.8787	22.1098	28.9779	12.5677
ENSMUSG00000001420	Tmem79	protein_coding	1.4446	1.7386	1.6424	2.732	0.4446	0.8207	0.486	0.6025	0.431	0.7081	0.6616	1.1885	53.4855	18.8661	25.5462	41.5093	0.2416	0.5279	1.1973	0.7933	2.0739	2.7859	2.4166	1.7058	0.9993	0.5313	0.8173	1.2426	0.841	1.4295	1.0402	1.1693	6.1947	9.2976	8.9931	8.8025	3.453	3.8013	2.6864	4.1371	0.4316	0.8644	1.0191	0.4755	5.0204	1.38	10.6393
ENSMUSG00000001424	Snd1	protein_coding	43.6935	39.549	25.8386	32.2938	22.2664	27.2194	16.2148	22.9603	23.5697	20.0248	22.1771	22.9762	34.1982	35.2089	27.0028	39.313	11.6613	13.4508	15.125	15.2192	21.5399	25.328	21.6976	19.4146	31.5193	29.3245	37.8311	35.2164	26.035	26.1576	21.6707	28.0214	22.053	24.0117	21.4798	18.1259	35.5018	30.8713	22.467	36.4877	12.4064	9.505	9.1382	9.796	61.8339	68.9901	43.4455
ENSMUSG00000001435	Col18a1	protein_coding	9.9365	13.7307	9.1746	13.1194	2.433	0.9959	1.0059	0.8085	1.4926	1.2021	1.0916	0.9176	13.1388	12.0289	11.0487	12.9356	1.7933	1.8994	5.4133	8.6115	25.4938	20.4521	29.3603	29.8916	80.8428	73.3928	78.4613	78.1056	67.5946	86.6185	70.3416	81.7972	4.1479	7.5497	9.0627	7.5564	6.8118	8.3967	4.2096	5.3361	5.9701	2.3862	3.7348	4.9908	15.6142	17.1219	5.8381
ENSMUSG00000001436	Slc19a1	protein_coding	7.4372	7.4761	7.0797	7.2312	7.3892	10.5283	8.2772	7.6455	9.1593	8.6811	7.4457	7.2481	5.7259	3.271	3.4271	5.583	2.229	1.8328	1.3858	1.8358	41.3229	36.7627	41.6112	38.3192	5.9059	3.6386	6.7728	5.2864	4.9575	8.5965	3.7738	5.944	5.393	5.7892	6.1921	6.0068	3.4251	2.2756	1.9981	2.6433	3.9176	3.2468	3.7368	4.5917	9.9496	13.0575	9.0828
ENSMUSG00000001440	Kpnb1	protein_coding	46.3437	42.7647	34.4501	39.5102	35.8171	34.5307	33.246	35.9537	36.7961	36.5786	35.8831	36.5147	43.9978	33.1847	34.6133	45.3966	19.6787	22.9741	21.9651	26.4279	28.3285	27.1839	23.5867	24.8043	20.5876	19.7682	21.7624	22.76	17.0971	19.1748	16.3193	19.0531	31.3156	45.6514	39.732	38.265	30.3606	31.5439	30.0766	28.8404	21.322	15.8374	16.6453	19.7208	65.0766	73.1836	37.6098
ENSMUSG00000001441	Npepps	protein_coding	30.4951	36.1817	27.2278	32.5271	50.7723	46.4497	46.7828	49.193	55.4116	42.2297	54.0749	45.5616	48.0582	29.5905	33.6225	38.1915	19.9742	19.6334	24.4821	26.2095	15.9498	18.008	17.0933	17.5074	11.7125	6.5238	8.6319	8.882	7.5306	8.055	8.1294	7.9491	16.9776	29.9894	33.5222	29.6867	29.1584	23.8127	18.7662	22.5422	18.7943	19.7579	15.4214	21.4346	47.147	49.0563	42.0204
ENSMUSG00000001444	Tbx21	protein_coding	0.1557	0.0555	0.3794	0.3429	0.1459	0	0	0	0	0	1.117	0	0.1926	0	0.0604	0.1627	0	0	0.0708	0.1404	0.135	0.1602	0.0646	0.0565	0	0	0.0496	0.0446	0	0.0475	0	0.1314	0.1662	0.1204	0.1842	0.0469	0.6881	0.445	0.2938	0.5594	0.1204	0.2511	0.298	0.1749	0.1937	0.0845	0.3716
ENSMUSG00000001445	Mrpl10	protein_coding	42.355	39.7686	43.4465	44.6466	21.5914	21.4616	22.6321	20.0373	21.9749	24.7836	20.6012	23.0183	23.749	24.4238	24.3445	25.4824	21.4864	21.8261	20.8852	21.0727	38.555	34.741	41.7713	36.5893	19.4002	20.1021	20.5518	21.2905	19.5014	20.355	18.006	21.2363	23.1995	26.9147	25.934	27.758	18.707	19.9979	15.5849	19.6455	18.0738	18.8577	20.8767	18.9142	31.0141	29.9479	29.5243
ENSMUSG00000001467	Cyp51	protein_coding	32.3382	22.322	20.6966	25.4597	27.3827	22.6105	26.4684	23.7892	28.6875	25.1007	26.3927	24.2452	54.8614	39.4294	33.4286	45.5677	3.19	2.7627	3.4934	4.0588	97.0681	105.522	57.4673	45.9358	47.9692	26.4252	38.9406	25.2854	28.4192	21.5392	25.6768	20.1854	44.8793	55.2328	41.1627	51.6978	13.5	12.917	16.6041	13.0485	4.5964	2.0503	4.8759	2.1216	17.7821	39.1554	22.981
ENSMUSG00000001472	Tcf25	protein_coding	82.8414	77.5117	85.1992	82.7915	175.171	170.124	178.994	174.599	170.023	158.001	163.653	173.552	80.8647	64.6288	66.2441	76.955	30.7476	35.1667	36.6437	37.7073	49.1885	48.5516	52.5376	46.2231	35.2782	32.3958	34.2312	33.6589	33.3475	36.1889	34.3894	36.6955	54.9753	65.1629	64.9149	63.4996	73.7984	62.1827	64.414	66.2979	44.512	47.9902	46.1805	55.6973	83.0148	83.1384	59.4833
ENSMUSG00000001473	Tubb6	protein_coding	94.5191	70.3423	90.2866	98.647	4.3348	3.9575	3.6496	3.2202	3.3076	2.3019	2.8552	3.2869	50.9107	32.165	32.8768	38.8784	17.2145	14.4645	11.5492	16.0446	7.0274	6.9704	8.0295	8.2541	5.8081	5.7848	5.0393	5.3023	4.1168	4.8055	4.216	5.0963	20.8683	25.598	25.8761	23.6857	10.8134	11.4854	10.5872	11.4046	27.2654	10.7851	11.4921	21.0922	41.2903	49.4866	11.4807
ENSMUSG00000001482	Def8	protein_coding	8.3989	9.3886	10.5164	10.0737	16.7128	16.1918	17.5989	15.4187	16.3688	16.2355	17.7227	19.5499	27.9155	18.4012	16.0824	21.8625	13.2683	17.3796	15.0098	15.4273	41.5516	41.5602	51.3079	47.0848	12.6221	12.565	11.2659	13.0928	9.8784	9.4994	10.218	11.0469	6.3465	7.6507	8.2881	7.3628	7.0883	7.4603	5.9072	8.4891	12.4238	16.3669	9.7452	17.6888	11.8333	13.2633	6.3537
ENSMUSG00000001493	Meox1	protein_coding	1.3114	1.2222	2.3102	3.8776	0.0654	0.1933	0.1567	0.0544	0.1158	0	0.4073	0.1553	0.8272	1.6688	1.0892	1.323	5.4974	5.7236	8.3226	7.3678	4.492	4.1049	4.251	4.9139	0.1112	0.1495	0.0533	0	0.0987	0	0	0.1423	0.9121	1.7559	1.384	1.4097	4.9748	8.3732	4.2404	4.1449	3.1945	1.4928	1.5275	2.7517	1.8051	3.5606	0.3232
ENSMUSG00000001494	Sost	protein_coding	0	0.0742	0	0	0	0	0.075	0	0.1713	0.0772	0.1675	0	0.086	0	0	0	0.291	0.3811	4.4002	7.1387	0	0.4218	0	0.1484	0	0	0.0657	0	0	0	0	0	0	0	0	0	0.1524	0.2688	0.1946	0	0	0	0	0	0.0869	0	0
ENSMUSG00000001496	Nkx2-1	protein_coding	0	0	0	0	0	0.0964	0.0754	0.0797	0.8546	0.9278	1.6833	0.0762	0	0	0.0798	0	0	0.3587	0.1498	0.0486	0	0	0.087	0	0	0.1234	0	0	0	0	0	0	0	0.0817	0	0	87.4819	68.456	68.2424	71.4969	0	0	0	0	0	0.1142	0.0611
ENSMUSG00000001497	Pax9	protein_coding	0	0	0	0	0.046	0.0455	0	0	0	0	0	0	1.1552	0.5231	0.3118	0.842	0	0.0731	0.2144	0.119	0.17	0.1927	0.0849	0	0.1548	0.0699	0	0.0351	0.0341	0	0.0361	0.0336	0	0.0819	0	0	0.037	0.1249	1.2606	0.0614	0.2485	0.0534	0.0566	0.2459	0.1219	0.1485	0.031
ENSMUSG00000001504	Irx2	protein_coding	0.3284	0.1636	0.9152	0	3.8805	1.9136	0.9221	0.4146	2.0009	0	0	0.5744	50.2874	17.7925	32.6704	41.1412	2.0944	1.9638	1.0409	1.7277	6.2751	11.9135	9.6474	8.2358	0	0	0	0	0	0	0	0	0.058	0	0	0	29.7765	36.6441	28.5096	27.4237	0	0	0	0	0.0679	0	0.0484
ENSMUSG00000001506	Col1a1	protein_coding	6.6942	8.6691	10.1407	17.6854	2.4227	4.7116	1.3428	2.2167	2.2155	1.705	1.797	2.9086	222.408	103.566	108.949	254.102	14.8859	15.2216	29.8603	51.0377	10.1409	4.1776	13.0601	16.7159	2.0816	1.1922	0.807	0.8603	2.1928	1.2948	0.6085	0.9829	17.4454	36.1779	31.3805	36.0141	21.9404	47.9944	22.7596	23.2754	156.989	29.2964	78.882	138.024	104.954	62.2464	8.3179
ENSMUSG00000001507	Itga3	protein_coding	7.3531	10.2174	8.074	12.6398	5.4587	6.9143	3.8776	2.9918	5.0131	3.0197	5.2002	3.6431	15.3575	16.341	12.5901	10.467	1.9335	2.2495	2.6016	3.312	9.2866	8.0194	9.0757	8.7971	1.0638	0.9787	0.6452	1.0957	0.9133	0.877	0.4255	0.6855	11.4622	18.7959	17.006	17.5331	36.6992	40.4656	31.2799	33.116	1.6786	2.2924	1.6618	0.8378	10.6837	8.1664	29.2638
ENSMUSG00000001508	Sgca	protein_coding	0.1356	0.7888	0.1917	0.7299	0.3512	0	0.6894	0.1016	0.1095	0	0.3013	0.0949	2.8893	2.8083	2.3817	3.5616	54.3194	58.5288	41.9884	43.5738	0.1185	0	0	0	0	0	0	0	0	0	0.5733	0	1.0049	3.0565	1.9208	1.9305	0	0.6294	0.0876	1.0078	105.956	146.679	105.726	144.511	2.2533	3.0208	0.6453
ENSMUSG00000001510	Dlx3	protein_coding	0	0	0	0	0	0.1357	0	0	0.061	0.0561	0	0	14.961	3.535	7.2878	7.3542	0	0	0	0	0	0	0	0	0.0566	0	0	0	0	0	0	0	0.054	0	0	0	0.0552	0	0	0	0	0	0	0	0	0.2415	0.0921
ENSMUSG00000001517	Foxm1	protein_coding	1.6484	1.3561	1.2332	2.2578	1.8847	0.9033	0.327	0.37	0.438	0.4022	0.5967	0.5823	2.7878	2.3672	2.224	2.4792	0.6763	0.2784	1.383	1.2659	0.6583	0.5516	0.5375	1.2286	0.4732	0.2387	0.2303	0.1409	0.5935	0.5771	0.1571	0.2253	2.377	3.1897	2.8998	3.159	2.2224	1.0696	2.138	4.1114	0.7657	0.3165	0.821	1.7858	8.9278	8.2755	6.04
ENSMUSG00000001518	Itfg2	protein_coding	7.825	8.4785	8.3766	8.9169	8.3596	8.7221	8.0268	6.3735	8.0969	7.1309	7.983	7.1334	4.2506	5.7165	4.6073	5.7058	3.7718	4.1004	4.6425	4.7201	5.8868	6.0598	5.1792	4.346	3.8365	2.6867	3.0082	2.6616	3.2466	3.0874	2.2555	2.7184	2.4783	5.4105	4.2488	4.205	6.9513	6.7356	5.24	5.0292	5.9187	6.2531	5.5311	6.1923	9.9708	10.0133	3.6107
ENSMUSG00000001520	Nrip2	protein_coding	1.4186	2.0215	1.403	0.8566	10.6116	9.6577	8.1549	5.4497	10.9162	7.1864	7.5245	9.0527	0.8125	1.0173	0.625	1.1819	0.7215	0.7914	1.3671	1.3949	1.7192	2.1492	1.7129	1.4024	0.0909	0.0411	0	0.1619	0.2585	0.0892	0.1312	0.081	0.29	0.9783	0.2986	0.6115	0.4792	0.1786	0.4943	0.4837	1.5817	1.168	1.3519	1.1461	7.0092	7.3833	0.3692
ENSMUSG00000001521	Tulp3	protein_coding	18.034	19.9716	14.4805	15.5834	9.4345	7.435	6.3001	6.509	6.989	6.7275	8.6553	7.3885	5.0969	3.7242	4.3472	4.7386	2.9191	3.0988	2.0048	3.8666	8.5783	9.3544	11.5638	12.1558	0.45	0.4279	0.8425	0.6164	0.5566	0.1868	0.4088	0.3597	1.2503	2.4646	1.8003	2.0819	5.5661	8.6753	5.8406	5.4377	3.1122	3.3504	4.9015	4.1339	16.2217	15.6894	1.2169
ENSMUSG00000001524	Gtf2h4	protein_coding	9.254	10.7587	12.5142	8.9563	9.1696	9.4565	11.281	8.6224	8.848	9.1621	8.6283	11.1517	9.4336	9.3267	6.2824	11.4152	5.8991	6.5454	7.4052	5.2833	10.2609	10.1084	10.2608	8.3717	7.1821	6.897	7.6302	6.5512	7.441	7.2545	5.8392	5.4778	8.0276	10.2741	9.543	7.9155	11.8303	7.2486	8.3903	9.6118	11.5803	9.917	7.0575	11.3934	15.7206	17.2031	10.61
ENSMUSG00000001525	Tubb5	protein_coding	75.4695	67.8603	46.1638	66.0104	146.045	155.657	151.057	169.829	177.817	154.56	165.572	165.612	81.0619	69.6052	69.7948	96.5707	38.0212	40.6615	41.9764	50.0175	31.6143	22.7007	22.7626	34.0904	22.3049	20.6827	27.7037	22.4961	16.1634	25.0159	18.2688	24.8795	52.3052	68.5868	58.0039	61.2761	75.8026	92.8697	59.6734	79.2479	36.4327	17.6088	22.2576	30.4235	250.4	285.072	73.0792
ENSMUSG00000001542	Ell2	protein_coding	8.6361	8.0826	7.851	9.4611	12.6356	10.3381	11.5325	12.3531	9.5044	8.9063	10.1016	10.566	21.0659	45.2161	40.8554	24.8378	5.0807	4.984	4.5446	5.2762	16.3457	16.2325	16.6997	15.7729	20.9476	15.0403	19.4351	14.581	20.8379	20.8805	20.0848	19.7229	15.7327	14.8878	17.188	19.8604	7.8811	8.5785	10.1179	9.0788	11.0278	5.9785	8.4194	6.975	6.8645	7.0792	20.5023
ENSMUSG00000001552	Jup	protein_coding	15.6933	21.6686	17.6346	24.3773	7.9241	11.2144	7.6613	9.2776	10.7944	7.9751	14.9743	7.6264	216.709	108.527	102.182	166.628	47.5979	58.8543	38.3627	41.2383	46.184	34.7593	47.3697	41.2368	9.7875	9.9967	9.0362	11.4419	5.081	7.79	3.7938	8.8087	39.165	55.7448	47.1493	51.6507	85.1391	112.773	59.1451	62.7375	24.6702	22.9285	18.1296	19.5095	45.3131	36.2924	70.4889
ENSMUSG00000001555	Fkbp10	protein_coding	6.143	8.971	8.3728	11.2154	2.8625	2.3828	2.0748	1.3151	1.7777	2.1862	1.8004	1.4544	12.6412	6.803	7.2414	12.0583	6.6538	6.0034	6.9033	9.3866	2.5181	2.128	2.8534	3.1645	0.912	0.5483	0.689	0.4914	0.9447	0.2991	0.1746	0.167	2.7008	4.8357	5.2843	4.7399	6.7171	7.2549	5.7305	5.5018	6.7862	3.1582	3.4297	4.0775	33.0583	42.0965	1.909
ENSMUSG00000001558	Klhl10	protein_coding	0.3442	0.3206	0.329	0.0708	0.6519	0.415	0.0681	0.308	0.0746	0.1447	0.1784	0.2011	0.3168	0.0872	0.5609	0.314	0.1545	0.3375	0.24	0.1881	0.0765	0	0	0	0.1498	0.0618	0	0	0.1842	0	0	0	0	0	0.2286	0.2912	0.3006	0.0461	0.1308	0.2346	0.4085	0.4276	0.5971	0.4172	0.4357	0.415	0
ENSMUSG00000001566	Mnx1	protein_coding	0	0	0	0	0	0	0	0	0	0	0	0	0	0.0986	0	0	0	0	0	0	0	0	0	0	0	0	0	0	0	0	0	0	0.2072	0.6832	0.5735	0.2192	0	0	0	0	0	0	0	0	0	0	0.866
ENSMUSG00000001569	Nom1	protein_coding	20.3929	18.0709	13.5219	19.8314	12.3947	8.156	6.9473	8.1134	8.2998	7.0063	10.3673	8.7447	8.2051	6.1575	8.7924	11.6259	4.4934	5.4986	7.1994	4.6425	9.5339	7.9336	7.284	8.0951	4.6402	5.9489	5.9901	7.2562	4.9304	7.5402	4.2841	5.5963	7.1318	8.6339	13.3932	8.7812	11.0313	10.2058	8.3743	12.5188	4.2114	2.9112	3.3129	5.577	10.1013	20.1505	5.3689
ENSMUSG00000001576	Ergic1	protein_coding	46.623	46.4136	26.4518	35.5323	35.2491	40.8419	39.4976	46.5255	45.9177	39.066	44.3423	45.0202	24.8711	32.7025	28.1484	29.2543	14.6546	14.7395	14.7077	17.3229	33.2185	26.3888	32.8869	30.9824	20.8182	19.4568	20.9714	21.4738	16.6532	17.938	19.7437	20.1744	27.1774	32.1831	32.1105	24.1893	20.4382	21.4305	14.1318	15.5124	25.0603	15.8095	15.1052	21.0866	38.4189	48.7153	21.2723
ENSMUSG00000001583	Tnk1	protein_coding	0.1943	0.0753	0.1388	0.1531	0.3807	0	0.0469	0.1055	0.1595	0.1118	0.0594	0	3.4715	6.7202	4.5483	4.6032	0.2954	0	0.1752	0.1569	1.738	2.2881	0.9034	1.0769	0.1474	0.0491	0.0509	0	0	0	0.0518	0.0902	6.8676	8.9928	10.0529	11.0852	4.2332	5.0278	4.3311	4.236	0.1096	0.1805	0.8924	0.1257	1.6351	1.0587	7.5242
ENSMUSG00000001588	Acap1	protein_coding	0.4318	0.759	1.0959	1.5379	0	0.0736	0.2814	0.1227	0.2934	0.246	0.0539	0	0.4292	0.6235	0.8387	0.8685	0.1909	0.7662	2.0246	1.2764	0.4184	0.4309	0.4796	0.7057	1.6379	0.8315	1.0942	1.1997	0.462	0.8596	0.4523	0.8309	2.29	1.2319	1.861	0.8252	9.7759	8.1114	7.7808	5.6025	0.3067	0.1256	0.7318	0.1203	5.5876	6.1403	2.5568
ENSMUSG00000001604	Tcea3	protein_coding	0.6596	1.7485	1.7834	0.995	0.5478	0.5601	0.0895	0.3721	0.5938	0.1903	0.1008	0.4457	13.1705	18.3297	14.6232	13.2643	21.0669	26.338	21.8182	19.5569	25.0036	28.4911	30.7054	25.0874	16.633	21.8693	15.3836	19.7752	17.0495	21.5855	18.3725	21.5432	13.886	16.5252	16.4444	14.1086	8.8051	11.7426	8.7009	8.694	56.7917	89.5269	56.5376	82.05	8.2349	3.8554	13.8793
ENSMUSG00000001622	Csn3	protein_coding	0	0	0	0	0	0	0	0	0	0	0	0	0	0.1989	0	0	0	0	0	0	0	0	0	0	0	0	0	0	0	0	0	0	0	0	0	0.1485	0	0.1123	0	0	0	0	0	0	0.1693	0.3513	0
ENSMUSG00000001627	Ifrd1	protein_coding	50.4747	57.067	49.1546	68.8073	30.6797	29.84	29.1043	42.5531	33.8068	47.8593	34.8496	36.3255	81.2439	33.7808	69.7729	60.7428	42.772	36.0245	26.4338	28.2136	14.8738	16.3211	19.3599	17.7061	12.9169	9.4	17.4591	12.4858	13.6731	14.4041	9.7998	11.1781	33.343	31.5925	36.3238	41.465	50.5192	60.3146	50.7078	54.7553	77.7731	52.7669	44.2218	36.1004	34.9302	52.9467	81.2223
ENSMUSG00000001630	Stk38l	protein_coding	8.6723	8.3137	9.5363	7.0813	8.6883	8.6475	9.733	9.1612	7.6623	9.312	9.3677	8.4664	12.5119	12.3751	11.0099	13.8632	5.038	5.1916	5.5491	7.0582	6.0498	6.7291	5.3267	5.8295	6.7927	6.2046	6.293	5.4769	4.554	4.9772	4.1989	5.2024	19.9224	27.0059	29.233	27.9703	8.598	8.1276	9.2866	8.6033	5.7789	4.4917	5.968	4.5577	9.2206	9.5746	6.2501
ENSMUSG00000001632	Brpf1	protein_coding	6.1277	6.9356	7.4679	8.0481	6.8864	7.3114	6.3984	6.7754	5.6152	5.5472	6.4925	6.8787	7.1795	5.4402	6.0106	5.3656	3.7776	3.7025	3.8657	3.7638	3.8278	4.3598	3.8749	5.3654	3.7153	3.1119	3.2972	2.924	2.1103	3.0196	1.7891	2.4874	5.8011	5.9141	5.6902	6.0605	8.5942	9.0817	7.3126	7.7331	2.6692	2.5831	2.4909	2.3297	10.1157	9.4679	7.4381
ENSMUSG00000001642	Akr1b3	protein_coding	215.836	207.204	238.708	257.32	20.9464	16.7241	23.6228	20.8955	20.4648	20.6938	17.8083	19.3303	50.651	59.3996	66.0139	56.7655	92.2168	90.0097	86.9317	83.3648	13.4339	17.6965	21.0826	17.4684	4.899	4.539	4.6014	4.9473	4.8712	4.6562	4.4762	4.7762	35.7205	77.1942	88.2082	82.0409	74.086	68.7695	92.5223	91.4448	98.6737	108.023	125.582	119.194	91.4612	86.5946	17.5154
ENSMUSG00000001655	Hoxc13	protein_coding	0	0	0	0	0	0	0	0	0	0	0	0	0	0.1734	0	0.1239	0	0	0	0	0	0	0	0	0	0	0	0	0	0	0	0	0	0	0	0	0	0	0	0	0.0742	0	0	0	0	0	0
ENSMUSG00000001656	Hoxc11	protein_coding	0	0	0	0	0	0	0	0	0	0	0	0	0	0	0	0	0	0	0	0.0461	0.2638	0.6203	0.6768	0.901	0	0	0	0	0	0	0	0	0	0	0	0	0.074	0	0	0	1.7812	1.1181	2.1142	2.5098	0	0	0
ENSMUSG00000001657	Hoxc8	protein_coding	11.877	10.0815	10.5839	15.1609	0	0.1405	0	0	0	0	0	0	37.719	10.3368	18.5486	26.1864	0	0	0	0	1.4435	1.323	1.8861	1.9433	0	0	0	0	0	0	0	0	0	0	0.0512	0	0	0	0	0.0964	0.7071	1.0541	0.9886	1.1803	15.9993	7.8829	2.0568
ENSMUSG00000001661	Hoxc6	protein_coding	23.8597	22.6026	18.3427	19.2062	0	0	0	0	0	0	0	0	17.2624	4.7449	11.9885	12.9723	0	0	0	0	10.0552	9.0504	10.0503	11.456	0	0	0	0.0777	0	0	0	0	0.1768	0	0.0758	0.3669	0.3089	0	0	0	4.4726	4.6357	4.1519	4.1965	35.0856	23.8015	2.3591
ENSMUSG00000001663	Gstt1	protein_coding	26.4795	56.2295	41.6339	41.171	12.6611	8.956	10.2381	10.2622	9.4637	11.7043	7.8735	9.3609	23.3515	46.2447	44.8509	30.6353	12.2298	13.337	16.4478	18.6318	122.166	134.04	90.6624	104.411	292.704	304.427	331.508	307.359	188.827	186.861	204.016	190.608	20.7805	43.675	49.0207	40.0566	117.178	110.406	127.951	128.063	17.1428	10.746	27.3971	14.2349	33.2002	30.3311	16.3173
ENSMUSG00000001665	Gstt3	protein_coding	10.4358	10.7626	5.1018	5.2744	2.3605	2.1199	0.6618	0.6156	2.2648	2.1405	1.643	1.5582	22.5483	28.2316	23.7164	24.1235	1.966	2.6145	3.639	3.0269	25.6729	27.534	31.0576	29.4668	42.228	70.5128	44.515	74.7545	13.0348	15.442	14.3606	16.9889	18.9298	34.6364	31.5903	30.9965	20.3765	24.8897	20.0975	24.8441	5.3348	2.4542	5.9779	2.5739	10.9483	4.1048	23.419
ENSMUSG00000001666	Ddt	protein_coding	62.8346	77.5148	56.3003	58.2709	34.0059	25.4824	25.9109	20.0073	26.8024	32.0144	29.1769	30.0645	17.2241	31.8133	22.7899	21.3158	33.323	36.8941	32.7876	28.537	148.952	168.348	182.708	185.751	245.374	276.823	285.16	262.586	208.43	276.55	230.418	296.817	29.073	30.7486	33.3359	32.0459	34.1473	33.3852	25.6919	31.6134	21.0029	22.4736	22.9891	25.6814	31.1896	19.4984	38.8594
ENSMUSG00000001670	Tat	protein_coding	0.1427	41.1279	1.0189	2.6966	13.4617	0.1351	1.137	0.6317	0.3137	0.2331	0.7389	0.5996	0.3	0.6458	0.4094	0.1035	0.2081	0.4881	1.2772	0.6325	0	0.0749	0.1241	0.0577	494.618	434.568	506.414	549.407	262.287	911.204	260.584	914.037	9.3447	16.2452	17.8618	21.3399	3.3402	1.1808	1.4577	1.4607	0.6748	0.5277	0.7755	0.1519	0.3589	0.9406	0.6583
ENSMUSG00000001672	Marveld3	protein_coding	0.4488	0.1701	0.3204	0.0556	0.0667	0.1577	0.1173	0.1259	0.1189	0.2914	0.4479	0.1609	0.7626	1.8615	1.9914	1.2951	0.0562	0.0426	0.0721	0.1375	10.9766	9.4179	4.6879	6.8675	0.3956	0.3811	0.2545	0.1849	0.0927	0.1481	0	0.4942	25.2791	42.7991	42.4662	45.7828	5.8632	6.4458	6.5039	7.5559	1.1102	0.7009	2.1568	0.2364	4.6205	2.4947	25.8406
ENSMUSG00000001674	Ddx18	protein_coding	20.5726	18.2456	24.9179	20.7223	9.6099	7.4948	8.2796	6.2704	9.543	9.7865	6.6555	9.5575	15.1582	10.3328	12.2641	14.5021	7.1842	7.5649	8.3988	8.7622	9.6086	11.4426	15.5391	14.537	9.2499	10.9478	8.9181	9.6657	9.488	9.3512	6.1247	7.9688	11.6826	15.6815	14.1987	14.3418	15.9595	15.2136	15.7182	16.6263	13.6715	8.7598	9.9661	7.5637	19.0657	26.7371	13.9548
ENSMUSG00000001687	Ubl3	protein_coding	34.6443	36.3653	24.7701	31.3814	60.8359	55.7756	55.9466	52.4308	62.4822	61.4777	75.8302	58.8711	63.8579	43.9336	42.9771	57.2474	19.9538	20.3705	21.7518	22.0435	35.7364	40.8856	37.7802	36.1155	19.0733	16.583	18.6465	17.6643	14.4576	14.4764	15.3263	16.7691	22.2711	30.962	28.6334	28.3421	53.921	67.9178	43.5512	54.4124	37.2393	32.2388	24.7325	31.1922	35.6847	33.8998	30.6724
ENSMUSG00000001700	Gramd3	protein_coding	4.6805	4.1617	4.3503	4.6838	9.379	9.2868	7.6152	9.0538	9.6292	10.6172	10.6304	9.7867	47.5801	29.7511	34.1326	37.4063	6.3095	6.2763	7.2699	8.5473	11.3697	10.7669	13.8654	14.5895	12.7013	10.322	9.3414	11.93	13.9912	13.8631	13.1709	12.9229	30.6907	18.9821	23.0483	23.3241	9.1513	8.6084	13.1925	8.699	7.4143	5.4284	6.4689	6.3996	12.79	7.6239	33.6016
ENSMUSG00000001707	Eef1e1	protein_coding	53.2081	38.9374	36.333	41.0182	26.8771	21.743	31.065	25.5555	24.4777	25.9027	20.6361	23.6452	16.9295	17.7956	19.1779	18.2385	10.0704	10.184	11.1715	10.1539	17.3015	20.024	17.2493	16.4364	12.5724	14.6187	13.7574	13.5629	14.3842	11.4578	15.9079	11.0287	11.1249	15.254	17.2821	18.7154	11.5652	10.6979	13.5085	12.473	24.2325	15.6301	20.2892	15.3123	15.6335	28.1637	17.1605
ENSMUSG00000001729	Akt1	protein_coding	116.162	125.09	68.1982	74.4769	46.8212	48.0067	42.1889	42.9342	49.5515	45.892	52.1241	43.7288	40.776	50.2385	43.7923	42.5925	44.2692	51.7403	46.2987	47.3116	26.6169	26.976	25.4364	27.1258	16.4854	19.9952	18.8372	18.9802	13.1823	19.6815	12.1275	19.1799	36.856	48.6162	47.4246	44.4397	50.1908	60.7445	37.0817	44.2592	22.955	18.7745	19.6263	26.2974	79.1147	88.0055	31.021
ENSMUSG00000001739	Cldn15	protein_coding	4.528	4.756	10.2219	12.7071	0.0971	0.2849	0.4595	0.1589	0.3724	0.0798	0.0844	0.1511	13.5072	2.9129	6.2201	8.1181	4.7279	4.8577	8.5955	7.3286	9.1888	5.9099	9.7287	9.3279	1.5142	0.4376	0.6081	0.0708	0.0731	0.1551	0.3095	0.2047	77.1939	30.9028	24.1264	26.5937	15.0628	12.6317	17.2963	10.4552	4.3523	2.3082	8.2373	3.0266	14.3371	7.5923	248.855
ENSMUSG00000001741	Il16	protein_coding	2.384	2.7815	3.8122	5.0523	1.8339	2.6063	2.3586	1.8171	4.1727	1.3192	1.1336	3.07	2.2042	1.7574	2.2123	2.5586	3.5754	4.1766	4.6049	5.6919	1.2901	1.283	1.2596	1.9774	1.4413	1.4401	1.8166	1.6533	1.3672	1.3414	1.2761	1.8106	2.9673	1.7047	2.3555	2.3265	13.5152	11.6813	10.82	9.8506	2.8506	0.9921	1.8696	1.9315	6.4134	5.7517	2.166
ENSMUSG00000001750	Tcirg1	protein_coding	37.883	36.6696	51.401	48.8068	11.693	6.9306	5.8357	6.5337	7.796	8.3524	7.9011	4.584	13.3923	15.866	17.902	14.7914	7.926	10.8691	10.7375	8.4059	12.5791	6.4663	13.1799	20.1975	13.3322	12.2362	14.6598	16.0153	12.5821	13.3714	8.5869	11.1915	13.5275	23.1501	20.2816	19.7648	53.2495	35.0387	39.4384	41.9006	8.9309	5.7797	10.4008	9.4187	41.0754	35.3338	26.4767
ENSMUSG00000001751	Naglu	protein_coding	10.6761	14.6173	13.9251	14.9614	3.0679	2.3893	2.2608	1.7054	3.1955	2.1503	2.7542	2.8094	5.2614	8.0612	4.1802	7.4275	2.4905	2.1179	3.2523	2.5441	15.5438	10.8923	13.9709	11.0619	4.6175	7.3369	5.502	6.6498	5.0828	6.1492	5.0736	5.9364	5.5331	7.497	6.0273	5.8974	6.3651	6.4892	7.6053	6.4933	4.3233	2.5087	2.2279	3.2522	27.884	25.4995	3.2445
ENSMUSG00000001755	Coasy	protein_coding	28.9259	38.0086	31.1825	31.8577	11.0824	11.8036	8.547	8.5019	11.6583	10.9162	10.4885	10.6189	14.2443	13.2715	12.3213	15.71	4.6796	5.9214	5.3227	5.224	58.1252	53.7355	76.5329	57.2998	40.377	42.5956	44.402	46.1898	43.8821	55.1033	48.7597	48.68	10.3849	13.8449	11.592	13.124	9.7648	11.5546	11.8066	12.2859	5.3967	5.5736	7.0466	6.2056	34.0814	32.2795	12.1512
ENSMUSG00000001761	Smo	protein_coding	15.9648	16.8149	13.8363	16.5856	5.5072	4.4308	3.5788	3.7005	4.647	3.8863	3.9185	3.8331	22.3027	12.7384	16.1702	21.0427	3.4461	3.4729	5.7693	6.2929	15.9417	17.8537	17.0518	15.6499	1.0245	1.4405	0.9957	1.4154	0.9044	1.1825	0.8336	1.2336	7.9929	12.0598	10.5426	9.8205	10.7279	12.3706	11.0541	10.2564	5.2321	2.2862	4.1513	3.1291	44.3989	40.7964	4.4817
ENSMUSG00000001763	Tspan33	protein_coding	1.6368	1.2893	1.7474	1.7929	10.1356	11.6506	12.8594	12.0825	18.4283	8.5952	10.0402	13.7398	1.2195	3.3251	2.1372	2.2552	0.4024	0.4572	0.2338	2.5552	25.3827	24.8958	24.444	20.9867	4.0759	4.1209	4.0363	4.0673	4.9831	6.4571	5.9145	6.6771	4.8177	9.2045	9.3335	8.0237	1.7807	1.9617	2.5339	2.6019	1.0638	0.9729	1.3682	1.5692	4.445	2.5512	0.3813
ENSMUSG00000001767	Crnkl1	protein_coding	11.8237	11.2133	11.751	11.465	4.7133	5.7784	7.0211	6.3873	5.834	6.5007	4.8475	6.2323	8.1229	6.0895	6.766	8.8592	5.0955	5.5789	5.2975	5.6242	6.1532	5.4764	5.4351	5.9528	4.8384	4.812	4.8855	5.5619	4.3942	4.9728	4.3307	5.3889	8.088	10.1195	11.2725	10.909	11.7162	11.4269	12.9834	14.9124	5.8992	4.8249	5.6353	6.1011	13.8214	15.781	8.7833
ENSMUSG00000001768	Rin2	protein_coding	8.5076	7.608	8.0573	10.2627	10.5744	7.2341	10.3056	7.4752	6.9646	8.6562	8.4869	7.778	26.0946	16.3483	19.5313	26.9739	6.5891	6.5214	9.8367	11.5691	12.0562	13.5031	11.0394	10.4629	2.315	1.9149	2.5722	2.3819	2.2775	2.0028	2.6792	1.7931	9.7627	20.2244	23.5008	21.3202	42.8706	40.0153	37.1824	41.5509	8.2688	4.1811	7.1213	4.2702	18.6405	13.7298	8.1916
ENSMUSG00000001773	Folh1	protein_coding	3.7592	3.1743	4.8016	2.7365	3.4595	2.9277	3.5425	2.557	3.8872	2.1111	3.461	2.5556	0.727	0.0661	0.1637	0.197	0	0.2036	0.3019	0.1697	85.4662	68.5631	38.649	34.628	0	0.0529	0	0	0	0	0	0	0.1612	0.0577	0	0.0962	0.1567	0.363	0.3221	0.0872	0.3287	0	0.0535	0	0.9338	0.143	0
ENSMUSG00000001774	Chordc1	protein_coding	58.6382	53.5434	55.3828	57.1862	46.343	42.0211	45.6676	43.1713	46.9893	43.3702	39.1339	45.0943	29.7759	27.9246	32.1083	32.4469	23.7862	25.3001	24.3689	22.3963	32.0875	41.7408	32.2958	31.1923	38.6285	41.3462	42.1899	40.2547	31.3649	30.9482	28.1261	31.8578	25.0153	32.5941	32.0063	33.6741	39.3718	34.221	46.9439	44.5333	40.376	29.9929	37.5459	34.9795	43.8311	50.6087	31.1089
ENSMUSG00000001783	Rtcb	protein_coding	76.0738	72.473	78.7137	75.3264	55.6898	48.3753	56.7614	50.5766	54.0633	47.5064	48.6504	52.6756	49.1021	50.6032	50.3866	54.8281	24.1564	24.8383	27.4162	28.1096	50.8206	55.8238	52.9306	52.7987	31.7319	40.2574	32.2579	37.0964	30.1225	27.3545	27.4571	30.7886	55.2261	92.4355	94.8713	93.689	65.7978	67.6698	70.7226	74.0791	28.9173	24.5647	34.6937	24.9968	83.506	74.6919	55.0376
ENSMUSG00000001785	Pwp1	protein_coding	15.9389	13.2759	16.8353	15.6954	10.0793	9.4294	9.0771	10.0982	9.8907	8.6171	8.5837	10.8823	12.8144	9.9253	13.1331	15.1769	4.8041	5.7511	6.5473	6.8926	7.8303	9.7025	8.9949	8.1501	8.8345	9.503	7.7088	8.8728	9.3737	8.2136	7.2679	8.6009	9.1004	14.8292	14.3147	13.2498	10.8817	10.5647	13.138	12.6995	12.3164	12.3323	9.677	9.6105	19.7556	19.9565	9.8539
ENSMUSG00000001786	Fbxo7	protein_coding	11.1403	12.8849	10.6085	8.507	17.0306	11.8681	11.9961	10.9571	14.4322	12.6937	16.0993	10.919	11.7811	12.019	8.532	10.258	5.4659	5.7791	4.9411	6.3544	33.4709	28.0232	39.967	37.2391	7.1923	9.485	7.369	8.893	6.3473	9.2544	8.008	8.1076	7.0124	8.9529	11.7509	9.7755	8.3371	9.9248	13.4509	13.2353	6.2168	5.2523	6.2225	5.1419	21.0349	14.4348	7.0661
ENSMUSG00000001794	Capns1	protein_coding	385.275	407.515	362.855	367.882	102.469	99.5625	91.529	84.3039	112.406	82.1677	99.4568	91.5684	146.54	173.279	167.196	166.159	167.481	191.434	184.971	186.769	148.219	137.815	169.267	168.348	55.8489	58.3913	62.0625	61.712	65.4385	64.0318	59.5504	62.3202	161.416	205.496	207.858	220.101	194.525	191.142	181.56	208.246	172.362	146.742	161.924	172.272	276.321	229.484	166.61
ENSMUSG00000001802	Lrp3	protein_coding	8.7553	10.0467	11.7436	15.7802	27.1501	24.6079	27.5402	20.3121	30.885	23.4114	26.1983	23.6191	3.9169	2.8817	4.5615	5.3267	1.5865	2.7639	3.3048	4.0306	9.2911	7.4431	6.8749	6.1443	4.488	3.6299	4.2258	5.0027	3.7288	5.4095	3.7353	4.2802	1.7962	2.5942	2.0103	2.4626	8.5749	10.9174	8.7335	11.7023	4.5442	4.8661	11.4059	4.6559	9.3582	6.3715	0.8681
ENSMUSG00000001804	Dsg4	protein_coding	0	0	0	0	0	0	0	0	0	0	0	0	0.0357	0	0	0.0312	0	0	0	0	0	0	0	0	0	0	0	0	0	0	0	0	0	0.0361	0.0579	0.059	0	0	0	0	0	0.0431	0	0	0.0357	0	0.342
ENSMUSG00000001815	Evx2	protein_coding	0	0	0	0	0.1863	0	0	0	0	0	0	0	0	0	0	0	0	0	0	0	0	0	0	0	0	0	0	0	0	0	0	0	0	1.6327	1.7564	1.5425	0	0	0	0	0	0.0499	0.1944	0	0	0	0
ENSMUSG00000001819	Hoxd13	protein_coding	0	0	0	0	0	0	0	0	0	0	0	0	0	0	0	0	0	0	0.0996	0.0483	0	0	0	0	0	0	0	0.0586	0	0	0	0	0	50.0607	47.8134	40.869	0	0	0	0	0	1.2133	2.8046	0	0	0	0
ENSMUSG00000001823	Hoxd12	protein_coding	0	0	0	0	0	0	0	0	0	0	0	0	0	0	0	0	0	0	0	0	0	0	0	0	0	0	0	0	0	0	0	0	0	3.9303	1.9055	0.9016	0	0	0	0	0	0.1218	0	0	0	0	0
ENSMUSG00000001827	Folr1	protein_coding	8.7026	5.9979	15.6028	9.0381	0.671	0	5.7312	0	8.2551	1.3377	0	2.5788	1.4338	1.378	2.5189	2.6949	0	0	1.158	1.0365	369.887	365.626	353.079	351.435	0	0.1296	0.6626	0	0.1292	0.1997	0	0	0.7196	0.7617	0.5978	0.4841	2.0969	1.0414	2.3768	1.7415	0.1889	0	0.2916	0.1786	64.1107	40.5246	0.5216
ENSMUSG00000001829	Clpb	protein_coding	20.4327	29.1526	16.6735	19.1531	13.3718	16.1775	16.2839	13.8609	10.173	13.3362	15.2144	13.386	25.4513	19.7772	19.1606	27.4696	16.6912	15.7492	15.2536	17.856	25.6785	24.1963	26.2487	25.9338	17.4916	12.2824	16.0468	19.8927	16.0812	15.4065	15.5008	18.8693	10.6061	13.2582	9.8083	7.7747	6.7658	7.6356	6.8695	9.1203	12.4989	19.1719	11.1951	16.1557	21.2364	18.5387	9.9621
ENSMUSG00000001833	Sept7	protein_coding	86.3335	73.3309	92.0043	91.9427	208.685	196.273	233.802	215.238	193.845	188.233	173.462	215.804	75.5508	63.1784	75.9544	72.6912	60.8805	63.1584	62.334	67.4367	36.8975	41.7501	31.721	36.2745	27.1921	36.0207	28.6494	32.4931	25.728	25.9823	21.5497	25.4112	47.031	65.4173	67.9724	65.7277	125.379	130.15	146.289	145.367	65.455	40.2158	57.8599	43.6215	85.5457	87.5244	49.8706
ENSMUSG00000001844	Zdhhc4	protein_coding	29.1959	31.5518	30.8063	32.83	17.7196	18.0602	19.205	17.5987	21.3936	21.032	21.0968	22.234	22.286	19.6398	14.1186	24.4836	12.2268	10.2296	13.0236	14.4379	23.1476	20.6269	20.9005	21.794	10.5883	10.4117	12.5116	11.1091	10.5497	9.6	8.5455	9.3319	15.0809	16.4417	13.5352	21.8858	24.2812	23.662	18.942	21.4622	19.1634	18.1135	19.1251	19.9444	27.8846	28.5238	15.1452
ENSMUSG00000001847	Rac1	protein_coding	126.375	124.58	87.4317	110.066	128.893	136.201	130.98	126.786	143.674	132.442	137.376	138.737	124.953	107.524	102.313	121.549	81.2425	77.2897	82.2099	93.1616	90.7063	87.5524	92.597	91.8288	52.5805	49.9085	56.9618	48.7539	44.3317	50.4377	43.9503	48.521	110.012	170.593	160.661	165.378	144.245	169.205	112.765	128.15	101.783	89.3376	80.0415	91.0295	130.682	128.108	186.018
ENSMUSG00000001855	Nup214	protein_coding	8.9187	7.3615	6.7946	6.2671	4.5885	7.3119	5.2843	9.3012	8.6726	6.4959	5.0229	7.7803	8.5841	4.7482	3.7302	8.3544	2.535	3.41	3.2895	2.6795	7.2526	4.6694	6.2873	6.2882	4.0982	2.1531	3.5371	2.187	2.6483	2.6139	2.3342	4.2946	3.6528	6.1529	4.9301	4.5816	6.564	6.4526	7.6122	5.831	5.2843	2.5048	5.22	2.5564	12.9344	10.7855	3.6063
ENSMUSG00000001864	Aif1l	protein_coding	6.1948	3.752	10.1202	5.5178	2.051	2.2249	2.2407	3.4488	2.5367	2.5687	2.4201	1.4466	49.6809	20.7763	21.7593	38.7281	3.5956	1.4704	1.747	1.2476	70.214	72.2227	48.9681	50.8906	0.1726	0.3324	0.0846	0.0779	0.039	0.0424	0.0417	0.5036	0.2922	0.3421	1.2143	1.0982	1.6468	1.6765	1.8465	2.3637	5.0391	1.1868	2.258	4.7428	16.1333	26.6453	0.0716
ENSMUSG00000001865	Cpa3	protein_coding	5.7492	4.8754	4.4826	4.2884	0.1051	0.2104	0	0	0.2939	0	0	0.0904	11.569	8.5056	13.3514	17.7425	2.9738	0.7714	4.6971	2.6728	0.3847	0	0.1011	0.4988	0.1853	0	0.2927	0	0	0.3023	0	0	0.1766	0	0.0774	0.3164	1.2361	0.2857	3.4612	0.8124	28.9939	2.0787	7.0335	5.3332	2.4465	2.1012	0.1497
ENSMUSG00000001870	Ltbp1	protein_coding	3.2742	3.7153	4.008	5.106	2.6672	2.1307	1.5858	1.4244	0.7448	2.6184	3.2815	1.4016	25.6583	17.3792	17.565	22.5522	7.9843	9.4339	10.6983	14.4293	3.9918	2.459	5.2511	4.3866	1.1818	0.2671	0.7547	1.3847	0.5404	0.6827	0.73	0.1946	4.7977	5.9187	5.6217	6.4032	13.0677	18.2082	11.8721	13.6015	7.5945	3.5935	7.5207	4.5983	46.8132	126.997	4.1362
ENSMUSG00000001891	Ugp2	protein_coding	33.5528	46.0975	27.8576	32.5317	45.7738	39.2462	42.8851	37.7983	37.4621	50.463	41.9771	44.4195	54.2877	69.4196	68.0094	55.4935	108.77	105.611	124.428	92.3638	72.9757	88.3943	70.8145	63.1019	197.075	232.068	206.3	196.949	196.734	169.028	171.068	162.275	77.3998	85.8547	92.0694	78.3035	41.3968	38.8228	41.8239	44.9906	416.599	336.355	290.085	264.14	55.325	45.8606	55.5543
ENSMUSG00000001901	Kcnh6	protein_coding	0.1101	0.1177	0.2738	0.1011	0.8513	0.6151	0.6146	0.9372	0.8098	0.927	0.8158	0.5152	0.0456	0.1676	0.2612	0.221	0	0	0.0633	0.0267	0.0557	0.0572	0	0	0	0	0	0.0339	0	0	0	0	0.4595	1.215	1.1773	1.9472	0.3053	0.2296	0.1069	0.067	0	0	0.0789	0	0.5358	0.4175	0.415
ENSMUSG00000001909	Trmt1	protein_coding	29.0745	28.5996	31.2034	27.1192	43.5756	38.3209	36.8032	34.6257	29.2952	37.4699	42.4695	35.0736	21.0002	20.7653	18.344	21.8528	7.4676	9.0698	9.4553	12.3978	15.6713	13.4939	18.6812	18.8675	14.1002	14.2213	12.2974	10.6557	10.4181	13.952	12.597	12.3982	23.2901	26.0208	18.8749	23.8519	23.6029	14.4747	21.1534	17.7429	15.6121	19.4365	14.6879	16.8042	34.0367	35.941	18.1314
ENSMUSG00000001910	Nacc1	protein_coding	19.7647	20.0895	13.8736	17.9305	22.188	21.63	22.0577	23.9196	25.6168	23.9527	23.2979	24.81	21.2726	19.7011	16.0911	19.3548	8.0589	7.4126	7.1105	8.8699	15.3649	14.454	15.3149	16.4729	5.9899	5.4788	6.0501	5.1866	4.2816	6.0183	4.4022	5.1041	13.9751	17.9767	16.2654	15.0232	13.8554	16.708	10.7705	11.7664	6.6106	4.9827	5.4117	7.3419	33.0627	32.7089	20.2694
ENSMUSG00000001911	Nfix	protein_coding	6.9089	11.3452	6.3493	7.9429	41.5256	45.2759	45.0582	43.4586	33.2211	24.233	24.3801	41.4059	40.4544	25.3182	25.2436	40.0323	18.4049	21.527	20.0436	22.3313	4.684	4.229	5.9711	5.7432	7.869	8.7636	10.3148	11.3771	8.2524	8.0874	8.3081	7.4635	7.9818	13.7894	9.9461	11.6263	24.1738	29.0048	16.0182	17.5083	36.2522	44.5737	26.9895	44.3416	37.7137	25.6059	4.9207
ENSMUSG00000001918	Slc1a5	protein_coding	49.5619	48.9624	65.6697	154.916	1.6051	2.353	0.9433	1.5259	1.7816	1.7241	2.2066	1.773	42.268	41.6693	30.9223	36.9387	18.0917	14.6288	25.2894	21.7259	27.9573	17.3302	24.2836	28.4636	2.4979	1.3402	1.0129	1.4529	1.7363	0.9849	0.5812	1.2761	47.7566	85.6057	74.7236	94.7564	109.542	90.9164	99.1809	86.8492	77.5029	46.6476	89.6428	63.7712	79.2733	46.22	31.663
ENSMUSG00000001924	Uba1	protein_coding	97.9503	104.878	78.9895	80.0293	68.7777	81.5562	61.7624	80.1737	81.3945	61.35	69.6583	67.5179	91.8847	63.425	50.4343	81.9459	36.4262	43.5358	36.2732	40.6856	56.4212	41.8469	51.935	43.7486	31.1832	29.1729	36.6942	38.7298	29.8587	34.224	29.5691	42.2092	43.9419	60.6449	50.3832	54.9983	53.3762	48.7249	41.7902	46.5694	39.0846	47.9001	35.3821	41.7038	120.636	109.451	72.6142
ENSMUSG00000001930	Vwf	protein_coding	1.0274	1.1951	2.3343	1.4963	2.1787	1.7162	1.346	2.6967	1.1005	1.703	1.4099	1.9382	2.3787	2.6338	2.835	3.7353	4.5229	8.5263	14.5653	23.7984	0.6629	0.5087	0.5717	2.4011	0.8578	1.7214	1.5344	0.9979	0.9999	1.1196	0.6069	0.3134	1.9193	1.8979	1.8679	2.4566	39.8706	38.7416	25.4948	48.3314	6.2994	2.5043	3.5852	4.4996	3.6569	1.7393	1.1031
ENSMUSG00000001942	Siae	protein_coding	12.8123	12.7065	15.7796	13.4945	9.2784	7.007	10.2135	8.7856	7.2233	7.6879	8.0395	8.8918	7.1623	8.3616	8.3158	8.557	5.5277	5.3014	5.8335	7.2773	10.4549	11.68	10.4881	8.2815	14.2395	14.9134	13.3816	14.5729	13.7368	15.282	12.4803	14.5036	6.5745	10.5907	12.9442	12.9029	9.3896	8.1908	8.9837	9.4574	4.8557	3.7408	4.4396	4.0316	17.5679	12.1076	16.2614
ENSMUSG00000001943	Vsig2	protein_coding	1.0605	1.0158	2.6604	2.2645	2.1645	2.1141	2.6747	2.1433	1.159	1.5976	1.4171	2.1813	2.4992	227.604	148.056	57.7918	3.8882	3.6397	4.7496	3.0866	0.7605	0.9082	2.3498	1.311	0.8038	0.3542	0.4912	0.3369	0.1174	0.4947	0.6228	0.983	11.9594	7.2173	3.0171	3.9578	24.3797	16.9893	16.8493	22.61	1.5645	0.9859	2.9362	2.3832	2.5065	1.7396	0.2171
ENSMUSG00000001946	Esam	protein_coding	19.7645	18.0319	22.1917	30.9175	5.4736	6.1857	5.3443	6.7215	5.3621	7.5539	11.6184	6.94	13.8417	10.3264	11.8291	14.3282	34.4215	34.1006	33.6288	40.8276	18.1051	12.7001	16.3068	17.2125	5.5271	4.7133	5.9481	5.2898	5.639	5.2852	3.2963	7.2702	3.7795	5.0536	6.2771	6.3793	87.5628	102.387	71.8197	91.8624	13.7237	11.3892	18.9479	24.7727	23.76	27.7588	3.745
ENSMUSG00000001948	Spa17	protein_coding	2.3763	1.8434	4.6067	4.5764	1.8668	1.6676	2.211	2.4415	2.1691	2.5995	2.2586	2.1825	2.0096	1.6677	3.0867	3.3038	1.4917	1.8595	1.7103	1.4414	7.6127	9.7806	7.4683	7.5945	0.9611	0.1814	0.7849	0.7205	1.9816	0.6007	0.3856	0.5251	0.9419	1.2322	2.9238	1.8132	6.9843	6.7346	24.8245	10.0326	2.4295	2.3326	4.7712	2.7034	16.7371	7.7648	2.1539
ENSMUSG00000001962	Fam50a	protein_coding	22.0587	21.2184	21.3893	22.9698	8.809	11.6861	10.0507	9.9651	8.5398	9.4924	9.868	9.6757	22.9475	17.1939	13.9177	20.3991	5.1277	6.7379	6.1387	7.2503	18.5698	12.8479	16.0557	15.6283	7.2034	8.2777	10.0656	8.4395	8.1599	11.7917	7.8135	8.482	8.5577	12.7322	13.0299	13.9511	14.6715	18.6197	15.6731	15.9251	6.7522	5.1007	6.5394	5.5658	25.0285	22.1515	9.4462
ENSMUSG00000001964	Emd	protein_coding	43.2147	32.7913	43.0766	50.0283	27.9605	25.1409	27.2152	29.4367	28.1698	24.4736	25.3749	29.1131	65.4678	35.7672	40.6892	51.9078	23.1387	23.1384	20.1219	19.0736	21.325	19.6432	16.2404	18.3122	9.1669	9.4295	9.4075	11.0413	6.9102	8.4166	9.5094	9.3496	23.4871	32.4036	30.8732	23.6739	28.5916	32.9766	26.3617	27.0681	18.3954	20.1137	17.7293	17.9127	42.0098	45.6481	24.3992
ENSMUSG00000001983	Taco1	protein_coding	11.8734	12.1301	13.3073	10.7486	8.8599	6.2819	8.6397	8.2844	6.645	7.075	6.1941	8.2371	8.2815	9.2328	10.2881	9.8154	17.7419	18.3369	16.6784	19.1546	13.9635	15.2162	13.8513	15.7151	8.5565	12.9602	9.4415	11.6102	7.698	10.8909	9.5168	9.457	8.952	11.9361	10.1327	10.9618	6.1731	5.6477	6.3858	7.4771	17.8736	21.102	16.7506	26.9643	7.9386	10.187	10.5036
ENSMUSG00000001985	Grik3	protein_coding	0.0939	0.1102	0.1932	0.1783	7.9037	10.2633	8.7363	10.6894	9.8126	10.2697	12.0203	9.7239	0.2238	0.3348	0.2801	0.2879	0.0299	0.0112	0.0572	0.0859	0	0.039	0.0159	0.0146	0	0	0	0	0.0129	0.0139	0.0139	0.0245	0.3617	0.3508	0.3962	0.4399	0.0146	0	0	0	0.0497	0.0517	0.027	0.0364	2.6888	2.4682	0.0978
ENSMUSG00000001986	Gria3	protein_coding	11.3049	13.5932	28.0117	18.3405	56.0345	59.8671	66.7242	67.599	57.7795	64.3751	58.1025	67.4133	3.5849	4.1743	2.1744	2.9167	0.6155	0.4659	1.5379	1.4099	3.7074	3.5391	4.0382	2.7112	0.4726	0.3513	0.2286	0.3214	0.308	0.8594	0.3011	0.5405	1.6223	2.7703	1.9788	2.8986	11.0524	9.7775	9.4759	11.4753	2.5654	0.5695	1.3745	1.0366	5.0926	3.9225	0.5736
ENSMUSG00000001988	Npas1	protein_coding	0.478	0.3978	0.1929	0.2733	4.3987	4.5924	2.9502	3.0099	4.502	2.5283	3.3192	3.4621	0.3156	0	0.1479	0.1979	0.0642	0.094	0.0796	0.0785	0.0823	0.1927	0.0776	0.0667	0.0668	0	0	0	0.0537	0.0556	0	0.0509	0	0.2867	0	0.3361	0.2105	0.2955	0.0596	0.3966	0.0693	0	0	0.1007	0.314	0.2058	0.1686
ENSMUSG00000001995	Sipa1l2	protein_coding	8.8239	13.0509	5.6803	6.2784	7.9152	7.423	5.8712	7.6492	7.7805	6.213	6.7398	8.1188	5.4079	3.3375	3.3118	4.6698	4.6993	5.6237	5.5812	5.4778	1.7771	2.1243	2.2032	2.1932	0.6098	0.8547	0.733	0.8997	0.2237	0.3672	0.2037	0.4212	1.585	2.8694	2.4846	2.9234	8.1437	10.7619	5.1435	6.7021	1.2872	0.8062	0.9553	1.1514	4.4961	5.5579	2.5464
ENSMUSG00000001998	Ap4e1	protein_coding	6.1462	7.4176	10.9158	7.684	4.8666	5.1143	4.9883	5.2581	5.6158	5.5497	5.1093	5.2857	9.4078	4.4691	4.5619	6.923	3.9426	3.5375	4.7878	4.4969	3.395	3.5933	3.323	3.0276	2.7887	2.0937	1.945	2.1436	2.251	2.3392	1.6906	1.6288	3.1034	4.2137	5.3903	5.5195	9.6583	7.0649	8.9405	9.9211	4.5467	4.2875	4.5507	4.3786	9.8344	11.4687	4.0608
ENSMUSG00000001999	Blvra	protein_coding	18.2048	14.3464	23.7327	24.2633	16.0047	12.5148	16.0451	13.7086	12.4514	13.2548	9.1405	14.7835	14.0093	11.6194	11.7595	15.0461	8.6921	6.8467	9.7745	8.9174	49.938	56.8573	51.826	43.8278	11.302	11.1224	11.18	11.3511	8.3882	7.8684	7.4642	10.7725	11.2651	19.3779	17.7825	19.1927	31.6656	23.6818	29.855	28.7183	11.0347	8.8238	12.1635	11.5163	19.6849	15.8801	22.4893
ENSMUSG00000002006	Pdzd4	protein_coding	1.5014	1.5502	2.1032	2.0225	22.4283	29.3238	28.8581	29.7665	29.0835	30.4446	30.7699	25.6247	3.0295	2.2832	1.9009	3.0096	0.5627	0.4579	0.5069	0.5584	0.2507	0.4283	0.5661	0.3437	0.0686	0.0607	0.0317	0.1145	0.0592	0.1572	0.0643	0.0563	0.8908	1.7608	1.07	0.9169	0.8786	1.1608	0.9444	1.2386	0.5948	0.2759	0.3455	0.3517	3.1062	2.4426	0.3515
ENSMUSG00000002007	Srpk3	protein_coding	0.3775	0.256	0.7814	0.3472	1.6851	2.0538	2.7575	2.079	4.6326	2.5299	3.2889	3.1075	5.219	1.4602	2.4198	2.4091	15.1099	13.1356	11.0877	10.7345	0.597	0.1843	0.1628	0.3522	0	0.2758	0.1313	0.0447	0.0619	0.0665	0	0.3383	1.2284	1.1933	0.9415	0.7924	3.9657	2.3331	3.1852	1.3003	20.3015	21.9339	15.5043	25.7098	2.2572	1.0345	0.2892
ENSMUSG00000002010	Idh3g	protein_coding	192.435	172.567	220.047	209.58	111.833	121.326	110.945	108.776	107.203	97.3017	95.9248	118.51	79.8293	87.5064	91.7248	81.1285	279.172	295.191	264.301	257.875	222.004	219.803	220.385	232.892	42.7942	41.9114	46.6649	46.367	42.0859	39.7378	39.087	43.2997	88.0778	117.594	109.266	107.523	73.2121	67.8235	69.7011	74.7202	212.342	280.403	227.83	281.047	95.8245	100.668	103.66
ENSMUSG00000002012	Pnck	protein_coding	5.5704	6.1789	9.6513	5.7589	49.8298	52.6345	52.9954	45.7024	64.5686	48.28	57.5528	46.7381	30.2008	18.9027	19.2302	27.8339	2.2684	3.4668	4.1191	3.5023	0.429	0.7591	0.6222	0.4668	0	0	0.1808	0.1674	0.3405	0	0.1792	0.2907	5.2464	8.6974	6.761	3.9014	1.3094	1.5185	1.1093	1.6229	4.4497	6.5942	6.832	6.204	10.3051	6.081	1.4476
ENSMUSG00000002014	Ssr4	protein_coding	160.637	135.838	157.492	160.877	62.0688	57.5634	71.8313	64.4232	52.6594	70.5575	62.9207	54.4429	152.667	219.441	235.011	173.064	51.2747	42.5268	55.5928	50.5092	101.811	109.336	98.0671	109.059	150.324	135.676	146.177	114.225	119.494	133.001	130.029	132.454	254.954	198.558	201.517	194.961	110.077	105.317	139.246	120.226	102.315	67.9149	87.8253	64.8224	166.879	146.425	176.941
ENSMUSG00000002015	Bcap31	protein_coding	176.645	169.924	212.224	204.001	55.3979	47.5013	55.4983	46.9081	48.8449	48.0271	50.1576	50.5187	201.347	138.602	171.403	178.042	34.2804	35.0947	38.5698	48.1225	105.071	115.147	116.492	113.959	99.2235	104.839	111.127	104.667	107.866	114.564	111.467	118.26	121.489	152.832	170.762	169.462	155.037	134.458	191.799	177.622	52.4851	29.4591	68.5713	41.4819	116.288	104.218	158.601
ENSMUSG00000002017	Fam98a	protein_coding	23.0023	21.0834	26.0722	23.8501	22.5244	16.3071	23.0727	20.4776	23.6507	22.2238	18.289	20.2354	24.3218	20.3368	23.0305	24.5759	14.3412	14.3927	14.0529	16.2326	18.568	17.083	16.5969	16.8852	14.9198	16.9178	13.82	14.7601	13.8975	13.8181	13.2236	12.9304	15.5084	26.0697	22.4739	26.1026	20.4535	18.318	21.1757	19.8386	20.9791	15.2724	16.7322	19.2582	37.3027	43.8958	18.4762
ENSMUSG00000002020	Ltbp2	protein_coding	1.0035	0.6074	3.3122	4.6572	0.0396	0.0476	0.0182	0.1518	0	0.2442	0.32	0.676	0.3579	0.0436	0.3978	0.521	0.8269	0.5911	2.271	2.9149	0.0221	0.4454	0.5623	0.6194	0.334	0.4767	0.4756	0.1718	0.0505	0.0356	0.0941	0.0767	0.3906	0.6273	0.5508	0.2739	9.6058	10.5367	7.1793	9.3957	0.4471	0.2303	1.4955	0.8409	2.7027	3.1242	1.4315
ENSMUSG00000002028	Kmt2a	protein_coding	6.2003	8.5474	6.9015	9.391	11.5997	11.8869	9.4203	11.3935	10.5188	10.5243	12.3014	11.2437	6.1038	4.7207	4.6711	6.0768	5.5606	4.4333	4.197	5.1569	3.7101	2.8344	3.6937	3.8357	1.7861	1.0936	1.4551	1.3116	1.5434	1.4	0.9869	1.1221	3.2483	6.0166	4.5142	6.1174	7.915	9.7286	6.7161	7.3652	3.7441	3.5983	2.7471	2.5776	12.0105	12.6372	3.4077
ENSMUSG00000002031	Ift46	protein_coding	38.1214	29.4942	43.0871	32.1997	25.8845	20.8133	34.1326	19.8526	32.5971	24.6664	21.8191	30.1378	40.0988	37.7754	31.4075	36.6584	6.1496	7.5674	10.9712	16.7391	24.4382	20.3157	25.3847	23.6151	14.7177	15.0364	14.2777	17.5563	15.4727	21.3129	14.5158	22.4815	18.4443	23.1955	23.7546	23.873	39.031	36.7801	39.9218	43.2176	13.3359	16.7867	13.812	11.929	44.6983	57.9747	28.8519
ENSMUSG00000002032	Tmem25	protein_coding	1.9005	3.103	2.9344	1.7751	25.4491	22.294	20.2498	18.6563	25.8207	17.3137	15.7777	23.2972	0.81	1.1619	0.92	0.8464	4.9969	3.538	3.5519	3.6227	16.5011	15.1233	23.7232	17.1173	13.9592	12.8571	11.3243	14.1566	8.8908	12.1629	9.943	9.1108	1.6133	2.7884	3.1586	2.4905	0.9281	1.0792	0.6829	0.5395	3.1751	3.8376	3.1289	4.4282	4.63	4.9601	2.1263
ENSMUSG00000002033	Cd3g	protein_coding	1.2748	1.2455	0.3758	1.0846	0	0.1546	0	0.9723	0	0	0	0.1278	0.6899	0.3774	0.9297	0.7156	0.1361	0.5255	5.9555	2.0251	0.6856	0.4999	0.1403	1.0873	0.7864	1.918	0.8188	1.217	0.9028	0.4268	0.2694	0.7158	4.586	1.0853	1.4136	1.3271	8.1103	6.1715	7.0369	5.3883	0.1333	0.2744	0.4407	0.3911	8.4174	15.3606	13.1464
ENSMUSG00000002043	Trappc6a	protein_coding	32.6905	30.3178	23.9207	31.3972	4.6355	7.8643	3.678	2.9562	4.5053	7.7178	5.1428	4.3744	34.0331	37.542	34.7798	36.445	9.715	8.996	8.7126	11.5768	18.5568	19.9776	21.0424	16.5057	6.6883	7.7503	9.2064	8.5866	8.4882	8.6585	9.3112	8.9909	28.9648	41.6319	42.8709	42.2729	13.986	16.4743	19.4208	18.0962	6.2877	3.2971	7.1538	3.991	29.8855	23.4172	29.0816
ENSMUSG00000002052	Supt6	protein_coding	19.3557	19.6497	14.0572	17.8953	23.5751	25.2621	20.0725	25.2201	25.6976	23.3579	26.4595	24.9302	20.8436	15.9386	13.04	20.04	6.9367	7.7959	7.0525	8.4259	13.2602	12.2003	15.0034	14.3395	7.6153	6.8565	7.1053	8.98	6.3236	8.1197	6.5401	8.4861	9.0602	12.7313	11.8174	12.0154	13.4502	17.439	11.676	13.1497	7.36	6.5673	6.9532	8.0414	23.4506	24.985	14.2055
ENSMUSG00000002055	Spag5	protein_coding	3.403	2.4577	2.684	1.9074	6.9584	7.0757	5.4405	6.0497	3.4822	3.9151	4.6148	4.417	2.7746	1.0211	1.4986	2.0596	0.5956	0.1235	0.352	0.5047	1.2445	2.2366	2.5473	1.7808	0.2726	0.2079	0.5015	0.0747	0.3444	0.6135	0.1578	0.352	2.6112	2.1372	3.499	4.0686	1.9185	1.6757	2.5199	2.8015	0.8367	0.8786	1.3411	1.3604	7.8853	8.3508	8.2781
ENSMUSG00000002057	Foxn1	protein_coding	0.1621	0	0.1583	0	0	0	0	0.041	0	0	0.0436	0	3.4761	1.0644	1.24	2.8155	0	0	0	0	0	0	0	0	0	0	0	0	0	0	0	0	0.0403	0.4305	0.542	0.1723	0	0	0	0	0	0	0.0403	0	0	0.1165	0.0345
ENSMUSG00000002058	Unc119	protein_coding	14.2129	15.0356	14.5381	14.8116	16.9144	16.8956	15.2811	14.7879	18.77	14.1033	12.905	14.5739	14.0622	10.4235	9.5851	14.33	2.6693	2.7044	2.3878	4.2831	1.8617	2.5395	1.4467	2.8733	3.1946	1.6408	3.0185	3.4899	2.4546	3.8006	1.9507	3.9303	6.9446	42.577	49.533	46.0636	22.1313	13.3277	16.6289	15.7409	3.6837	3.7353	7.7469	5.8629	42.0934	33.7698	2.9668
ENSMUSG00000002059	Rab34	protein_coding	40.3155	37.1136	57.575	50.6601	11.5743	10.5378	8.0655	10.0159	8.927	10.7627	15.226	10.3069	18.7137	10.3519	12.9735	18.369	5.7328	4.7486	6.5615	7.3052	30.911	29.3889	31.959	32.9487	2.016	1.6637	3.2383	1.882	2.4544	1.3841	2.3283	2.3584	4.368	9.1532	5.9237	6.1908	18.4549	19.8228	15.4038	16.4575	8.8184	5.3115	10.0149	6.8009	37.6651	49.9194	3.1462
ENSMUSG00000002064	Sdf2	protein_coding	98.0286	91.1081	105.886	102.946	39.6172	34.7457	39.6122	37.6288	41.0279	41.6294	37.3601	39.4552	94.8276	58.8264	71.028	80.1982	26.1814	24.9339	30.541	27.8929	43.5774	47.3329	43.6382	45.1254	25.6041	26.5788	32.1292	25.6857	24.8665	26.2598	24.5444	30.6632	38.9813	53.7679	65.0168	55.3251	54.0457	45.7722	55.6584	59.3801	57.8029	39.8371	59.8901	45.8715	62.2828	69.5812	39.1213
ENSMUSG00000002068	Ccne1	protein_coding	2.5509	1.6246	3.3538	2.6788	6.3174	5.2341	6.9142	8.2635	5.9875	8.2232	5.7774	5.77	1.7699	1.6131	1.3565	3.0495	0.5753	0.7153	0.5871	0.6632	0.2879	0	0.5005	0.7963	0.6643	0.7725	1.1594	0.5264	0.3988	1.267	1.5579	1.3909	2.6449	2.4519	1.1413	1.4877	1.7129	0.8002	1.3717	2.0277	0.4702	0.6298	0.6339	0.8204	2.9649	2.3962	3.6052
ENSMUSG00000002076	Hsf2bp	protein_coding	0.2513	0.1302	0.1602	0.2013	0.2478	0.2345	0	0	0.1018	0.4112	0.209	0.092	0	0.0594	0.0484	0.1307	0.0488	0.0374	0	0.3994	4.0419	4.3666	6.3319	4.2761	0	0	0	0	0.4173	0	0.1939	0.0428	0.4138	0.8077	0.6641	0.8517	0.2119	0.1248	0.0401	0.1577	0.1539	0.3709	0.5088	0.0751	0.4004	0.8568	0.0795
ENSMUSG00000002083	Bbc3	protein_coding	2.9986	2.3348	2.6776	4.3994	0.3674	2.0114	2.6556	2.6504	4.2821	4.0849	3.0396	4.5022	1.2165	1.4435	1.757	1.2442	1.9903	2.1556	1.9991	1.5591	0.6984	1.5203	1.4881	1.3577	2.8151	1.7195	1.7035	1.2285	1.142	1.8768	1.0792	1.3739	2.5209	2.7655	2.1075	2.3988	7.3284	8.443	5.44	8.4191	2.1294	1.1905	2.1214	0.8047	2.0492	4.2622	1.021
ENSMUSG00000002100	Mybpc3	protein_coding	0.1398	0.0512	0.0997	0.0817	0.2016	0.1987	0.156	0.1637	0.2341	0.2749	0.4055	0.2835	0.5461	0.4793	0.2546	0.1027	394.458	434.097	336.059	255.746	0	0.1416	0.1174	0.0529	0	0.0238	0.0746	0.1125	0.0473	0.1268	0.2066	0.0661	0.2391	0.1392	0.1075	0.0887	0.2164	1.2677	0.6493	0.2237	0.1858	0.0548	0.3275	0.0395	1.9964	3.0021	0.1564
ENSMUSG00000002102	Psmc3	protein_coding	89.1795	79.9009	86.9155	86.599	77.3199	59.2518	71.8763	67.173	69.1654	58.9754	58.7696	67.8135	89.1271	70.7387	79.0544	80.5184	56.8927	65.2832	59.8868	53.1722	65.2811	66.3128	63.295	59.3587	45.6657	50.5364	50.0738	52.4611	51.826	47.2825	52.6859	47.4136	51.5221	60.911	65.9887	72.2292	62.9804	69.8035	76.4511	75.3521	74.0085	74.2988	72.1203	78.4317	77.5818	84.2253	72.7056
ENSMUSG00000002103	Acp2	protein_coding	24.8707	21.686	32.0445	25.839	21.8706	21.2487	21.8127	20.2081	20.4279	19.0371	19.1115	20.5354	8.7664	10.8919	9.3916	10.4932	7.934	7.7192	6.9697	8.9945	10.0619	12.1927	9.3127	10.2178	14.8139	15.841	12.6169	15.6511	11.7949	14.5209	12.9481	15.5028	8.491	15.1198	14.0322	16.638	17.2023	16.4631	17.6652	19.8425	10.0135	7.1206	8.1645	9.1369	22.4762	21.3691	14.7342
ENSMUSG00000002104	Rapsn	protein_coding	0.3979	1.0438	0.5724	0.6774	0	0.6236	0.0952	0.4345	0.5585	0.8341	0.7404	0.2427	0.8465	0.337	0.2082	0.2332	3.8507	5.034	4.3283	4.2831	1.2672	0.948	1.6453	1.7658	0	0.2578	0	0	0	0	0	0	0	0.2059	0.0795	0	0.978	0.6913	1.0628	0.7077	7.903	11.2706	7.4541	10.625	3.1324	1.5345	0.0836
ENSMUSG00000002105	Slc39a13	protein_coding	18.6304	22.3638	24.338	21.5967	12.5794	14.4619	9.603	12.6815	11.3046	11.0073	9.5052	9.3598	19.1562	12.1945	13.9449	19.2791	10.1727	11.518	11.9848	13.0802	20.0688	19.6407	15.5881	14.9937	2.9338	2.7315	3.3015	3.2597	3.8567	3.0378	2.6495	4.7501	5.725	12.8835	9.7352	12.4745	29.5564	24.0934	25.3827	28.9232	17.3695	13.3331	10.7536	17.7045	21.84	32.6992	3.9905
ENSMUSG00000002107	Celf2	protein_coding	6.8661	5.1249	5.4791	8.466	58.2243	71.2146	66.316	76.7995	75.6182	82.388	80.9717	79.5179	12.5049	10.9892	9.2496	13.4298	18.7927	18.8017	18.7238	24.4051	2.964	1.4125	2.4888	2.4509	2.331	1.4551	1.5983	1.5344	1.6464	2.6298	1.6603	1.1807	3.9359	7.9399	6.2759	6.886	31.5982	24.4332	22.8541	21.1143	23.9198	21.1551	25.0033	21.8719	17.6467	15.6972	4.1004
ENSMUSG00000002108	Nr1h3	protein_coding	9.1619	11.9844	14.8011	16.8695	2.1616	2.0041	0.9628	2.3387	1.6301	3.0409	2.3803	1.4008	3.5328	2.5675	5.3328	4.0176	4.6686	4.5285	6.7046	5.7942	25.9224	26.9734	26.853	22.8715	43.5068	56.449	46.8727	53.4297	46.7569	51.2953	42.9212	48.9756	6.1403	10.8032	11.6517	12.4137	26.552	28.9345	21.3941	22.6238	10.9259	8.2699	11.514	8.0051	5.5452	3.2778	30.7803
ENSMUSG00000002109	Ddb2	protein_coding	11.0359	10.9849	16.4392	14.0562	10.3636	11.1428	10.4701	10.9684	8.9938	10.278	9.7194	10.5137	7.4639	7.3099	7.6956	8.7749	4.2728	4.3684	5.4254	4.8695	4.9354	6.025	5.1861	5.9097	4.9273	5.672	4.7482	5.4803	4.1591	5.1946	4.329	4.5171	6.6702	10.3813	10.235	11.5354	15.7196	10.8353	13.2009	13.113	5.4253	3.9797	5.3942	3.8335	18.1709	14.9839	6.4675
ENSMUSG00000002111	Spi1	protein_coding	2.3044	4.0031	5.1094	7.5661	2.209	2.3852	2.3617	1.4532	1.1937	3.8815	3.1181	1.019	3.7652	4.1867	2.0381	3.5543	3.1648	3.4102	4.9571	5.3472	1.8122	0.6635	3.3817	4.2048	4.0846	3.3114	2.6839	3.9758	4.7512	3.1127	1.7412	4.2458	3.966	4.5492	1.682	2.036	18.3435	12.5936	12.4115	13.3253	2.459	1.1561	2.7859	2.6265	4.4807	3.7422	3.0126
ENSMUSG00000002129	Sf3a1	protein_coding	12.9426	11.6101	10.553	12.2593	14.6378	14.1168	14.1655	14.5648	13.302	14.639	15.3466	15.5972	9.6192	6.998	6.1323	10.0858	6.013	6.7355	6.206	6.8684	8.3021	7.2334	8.2507	6.3581	4.7538	4.8415	3.9403	5.5141	2.9355	3.9925	3.5231	4.4091	6.734	9.5706	8.8298	9.5084	8.4797	9.3267	7.246	7.5127	5.1285	2.4958	4.6458	4.4696	17.2501	18.9556	10.2437
ENSMUSG00000002147	Stat6	protein_coding	36.8625	45.35	38.437	37.6335	3.5257	3.8995	4.48	5.2767	5.2531	5.7695	4.2285	3.5522	42.4328	30.1146	31.4673	39.5971	14.6521	16.0587	18.771	19.7215	20.2305	20.5571	22.0381	21.7437	16.5	16.0337	14.7247	14.9359	15.9364	16.8765	14.6666	17.0559	22.8388	28.3438	25.0637	26.9819	44.6295	41.6483	39.6542	42.8056	12.3824	10.0619	15.2022	11.5037	29.4443	30.8248	39.24
ENSMUSG00000002190	Clgn	protein_coding	0.079	0.0725	0.1456	0.0685	5.3189	4.5405	4.2509	3.8908	5.5026	4.8947	4.1661	4.4884	0.0681	0.1946	1.1844	0.6586	0.0337	0	0.0665	0	0.0694	0.1262	0.1066	0.1052	0.0334	0	0	0	0.5229	0	0	0	0.259	0.1602	0.3092	0.2612	0.0322	0.0218	0.226	0	0	0	0.5157	0.1007	0	0.069	0.131
ENSMUSG00000002204	Napsa	protein_coding	23.022	18.379	32.4941	7.6627	0.6052	0.4745	0.2899	0	0.537	0.4925	0.2088	0.1902	1.3789	1.4625	1.0542	1.7535	0.3365	0.9958	0.4907	1.9975	1417.41	1594.68	859.011	682.221	0.4013	0.3537	0.3712	0	0.346	0.464	0.1799	0.2451	3.0184	0.5148	1.6281	1.8239	240.856	186.052	183.713	246.501	1.421	0	1.0592	0.1888	8.272	3.9469	2.241
ENSMUSG00000002205	Vrk3	protein_coding	15.4652	15.2337	15.2536	14.1197	8.2742	6.6357	8.4611	7.0675	7.947	11.2565	9.0189	9.7923	8.3643	6.3725	8.104	8.8793	8.7385	7.9073	7.0885	6.7913	18.6501	17.4611	19.1083	18.8372	8.2516	9.463	7.6977	7.9399	8.7946	10.7278	8.9722	10.6446	12.763	16.6833	15.9696	17.7996	15.6441	16.0938	13.6092	14.5515	6.5618	10.1186	6.6717	9.7252	20.8769	18.8118	19.8373
ENSMUSG00000002210	Smg9	protein_coding	9.7607	10.4797	8.7982	11.4554	13.9918	18.2387	14.812	17.6458	12.7411	13.4552	13.6838	14.7835	7.4919	9.5328	7.4018	10.8242	3.9208	5.2724	3.42	5.2969	7.4348	5.7059	8.4576	6.344	2.3161	4.2558	2.7653	3.5904	1.8462	1.8937	3.2233	3.4046	6.346	9.187	10.4786	8.2787	8.6959	8.8652	9.5608	8.7363	5.8936	4.7775	6.3641	6.7186	14.7799	14.0066	6.817
ENSMUSG00000002221	Paxip1	protein_coding	6.9276	7.0798	5.7855	6.6239	8.9994	8.7377	8.722	10.0888	8.491	9.0271	8.7973	10.6977	4.9662	4.0058	4.7397	6.23	3.3704	3.3437	3.0916	3.9005	5.1365	4.6682	5.43	4.5522	3.8587	3.2257	3.4171	3.3318	3.1392	4.2094	2.941	3.2853	4.2408	6.3727	5.7132	5.7731	7.5218	7.0225	6.6048	7.1771	2.4013	1.864	2.6616	2.7828	11.8797	12.7671	5.4202
ENSMUSG00000002222	Rmnd5a	protein_coding	38.1921	39.7295	31.4229	33.1647	40.611	35.8538	38.8524	37.9143	42.2386	38.5444	37.4337	40.2694	59.5363	33.6189	41.3166	52.1556	27.0125	26.0557	34.1968	30.8332	32.2303	34.9899	35.3707	33.5105	35.5579	35.7311	38.6548	38.7365	40.4478	35.7606	35.9568	35.5257	32.4919	40.6268	42.3098	42.3473	36.7956	37.496	32.2811	31.7953	48.4828	66.7844	45.7827	51.7978	51.241	56.4478	22.3437
ENSMUSG00000002227	Mov10	protein_coding	2.1685	2.7972	2.6483	2.5282	2.0468	3.7992	3.4699	3.8187	3.0824	2.8662	3.5712	3.2596	1.0498	2.5371	1.7775	1.5982	2.22	2.0396	2.2719	1.8238	2.6405	2.2664	2.8057	3.6429	1.7522	1.7721	1.7545	1.8954	2.1649	2.6022	1.8307	2.1148	7.2722	4.0282	4.1707	4.5737	4.6454	3.1305	3.8218	3.7178	0.9094	0.4913	1.1991	0.5951	11.6693	10.0545	11.5204
ENSMUSG00000002228	Ppm1j	protein_coding	0.8037	1.0737	1.3713	1.3644	0.3251	0.4283	0.4971	0.2631	0.1886	0.2581	1.0223	0.5026	0.6782	0.4747	0.8279	1.1497	5.6976	8.5038	6.5574	5.8666	0.5941	0.2354	0.7611	0.8357	0.0849	0.0745	0.0766	0	0.0711	0	0	0	6.9392	9.1566	8.7329	7.6274	1.2092	1.2204	1.7098	0.9868	13.1932	21.9653	17.1732	20.2308	1.0567	1.0062	0.9901
ENSMUSG00000002233	Rhoc	protein_coding	57.8689	43.2904	75.337	83.1205	12.6726	13.3043	10.5018	11.3105	19.8293	13.3531	16.3589	11.7982	57.6634	62.8503	76.9483	61.1014	50.5084	45.2206	57.8395	62.4126	50.2861	37.8029	65.7022	56.0073	8.858	8.3225	8.2756	6.0381	7.9321	13.168	7.7682	10.9572	177.321	298.554	292.362	287.541	80.3758	97.3975	99.6653	105.59	56.5015	24.0161	41.0949	35.6002	165.763	114.207	111.336
ENSMUSG00000002240	Prr27	protein_coding	0	0	0	0	0	0	0	0	0	0	0	0	0	0	0.3667	0.1091	0	0	0	0.0887	0.1335	0	0	0	0	0	0	0	0	0	0	0	0	0	0	0.1014	0	0	0	0	0	0	0.2657	0	0	0	0
ENSMUSG00000002249	Tead3	protein_coding	1.9551	2.64	3.4397	5.5713	0.6793	1.1208	0.2156	0.8693	0.9002	0.3821	1.0567	0.7219	40.3583	19.2939	22.0731	31.3824	7.1456	6.7087	8.2744	5.1542	6.2306	4.5723	5.4996	6.3467	2.5102	2.0338	2.8168	1.6509	1.7782	2.662	1.8156	2.7562	8.8478	11.6095	10.1936	9.1588	8.8273	10.4072	9.3188	8.8902	4.4301	4.0788	4.3398	4.2217	11.2499	11.1702	9.6846
ENSMUSG00000002250	Ppard	protein_coding	14.2414	10.7713	9.1851	11.7151	8.5063	6.0727	7.354	6.3069	8.0854	6.0712	7.4068	7.5496	23.4718	15.1693	17.7708	18.8068	6.4797	7.0738	7.7464	6.8848	5.8466	6.2714	5.658	5.6269	2.5164	1.5711	1.603	1.7517	1.5421	1.6904	1.0854	2.1254	33.8521	44.3459	48.2366	41.4904	7.6436	9.3546	6.5142	6.0157	8.1654	8.8371	9.1615	9.5105	5.6215	8.9573	37.2834
ENSMUSG00000002257	Def6	protein_coding	0.5863	0.7896	1.2733	1.0318	0.909	0.2761	0.3661	0.1113	0.3579	0.3856	0.7694	0.7412	13.4706	5.7704	7.033	9.689	0.9762	0.4442	0.8409	1.4213	0.9564	0.4533	0.7302	0.9608	0.1042	0.0911	0.1855	0.0411	0	0.0449	0	0.2037	0.8996	0.5658	0.3868	0.5669	3.99	3.133	3.0583	2.4718	0.8394	0.2425	0.5065	0.3882	2.1334	2.8598	0.8646
ENSMUSG00000002265	Peg3	protein_coding	13.3046	12.469	17.8348	13.7936	62.5195	54.4565	46.1243	47.1957	57.601	49.7904	52.6321	45.8442	5.6201	6.0572	6.2203	5.8167	2.968	2.6642	5.3456	4.2218	11.2444	6.5817	10.4728	14.0874	2.6293	0.8465	1.6735	1.0663	0.9089	1.0388	0.6028	1.0064	1.9445	3.4976	2.6913	3.3744	7.4124	5.0693	5.2043	6.8767	27.6467	10.756	16.3486	14.6037	6.2059	5.1675	1.2291
ENSMUSG00000002266	Zim1	protein_coding	1.4127	1.4788	2.4392	2.1189	2.0695	0.818	0.8494	0.7505	2.2633	1.561	1.7683	0.639	0.5522	0.3556	0.3196	0.3507	0.2324	0.207	0.5408	0.3686	2.1224	1.0906	1.6217	2.2845	0.0402	0.0741	0.0811	0	0	0	0	0	0.0393	0.1111	0.0892	0.1212	0.24	0.2321	0.2394	0.4255	3.2915	1.7468	1.8221	3.0075	0.2193	0.1085	0.0333
ENSMUSG00000002274	Metrn	protein_coding	1.3842	1.7749	1.6104	1.4483	7.2065	7.3487	8.5241	5.6361	6.1397	8.1766	7.7888	8.6118	0.7249	0.6961	1.3289	1.5709	2.4868	2.2578	2.1514	2.7023	1.9642	1.2713	2.6727	2.6743	1.0218	0.4813	0.845	0.5065	0.6631	0.6437	0.5764	0.446	0.5188	0.6054	0.976	1.1483	1.1045	2.2348	1.5188	2.1193	3.5509	3.9918	3.5978	6.548	3.1503	1.9004	0.5771
ENSMUSG00000002279	Lmf1	protein_coding	15.4798	11.3212	11.354	9.9918	8.9696	8.6911	6.8735	8.0571	10.4943	7.7798	9.1064	8.415	9.03	10.0996	7.4975	7.9188	10.0877	9.482	10.9602	10.5113	17.9563	15.1284	14.3283	11.4317	13.3554	13.5897	13.028	13.3267	10.0575	11.1899	14.3798	12.09	8.1964	10.0325	7.323	8.7476	7.0875	7.6724	5.2788	7.8528	7.289	5.9846	5.3485	7.9332	15.5149	13.6074	6.7077
ENSMUSG00000002280	Narfl	protein_coding	11.2626	11.5359	12.0874	12.4774	9.4881	8.8696	10.5452	10.2113	9.0477	8.6713	12.2402	10.3604	9.9732	9.0504	9.5553	8.7229	8.9689	10.4381	12.6288	11.2552	19.5801	18.3027	12.7363	15.41	8.8781	9.3893	9.4881	7.6127	6.9381	7.6866	8.2896	9.1113	7.2849	10.729	10.3173	8.892	8.9125	7.785	8.3896	7.9673	10.7556	10.1658	10.4781	11.3095	9.116	11.7711	10.7861
ENSMUSG00000002289	Angptl4	protein_coding	12.9271	14.4524	53.2091	36.4899	0.921	1.5683	0.8286	1.159	1.4461	1.133	1.6171	0.9989	2.1547	1.3124	11.4185	4.9572	6.7319	4.2245	15.606	4.9535	20.8993	13.5305	47.6211	45.2693	25.0419	16.0414	25.5299	14.8964	79.9142	42.4586	88.623	38.0827	0.6874	0.6746	2.8418	2.1879	30.6659	18.1663	47.6339	53.8497	2.5915	2.2098	27.2537	4.9932	32.0426	43.2599	53.3614
ENSMUSG00000002297	Dbf4	protein_coding	2.9904	1.6657	2.1363	3.0475	0.9649	1.0012	1.0292	0.9107	1.0875	0.6846	0.8312	0.9897	5.7592	3.7545	4.7897	4.7231	0.826	0.8025	0.8944	1.7194	1.4031	1.3969	1.2625	2.177	1.2825	1.3515	2.1369	0.8536	1.3574	1.4384	1.4979	2.2113	5.1073	5.2796	5.0604	4.8601	5.0335	4.0259	4.9661	7.0733	0.8621	0.7373	1.6553	0.9071	9.2914	11.4255	8.3018
ENSMUSG00000002307	Daxx	protein_coding	6.3313	9.936	11.2893	9.1937	7.6033	7.0314	8.6784	5.6493	4.6979	5.8792	7.0681	7.4764	7.9111	7.7287	6.0765	8.3403	3.0404	2.8075	5.4034	5.02	6.015	5.4007	10.8096	5.1147	4.8217	2.3386	4.6327	4.5335	3.1244	4.1164	3.6418	4.3877	7.1317	7.0932	8.0193	5.591	7.5992	9.7309	8.872	10.0538	5.0045	2.4251	5.3336	5.3055	9.9078	13.651	8.8183
ENSMUSG00000002308	Cd320	protein_coding	34.587	32.3557	30.3128	24.6914	11.682	10.4681	12.3671	10.8085	10.2736	9.7375	10.5045	11.9413	10.582	27.4307	20.5061	9.3821	14.2497	16.6864	12.8477	12.1136	29.4541	32.7958	26.4768	25.8074	4.3422	4.8746	3.9785	4.1982	4.0239	5.1439	3.0512	3.3924	20.4065	26.3914	25.5512	18.1853	15.8987	12.377	17.77	14.6344	21.3048	18.4616	18.4631	14.9502	49.8096	53.4286	6.753
ENSMUSG00000002319	Ipo4	protein_coding	32.5797	33.5912	29.8766	33.3649	34.1962	33.7105	23.0602	25.6998	30.1153	23.5759	25.4778	26.4789	15.9282	12.484	15.6825	21.0874	14.1147	15.5549	10.2965	9.5368	13.4972	9.7715	14.1491	21.5215	9.3612	7.0848	4.9234	8.4387	7.283	8.8858	8.3181	9.9052	6.447	11.7076	10.1875	12.1293	10.2263	12.4021	14.2349	11.042	23.2555	15.2537	10.4623	15.7262	38.6113	47.106	9.4122
ENSMUSG00000002320	Tm9sf1	protein_coding	33.2851	42.4227	31.1306	35.8505	11.6477	11.9865	13.9554	15.8413	15.8725	14.1459	15.9571	16.7623	27.8023	28.2608	25.1567	28.2872	12.4146	17.9044	16.6287	16.9537	40.9654	37.3991	41.3737	36.6809	20.8093	21.113	22.0446	24.2454	20.1838	21.0675	19.0478	23.9385	45.2123	42.0235	40.4752	38.8704	30.1026	28.908	30.6365	29.369	15.1617	10.2533	13.1793	15.2433	55.9536	41.8559	41.8594
ENSMUSG00000002324	Rec8	protein_coding	12.7285	10.0677	5.6957	7.3795	2.1841	0.974	2.0958	0.7931	1.5388	1.3777	2.4913	2.371	7.7056	3.6562	4.4055	4.5593	0.0509	0.0376	0.1258	0.4302	2.269	2.0354	2.1534	4.8276	0.2283	0.101	0.4784	1.3066	0.5156	0.216	0.2149	0.1433	0.8275	0.931	1.6366	0.694	2.0742	2.157	2.3383	1.4403	0.0511	0	0.0828	0	5.2509	3.3675	4.6072
ENSMUSG00000002325	Irf9	protein_coding	23.7133	24.0987	27.5876	27.877	6.5153	7.2987	6.01	4.8656	5.6849	6.3188	6.0984	6.0239	8.2773	10.5758	11.1089	12.0694	11.1999	9.3001	9.7144	12.4529	9.9178	8.2352	10.8615	9.5962	13.361	13.1966	16.1025	14.2108	12.0359	11.6756	12.8323	10.4328	11.4143	13.7405	9.8248	15.041	28.5313	31.5036	29.4797	31.1817	11.1781	3.6603	7.0883	5.7024	19.8938	17.2163	15.2634
ENSMUSG00000002326	Gmpr2	protein_coding	19.1151	16.6201	26.4015	23.0978	9.4745	12.7367	9.7337	11.4012	9.2664	12.8684	10.9544	10.6009	10.5549	12.0377	12.0608	11.3474	5.7008	6.3469	5.9735	6.8436	12.4281	12.1025	13.7638	12.156	8.2717	9.5831	6.9117	10.9554	8.1598	6.6059	8.3424	8.6075	11.4028	15.1948	15.0727	13.4106	17.0476	14.2215	18.2676	18.4749	4.1727	2.5981	5.1567	2.1179	21.4979	18.0518	11.1877
ENSMUSG00000002329	Mdp1	protein_coding	28.8953	32.6572	30.016	26.1947	14.3	13.6873	15.381	18.2492	18.7306	15.81	14.7223	17.6456	14.5955	18.3269	16.5627	16.0718	21.0905	20.5384	17.6419	19.3426	17.4754	13.8677	17.2291	15.0641	5.7039	7.2755	6.9659	5.4998	4.8626	5.8036	4.8442	5.8322	31.841	33.9585	36.7132	38.7306	18.5805	19.0345	15.3397	16.5169	11.3035	10.1938	10.2653	11.7764	24.9911	19.3052	26.6733
ENSMUSG00000002332	Dhrs1	protein_coding	34.4187	41.7697	31.236	38.3288	42.3926	46.3481	40.4123	34.8306	42.9065	40.6577	40.891	41.0711	92.1703	46.455	61.8905	69.7044	22.4745	21.8569	18.5403	21.7508	84.8254	72.2298	89.4526	82.9775	71.7877	81.4419	79.4179	80.5616	71.7946	63.977	82.3338	72.9531	28.9538	39.8294	39.496	36.0323	36.9794	32.88	24.4975	42.4139	21.9092	21.8839	25.828	21.5558	44.3812	32.2011	82.2309
ENSMUSG00000002341	Ncan	protein_coding	0	0.0174	0.0874	0.0374	24.6808	29.7863	25.2919	31.7031	25.362	25.3295	30.2116	25.1649	0.0201	0.0247	0.0586	0.0519	0	0.0294	0.0248	0.0124	0	0	0.0202	0	0	0	0.0347	0.0159	0	0	0	0.0154	0	0.0964	0.0606	0.1082	0.0182	0.0378	0.095	0.0299	0	0.0232	0	0.0161	0.0805	0.0527	0.0306
ENSMUSG00000002342	Tmem161a	protein_coding	36.4435	31.0668	38.5455	33.9648	13.8939	50.5606	13.6811	17.2118	15.1728	15.6691	19.9786	20.7456	17.7357	23.5111	26.039	20.7745	22.2084	25.1625	27.0449	24.2069	21.4522	18.0558	15.5985	15.6376	8.2315	6.1526	8.2866	6.6309	8.4899	5.9496	7.9362	6.3127	14.5458	18.5713	24.0973	18.0929	20.6517	22.0988	18.0924	23.7063	36.9592	32.3721	29.3936	37.4671	32.8579	32.462	11.5218
ENSMUSG00000002343	Armc6	protein_coding	10.419	7.728	6.674	4.8112	18.2253	17.6762	18.5585	15.3822	14.1583	15.4406	14.4107	13.8669	11.1914	5.2412	4.8617	8.3668	2.4178	2.5658	3.4927	3.6054	3.9936	3.9484	3.6385	4.2596	2.5389	2.7609	1.1562	1.8478	3.0937	2.9392	1.0848	3.5662	4.1719	3.2633	5.2096	4.5286	3.182	4.3272	3.1088	4.2798	4.2382	3.6933	4.0924	5.9445	5.1067	5.4399	5.4483
ENSMUSG00000002345	2310045N01Rik	protein_coding	30.3332	32.6286	29.7829	26.7589	24.7338	26.0679	27.2436	29.1156	31.1769	28.4558	28.6244	28.8623	35.5997	26.0634	23.7126	33.5203	11.5075	11.742	9.4787	13.3755	26.0131	24.203	25.6143	22.4584	10.1902	10.3551	13.8618	10.7728	9.38	12.4551	9.3801	15.4713	19.1934	24.517	22.0668	21.5086	27.8108	23.8809	25.3004	25.9297	9.0526	9.194	10.3053	8.2882	35.6416	27.7154	14.0975
ENSMUSG00000002346	Slc25a42	protein_coding	12.4132	14.8461	11.9648	14.7045	15.5109	18.1556	13.625	14.6922	13.935	14.5969	15.1687	17.9606	8.5955	8.0868	7.3027	6.9724	21.4603	24.5422	20.8916	21.5812	37.6908	34.9854	47.1949	43.2927	19.4396	16.2092	18.5055	20.7235	24.3411	22.2907	23.5204	21.8366	4.2597	8.2802	6.9589	8.1095	6.9364	6.9418	6.779	7.4233	12.4722	19.8835	15.2795	18.8154	18.0058	18.7975	5.6797
ENSMUSG00000002365	Snx9	protein_coding	15.3521	17.7948	13.8516	15.5742	4.4568	5.2154	3.4885	4.3528	3.4621	4.4381	4.0879	3.1409	28.278	27.0238	25.7992	28.1722	9.168	8.8847	8.1888	10.6907	26.5513	28.2472	29.7982	26.8321	10.573	11.9134	11.1351	16.1679	11.1274	10.7331	11.3176	11.5749	15.1755	25.1717	21.1628	24.7193	16.4001	19.9369	13.8713	16.6436	11.1581	9.3182	8.7746	8.8011	20.2844	26.6756	51.946
ENSMUSG00000002372	Ranbp3	protein_coding	22.805	23.1664	20.9136	21.3657	20.2368	21.4626	21.1598	21.8801	20.8292	19.2886	21.0204	22.2578	17.667	15.9015	13.6076	16.5715	6.5019	8.2524	7.7658	8.0417	10.3063	9.4395	11.5616	10.9661	7.519	7.2947	6.8741	7.4734	6.1677	6.3984	6.1842	7.1718	9.426	13.9866	13.2295	13.2521	16.1264	16.2751	13.659	16.2083	12.3223	10.1924	9.8328	11.7979	27.1393	26.5149	13.953
ENSMUSG00000002379	Ndufa11	protein_coding	22.0579	18.848	27.39	27.171	21.3874	18.2566	21.2485	17.3463	19.1459	18.4488	17.5623	16.727	20.2359	24.8755	26.7118	22.1225	48.9973	53.0598	51.1588	51.262	26.5544	28.2853	24.588	27.8385	10.9962	12.1624	12.5339	10.2063	11.6973	13.6668	12.261	11.7858	20.39	23.7118	24.2936	25.0715	13.3766	11.7071	15.8196	14.8073	38.924	39.6868	37.5161	43.9755	22.686	15.2447	23.307
ENSMUSG00000002384	Bmp8b	protein_coding	0.1951	0.0967	0	0.105	0.0614	0.1807	0.0485	0.1042	0.0538	0.1534	0.1081	0.1951	0.0538	0	0	0	0	0	0.0676	0.0665	0	0.0692	0.111	0	0	0.0907	0.0953	0.0921	0.0439	0	0.0471	0.09	0.8294	0.4705	1.0838	1.0898	0.0493	0.034	0	0.1957	0.0614	0	0.0509	0	0.1642	0.214	1.5466
ENSMUSG00000002393	Nr2f6	protein_coding	27.219	32.9111	26.0169	31.3097	22.602	19.2635	17.5132	17.0623	23.4153	19.081	15.8765	13.2744	33.3251	33.1539	27.6313	33.0885	17.1105	17.8683	18.473	16.7568	47.5409	50.2486	46.4071	53.5223	43.1434	32.8389	34.079	33.0665	26.6723	31.3001	27.4255	28.5107	26.336	45.6332	39.9827	41.9169	26.476	32.4074	25.3496	29.4611	9.8694	12.4209	11.2761	16.9309	39.119	42.4222	33.6398
ENSMUSG00000002395	Use1	protein_coding	83.6062	83.8521	118.231	110.257	52.8827	43.7162	47.7551	40.5135	45.8552	44.2766	47.3409	40.2051	65.8733	55.8289	63.5436	67.4064	35.6138	46.231	50.01	39.5679	44.1494	51.454	42.339	44.0047	32.8998	37.6086	33.9008	31.3831	38.1984	33.9466	30.2258	27.7327	49.0437	87.7127	95.9253	88.8903	101.322	88.7223	110.499	103.864	46.194	41.2264	46.9256	35.2781	84.9146	78.5776	55.3502
ENSMUSG00000002396	Ocel1	protein_coding	4.8638	4.5493	6.5658	7.0137	4.5692	4.1024	4.3019	5.0447	4.3717	4.6365	5.5919	3.6286	4.4524	4.4096	4.2921	5.4921	2.7143	3.1853	3.2308	2.7936	6.5639	4.7667	6.1488	4.965	3.1975	2.3506	2.2867	2.5697	2.6928	3.3283	2.6383	3.1552	4.642	7.3121	9.135	9.5702	8.8668	7.032	7.6752	6.8497	2.4341	1.7647	3.0129	1.8478	5.3195	6.3224	6.1904
ENSMUSG00000002409	Dyrk1b	protein_coding	7.2091	6.5649	6.9042	6.3121	8.1659	10.3925	8.3833	8.4022	8.7075	11.0526	11.6286	8.8812	6.607	4.4028	5.1533	5.8883	5.141	4.7535	5.7047	4.9204	4.8247	4.1572	7.6934	5.6863	1.926	1.2643	1.6734	1.0923	2.5923	1.9342	2.6184	2.1122	3.248	3.8531	4.716	4.9466	11.2326	10.0538	8.1316	7.4334	15.5134	21.7282	15.9092	22.4868	14.4283	9.8367	2.9697
ENSMUSG00000002413	Braf	protein_coding	10.0882	10.1822	10.6452	8.5923	21.6598	22.0794	22.6169	22.388	22.565	20.8978	20.2696	23.1852	7.7896	6.3769	6.835	8.2925	6.4031	5.4319	6.408	5.2243	6.0185	6.052	8.0589	7.0957	3.9798	3.3704	3.8442	4.2998	3.4632	3.5234	3.2819	3.1835	4.0381	7.0036	6.3988	6.5242	13.9559	12.9944	14.7439	14.8411	3.0024	2.6052	4.4595	2.4174	13.4195	12.6937	3.7691
ENSMUSG00000002416	Ndufb2	protein_coding	201.769	169.09	197.314	223.934	156.4	135.37	166.506	137.053	157.403	152.114	146.807	136.825	137.772	150.325	185.174	139.709	395.636	378.035	364.151	290.601	213.816	228.246	238.886	232.605	132.491	137.972	149.706	142.737	145.863	147.809	142.122	144.594	137.643	157.696	184.818	175.151	103.477	89.1925	120.016	112.966	510.48	511.957	521.978	494.151	98.5234	97.4428	146.147
ENSMUSG00000002428	Hltf	protein_coding	11.0179	12.3073	14.8216	13.5507	7.6909	9.3762	8.2943	7.4632	8.7707	9.6703	8.1006	7.3375	8.3984	7.5922	10.1315	9.9423	9.1103	6.456	9.3709	8.1932	7.9322	9.0868	7.7516	9.0667	4.332	5.1294	3.5108	4.0965	3.1864	2.8495	3.1092	3.0945	8.9997	14.5187	13.9887	13.1219	24.2825	15.9031	21.6595	23.0556	4.1849	3.1466	5.4606	4.2321	14.5678	13.2008	7.7492
ENSMUSG00000002455	Prpf6	protein_coding	25.6811	24.083	23.5916	21.6001	17.2257	18.9098	16.6384	16.8651	17.5211	17.0629	16.5188	16.9827	21.1164	15.8778	16.0489	19.8415	8.0932	6.9924	8.2474	8.707	15.2957	11.6169	14.361	13.8439	11.9976	14.2271	12.9387	16.5671	26.2766	29.1517	28.9039	28.0254	11.7325	18.1714	16.7686	18.828	18.5955	17.7962	16.773	20.8437	9.9686	7.5184	7.6051	7.2622	37.7368	29.972	17.2862
ENSMUSG00000002458	Rgs19	protein_coding	13.87	12.2205	8.2018	13.3249	9.935	12.7302	15.0111	10.5393	13.0529	12.6011	12.3872	13.3238	6.0424	9.7383	5.2988	10.7026	3.6739	4.9476	3.93	6.4219	2.285	2.267	3.4367	2.3708	1.5219	1.29	3.768	2.3051	2.06	1.1697	0.8177	1.4784	4.1117	7.272	4.4046	6.2802	19.0038	13.5222	16.8867	13.2928	3.0935	3.8379	4.0019	4.409	19.8825	23.8006	2.1599
ENSMUSG00000002459	Rgs20	protein_coding	0.255	0.2345	0.1614	0.1043	14.4042	14.9565	14.8449	15.0638	14.9913	25.5882	27.0437	14.9781	2.3907	1.2106	0.7163	0.707	0.0867	0.1319	0	0	0	0	0	0.0851	0	0	0	0	0.243	0	0	0.0732	0	0	0.2118	0.0717	0	0.111	0.2267	0	0	0.0895	0.1273	0	0.3695	0.3586	0
ENSMUSG00000002475	Abhd3	protein_coding	58.3031	54.4008	51.9421	43.9572	38.8672	32.4473	30.2375	31.9287	36.5231	44.5144	37.0431	38.4283	2.1423	6.0188	6.5358	3.7768	2.3854	2.0686	2.3739	2.7526	48.9905	49.7898	56.5324	42.333	34.6528	38.9638	37.2619	41.6081	32.7335	36.9078	36.9212	37.5	2.3016	2.4782	2.857	2.992	3.9248	3.5542	5.3161	4.4378	0.7289	0.6585	1.6707	0.8104	13.2459	10.5161	47.0856
ENSMUSG00000002477	Snrpd1	protein_coding	61.3839	55.3429	67.7929	68.6711	38.455	39.9013	48.4324	29.997	39.2768	45.2069	37.9246	43.8318	32.0446	27.9733	24.5926	31.9968	11.8442	12.2325	15.4966	14.4506	20.7472	27.2083	20.4694	23.7202	12.2898	19.8413	13.404	13.7142	13.7973	13.2255	11.5166	11.7181	29.6687	40.6921	39.9821	40.9626	34.4735	37.5229	41.9849	35.9848	17.9129	16.235	21.5749	10.4672	57.3388	62.7096	41.8068
ENSMUSG00000002486	Tchp	protein_coding	4.1442	6.197	13.8534	9.0656	4.45	4.5968	4.0731	4.503	2.8984	4.5889	5.9888	3.4637	4.4099	3.4592	4.0233	4.933	2.4744	1.3297	1.5642	1.465	2.482	1.683	3.5809	2.1088	0.6536	0.5471	0.6333	1.137	0.7491	0.9133	0.868	1.333	2.5766	3.9152	3.0209	3.0636	6.6132	6.735	7.9346	9.876	1.1744	2.3698	1.7518	1.4563	9.3972	12.5763	2.3528
ENSMUSG00000002489	Tiam1	protein_coding	15.6345	13.9922	12.2778	13.3487	14.6572	17.1083	15.289	17.3478	21.9758	13.7133	16.7557	17.0466	52.894	15.6773	23.004	34.1616	0.9226	0.8316	1.3071	1.6264	0.7486	0.9761	1.2383	0.9768	0.6832	0.2979	1.398	0.2361	0.1272	0.1454	0.5827	0.0855	3.3817	1.9747	2.4192	1.3885	3.3723	4.4905	4.7584	3.9896	2.1198	2.1325	1.9561	3.7884	3.4601	7.1891	2.7317
ENSMUSG00000002496	Tsc2	protein_coding	9.9702	12.6064	12.6433	12.2846	15.9282	17.7662	15.0393	16.9029	16.1933	15.3987	17.07	15.6298	11.4646	11.1574	9.0623	10.6907	9.0986	11.0047	9.9683	9.6014	10.1797	9.0936	9.7997	9.6076	4.3012	4.2785	4.388	5.1445	3.9271	4.6015	4.1413	4.8607	5.7909	8.805	7.7708	7.9009	15.9902	16.3959	12.8446	14.203	9.1696	10.7394	8.6944	11.4848	16.5443	15.8517	6.28
ENSMUSG00000002500	Rpl3l	protein_coding	0.1686	0.5091	0.2513	0.1888	0.3515	1.0098	0.4551	0.1352	0.4639	0.6149	0.2898	0.2822	0.3091	0.3691	0.2761	0.1222	80.3435	85.7335	65.3353	53.1655	0.4421	0.3536	1.1692	0.9828	0.2618	0.1188	0.2349	0	0.2375	0.1283	0.1249	0.333	0.1794	0	0	0.4501	0	0.2714	0.3424	0.5372	173.621	237.592	160.035	258.011	0.1418	0	0.1081
ENSMUSG00000002504	Slc9a3r2	protein_coding	26.0708	27.7145	33.0658	44.819	14.1919	14.219	12.9737	15.2503	14.5822	14.6612	17.4379	14.7649	10.7096	21.2671	13.4309	14.9449	43.5594	43.7677	41.6889	43.0465	40.2063	31.8316	28.6813	38.8367	8.1523	9.1005	8.4533	8.0289	7.1382	8.0748	7.0566	7.5077	10.8118	10.6276	8.2044	8.9388	130.905	171.806	96.1774	137.839	22.301	16.4026	10.5366	16.5877	24.5638	25.9872	4.8404
ENSMUSG00000002524	Puf60	protein_coding	57.8494	58.4481	49.7822	51.856	52.538	51.477	46.5625	46.4642	51.6305	46.2598	48.2154	45.235	42.1234	39.3303	31.1346	42.462	18.32	19.6804	18.7399	22.7804	36.0513	29.5578	33.7724	33.3583	18.6393	22.7137	23.3432	23.3234	17.498	21.5111	19.8461	22.0426	29.1186	42.1385	36.3509	38.3564	44.743	43.9788	37.9479	47.1097	22.0198	18.7733	18.4283	21.6306	61.8989	60.0172	35.7266
ENSMUSG00000002546	Golga2	protein_coding	19.2756	20.9515	18.3551	20.3676	25.1007	25.9138	21.2982	21.0686	24.8365	21.2048	23.3972	20.1104	34.1494	20.2812	23.7823	28.3274	12.1811	14.4785	14.0123	13.6541	12.1952	11.0819	11.9256	11.7239	7.9063	7.2069	5.8065	7.596	5.0276	6.9961	5.3747	6.3796	13.7129	19.5357	16.7026	18.6043	19.5613	24.9921	19.0349	18.5956	10.4571	11.5078	9.3663	11.7817	26.596	25.602	19.2065
ENSMUSG00000002550	Uck1	protein_coding	50.1013	50.1647	51.8102	58.1294	19.0185	25.0004	20.523	17.6855	19.6966	22.5797	24.397	20.395	20.7572	19.1561	17.6361	20.8857	10.1935	7.9882	10.2451	12.3036	43.408	39.8892	41.9633	39.7319	17.9137	24.0463	17.6894	24.2409	13.9327	12.6178	19.3078	13.5052	15.166	19.6224	15.8354	19.8031	24.2456	23.3118	17.4785	25.2097	12.2017	9.1357	16.3172	10.5479	62.8373	79.86	24.1724
ENSMUSG00000002565	Scin	protein_coding	1.2186	0.7042	1.2448	1.1041	0	0.1036	0.2014	0.0518	0	0	0.0562	0.17	0.6471	0.3856	0.465	0.9377	0.4758	0.7539	1.0094	0.7309	8.3007	11.1156	7.1965	6.4575	0	0	0	0	0	0.0511	0	0.0447	94.3707	73.6408	90.0347	82.8188	0.4269	0.5512	0.3035	0.4234	2.304	1.8951	5.252	0.9934	1.1609	0.7065	54.3501
ENSMUSG00000002578	Ikzf4	protein_coding	0.8887	0.7444	0.7624	0.4447	2.693	4.6021	3.5883	4.3825	4.2051	2.879	3.023	4.767	1.3907	1.9889	1.3156	1.4476	0.187	0.2683	0.3558	0.4233	0.7225	0.5177	0.5373	0.724	0.8309	0.2957	0.1435	0.4464	0.3988	0.1885	0.932	0.2402	0.0426	0.3701	0.3704	1.6123	0.7033	1.0056	1.1226	0.8625	0.0999	0.2608	1.4245	0.6141	1.0678	0.9034	0.1802
ENSMUSG00000002580	Mien1	protein_coding	46.4195	51.4498	60.7189	47.3585	50.7487	48.1993	61.5691	55.5562	48.5444	62.2249	60.699	53.8032	49.4767	52.9523	59.6997	51.3223	21.514	25.1806	25.1205	23.0124	80.2156	81.8049	95.9033	89.4488	42.0885	43.6894	36.012	35.5027	36.4646	40.6482	39.4201	42.4007	66.491	82.7928	86.5828	84.3883	34.2029	37.4517	32.0354	36.1755	19.8367	20.5641	29.8354	21.2371	57.7556	41.0139	45.3346
ENSMUSG00000002588	Pon1	protein_coding	3.0726	88.7833	17.4491	20.5871	10.4548	1.4182	1.211	0.6175	0.4368	0.2135	1.1095	0.8775	0.3078	1.9369	0.9046	0.091	0.368	0.8589	3.8144	2.1962	0	0.3926	1.2157	0.8623	1005.25	1145.78	1042.15	1024.12	736.198	601.811	757.789	597.544	0.5773	3.0518	1.5427	1.6522	39.1579	49.6358	71.6891	97.5466	2.8405	4.2278	15.6131	5.7741	1.8272	1.6155	0
ENSMUSG00000002602	Axl	protein_coding	13.8274	13.6227	16.0239	17.8637	10.9269	13.419	9.1886	10.5683	9.933	9.444	10.9675	8.0281	41.2884	26.717	31.421	44.8726	33.6683	26.1219	31.4665	37.1179	12.0406	7.0491	13.8695	13.0622	6.3616	5.81	7.7783	7.471	4.5781	5.7151	5.4642	6.0075	12.4525	23.0381	17.6126	20.2139	40.3479	29.1252	32.0383	30.5653	50.1067	11.634	15.0802	20.7305	65.44	100.67	4.9147
ENSMUSG00000002603	Tgfb1	protein_coding	7.9104	7.801	9.0128	13.1687	1.535	1.5161	1.5473	1.2969	1.3088	2.007	3.1906	0.9137	3.8649	4.3251	4.2156	4.1256	4.6388	6.8305	6.2845	6.5422	5.2678	5.5214	4.8176	4.9086	1.7775	1.8097	2.7049	1.6644	1.0803	1.8591	0.8351	2.6549	2.3576	3.8204	3.0928	3.3218	15.9802	19.4105	10.9498	11.656	3.5778	0.9314	2.4209	2.4019	9.8321	20.0197	3.5909
ENSMUSG00000002608	Ccdc97	protein_coding	18.3807	16.7713	17.9957	14.0066	14.4427	16.7751	14.8322	13.7079	15.9885	13.1762	18.3775	17.8262	13.5632	12.2483	9.5344	15.8115	11.1529	13.0958	11.417	12.2725	10.0186	9.0483	10.6529	12.8541	6.7435	6.703	5.9829	8.1508	4.7074	5.4864	4.6295	6.7633	8.3372	16.0574	12.8967	13.9272	13.2701	13.591	14.1577	14.1769	10.4896	9.5697	9.1142	12.7612	20.4691	26.8268	11.7552
ENSMUSG00000002617	Zfp40	protein_coding	6.4635	4.4757	6.9229	5.1429	6.7492	8.761	8.1509	9.2242	8.6763	8.2292	6.5229	7.5352	1.7228	2.8809	3.3384	3.063	1.914	1.5482	2.8497	1.2495	4.0763	3.452	2.4807	2.2789	1.4696	1.7054	1.0259	1.1527	0.242	0.4321	0.2737	0.9357	1.5212	3.4928	2.9781	4.5391	7.5616	6.2842	8.032	7.9294	1.638	0.7516	1.9485	1.2891	7.4805	6.9541	1.1481
ENSMUSG00000002625	Akap8l	protein_coding	26.8441	29.3687	43.6284	33.2511	40.0766	40.9551	35.4555	35.5727	32.0388	38.9683	41.4866	35.9522	14.5936	13.0488	10.8196	11.8714	9.3978	9.2994	9.9515	9.3557	11.601	10.5645	13.2208	11.1615	7.0836	5.8629	7.8549	5.8492	6.8029	9.0326	6.5494	7.15	6.604	10.1305	8.1148	8.9435	25.0876	21.6735	22.5968	19.2324	6.7512	6.8291	8.4133	7.587	35.4447	33.4865	6.7569
ENSMUSG00000002633	Shh	protein_coding	6.9305	7.3358	4.4983	8.1866	1.4033	0.6185	0.4268	0.4491	1.0291	0.9388	1.5768	0.4313	0	7.4674	3.5191	1.7176	0	0	0	0	0.2883	0.3387	0.3453	0.4268	0.0564	0.0988	0	0	0	0	0	0.0444	0.2911	0.2602	0.0497	0	3.5238	4.3189	4.1316	6.5146	0	0	0.051	0	0	0	0.0479
ENSMUSG00000002635	Pdcd2l	protein_coding	7.1648	7.624	7.4043	9.53	7.225	8.4649	9.212	9.5322	11.5708	10.305	9.1747	10.1465	10.8377	7.3696	8.7555	9.1313	5.8858	5.2964	6.599	6.1362	11.5847	7.7438	10.1105	7.3662	6.6295	6.4174	4.2851	5.3417	4.9604	4.7258	3.8455	6.208	4.2625	5.6631	9.4038	8.8608	9.9952	11.7586	7.2289	9.0206	9.4708	9.0168	8.4287	9.1572	12.9454	13.5091	5.7365
ENSMUSG00000002658	Gtf2f1	protein_coding	35.8682	29.8708	36.6942	36.6985	26.1974	26.7362	26.5367	26.3722	27.5892	24.8527	25.5957	28.0651	31.6646	26.4596	30.415	31.0591	6.1035	6.4622	7.2268	7.0302	13.3715	12.7911	11.469	14.9528	10.7439	12.2474	11.0448	10.3131	9.0158	8.857	7.664	9.098	19.2546	24.9604	25.139	22.1414	19.5835	20.8265	21.0092	21.8511	7.8027	4.5856	7.1303	7.0373	27.9582	27.168	30.9951
ENSMUSG00000002660	Clpp	protein_coding	46.8744	42.5639	50.4826	50.807	27.6144	25.918	24.1382	21.3339	27.4399	23.0415	26.3105	22.6322	18.438	17.0188	18.8897	17.9288	23.2192	24.5879	20.1599	19.903	36.0877	34.8508	37.2472	39.9267	20.235	26.17	20.5871	21.8828	21.2162	25.0388	20.3476	24.8519	18.4224	22.6795	23.2544	19.1323	16.1258	14.4299	13.3427	15.0701	15.1435	12.8073	15.0673	16.0609	28.6927	31.4249	14.5968
ENSMUSG00000002661	Alkbh7	protein_coding	26.4122	39.5941	27.424	29.1087	13.2512	11.5649	10.3497	7.5644	12.4698	10.3459	12.2905	12.3267	12.572	14.9594	14.1514	11.1239	24.2272	27.7402	24.5481	19.4587	13.4677	16.5252	13.79	19.2682	8.955	7.3203	5.5069	7.3961	8.2852	7.1317	8.5955	9.2097	10.3632	18.2504	17.5064	19.347	7.5271	9.0197	7.3549	7.3195	14.917	16.2097	14.0681	16.6703	14.5567	13.6618	10.9924
ENSMUSG00000002664	Pspn	protein_coding	0	1.921	1.5674	1.6546	0	0.5156	0	0.4209	0.9281	0	0	0.4064	0.4542	1.1223	0.4446	0	0	0	0	0.2601	0.9568	0.5587	0	0	0	0.3646	0	0	0	0	0	0	0	0.426	0.6673	0.6791	0	0.5843	0	0	0.4606	0	0	0	0.4578	1.1891	0
ENSMUSG00000002668	Dennd1c	protein_coding	0.7162	0.8014	0.6623	1.1151	0.4329	0.2999	0.3351	0.0502	0.5393	0.7572	0.4265	0.191	1.0916	1.2204	1.1205	1.0753	0.5972	0.6286	1.0037	1.0267	1.0599	1.0678	0.7625	0.8404	0.8271	0.9122	0.7702	0.5287	0.5482	0.591	0.2919	0.689	2.6392	2.1803	2.1569	3.0687	6.4407	3.9103	4.4286	2.9458	0.7749	0.1062	0.6382	0.4155	0.9852	1.7846	2.9403
ENSMUSG00000002679	Med6	protein_coding	20.9703	18.528	24.6454	22.8324	12.7816	11.4332	19.4712	16.0982	16.4665	19.5688	18.3266	18.9631	18.1656	13.3927	17.5726	19.3892	7.0929	10.1381	12.5639	10.4755	11.5562	14.8581	15.6486	16.7253	9.5793	12.5652	9.6473	13.0202	11.1964	8.4626	8.798	10.6044	14.2493	28.1101	22.6283	24.637	22.8511	23.9901	26.7727	23.6301	14.3824	11.2227	14.844	13.1607	25.9007	25.9043	21.0016
ENSMUSG00000002688	Prkd1	protein_coding	5.0179	4.8157	3.7982	4.6393	2.5174	3.4126	2.7392	2.8239	2.3483	3.032	3.5797	2.4093	1.5089	2.029	1.4884	1.6155	2.1362	2.0765	2.3164	1.3661	2.1407	2.2447	1.8701	2.2123	0	0.033	0.0356	0	0	0.0708	0	0.0315	0.6053	1.2976	0.7609	0.7772	8.1182	6.9264	6.9443	6.8936	1.5706	0.97	2.1364	1.1482	4.7652	5.973	0.2717
ENSMUSG00000002699	Lcp2	protein_coding	1.8659	1.3372	1.1913	2.1752	1.0699	1.4156	1.0465	0.9831	1.1661	0.7984	0.8114	0.8156	1.134	1.431	1.2194	1.514	0.8813	0.6369	1.6835	2.2357	0.6834	0.3761	0.9069	1.0358	1.4833	2.1562	2.1345	1.638	1.937	1.6915	1.8274	3.3154	1.3192	1.0154	0.88	1.218	6.7512	5.9323	6.6535	6.1499	3.327	0.3826	0.717	0.7623	4.136	4.492	3.7741
ENSMUSG00000002718	Cse1l	protein_coding	58.0895	47.6276	65.613	56.0617	35.5012	33.1981	39.3349	31.3289	31.9059	32.5322	27.3867	38.4565	26.6882	18.5337	24.9617	29.0077	26.847	24.9563	28.1318	27.0039	23.0399	26.8286	23.1146	26.3683	18.731	20.0633	19.4471	18.4845	19.8009	19.489	15.3529	15.665	19.7922	31.8749	31.4652	29.63	31.5979	32.1773	36.1704	35.1463	53.6995	44.2018	56.5661	39.3023	45.0518	54.0115	26.1256
ENSMUSG00000002728	Naa20	protein_coding	50.7766	40.7282	63.3369	62.2132	57.2348	53.6652	61.118	54.4808	54.9073	56.8293	48.4917	63.0382	52.9218	36.5027	48.8639	39.1311	76.0881	68.1922	62.4087	64.6054	46.3598	60.7939	46.4648	50.9063	14.5154	17.3849	16.1193	16.803	13.723	15.9671	15.7593	16.0211	49.2189	81.2368	84.8344	73.9941	46.3801	48.7629	61.1565	55.7535	63.4239	52.8074	70.3125	56.6773	51.3201	47.3809	43.4904
ENSMUSG00000002731	Prkra	protein_coding	19.7963	18.1655	20.5195	22.3503	9.8761	9.2441	11.7304	9.4758	9.5917	9.3909	9.2861	10.4821	17.9938	13.8253	13.9979	18.8264	8.8992	6.8852	8.8275	8.3816	10.1844	12.2546	11.4965	12.2093	8.8143	8.7553	8.0442	7.5578	8.6346	7.8876	7.1002	9.5082	16.3208	26.0751	30.1143	29.2458	15.6819	12.9794	17.4189	16.1125	5.1602	3.7671	8.9548	4.5524	25.6555	28.8519	21.5745
ENSMUSG00000002732	Fkbp7	protein_coding	28.7948	23.9477	37.6018	41.5092	3.6592	1.9494	3.1031	1.7969	2.7952	3.8017	2.6869	3.3216	28.9944	17.1339	22.4301	33.0217	17.086	14.8735	28.2271	25.6265	8.1553	7.9496	6.17	7.4077	4.1275	4.9703	3.3948	3.1152	2.9685	2.07	1.8091	2.7537	9.8447	13.8557	11.3319	13.2261	40.1288	42.3339	51.6619	45.3422	25.6239	7.8738	22.2313	13.8601	34.3995	23.0465	5.7936
ENSMUSG00000002733	Plekha3	protein_coding	28.0365	24.2759	18.0476	21.555	17.4177	14.7316	16.6117	16.4296	15.8628	16.2585	16.1461	17.3463	9.7502	10.8512	10.151	10.2589	9.4975	7.0557	8.3169	10.3103	17.1881	19.5718	17.0624	16.2728	7.7446	7.5107	8.5689	7.5858	6.6753	5.6846	7.0191	6.1075	15.7831	20.9148	20.2295	20.2087	18.6014	20.9542	12.1773	18.5012	6.7186	5.6517	6.7383	4.9458	17.6284	20.6587	10.5043
ENSMUSG00000002741	Ykt6	protein_coding	49.2195	48.9874	38.4363	44.002	35.044	38.5757	44.0679	44.2818	38.2392	38.7498	37.339	42.8604	65.9379	72.3213	62.7298	63.2276	25.348	23.7935	25.9799	28.2892	34.7745	34.2562	35.6474	36.7182	27.8127	28.7689	30.1646	27.4117	25.0761	24.2202	25.1033	27.1969	40.0233	48.7071	45.6483	48.9047	38.9445	40.7736	37.345	40.4034	30.7453	26.1087	21.9862	28.412	56.1025	53.8675	63.4718
ENSMUSG00000002748	Baz1b	protein_coding	31.6013	31.4785	29.8995	32.8244	21.8593	23.833	22.4422	23.8073	20.6258	20.6826	22.9618	23.4863	18.1577	14.8328	14.8989	18.6314	13.8417	13.9578	12.3041	13.4607	13.8505	12.1453	12.7027	14.0873	11.6319	11.5617	10.1165	11.9973	8.1538	12.0261	7.7513	9.4897	11.1324	17.189	14.889	16.8077	24.9968	23.3786	20.9256	22.8604	11.683	8.0163	8.5588	9.0189	29.7441	34.1908	17.0795
ENSMUSG00000002763	Pex6	protein_coding	17.0457	19.5697	15.9467	18.6247	15.6415	13.843	16.8829	14.3857	15.7919	13.236	16.3558	16.0835	11.5608	12.836	9.5048	13.5272	6.5734	7.6688	8.4323	8.7058	18.2711	16.9404	18.0397	18.9348	20.4461	22.0482	20.5873	19.3926	17.9282	20.7461	21.245	17.0549	8.8451	11.283	11.6038	11.4845	14.1006	15.73	12.5576	13.4878	8.1614	6.8698	9	6.5974	21.7341	20.0331	13.7529
ENSMUSG00000002767	Mrpl2	protein_coding	43.433	43.4189	34.6543	39.2307	20.4327	19.276	21.5052	19.7726	24.5285	22.1274	22.9753	22.7385	24.2023	26.565	27.6586	25.1384	34.7038	42.8365	39.1392	35.4254	49.8117	49.1952	46.7024	44.4	25.716	26.0899	29.7966	30.5149	28.1918	34.7745	25.0578	28.4504	20.5513	30.7122	31.723	27.7873	26.5461	18.0716	14.162	17.5538	40.8133	46.9605	36.5646	49.3614	35.6277	36.5866	30.3487
ENSMUSG00000002768	Mea1	protein_coding	54.2391	47.3741	59.7963	57.8895	47.4732	48.725	46.275	50.577	41.5858	50.2433	48.0495	46.2417	45.3011	46.1828	47.119	47.6302	12.0252	13.2932	16.0703	12.7452	37.9978	41.6317	43.864	41.1475	30.9196	30.2168	31.7045	29.0535	26.9467	30.466	28.5467	34.86	41.6673	51.5159	53.6937	56.1594	37.3679	38.5928	44.8447	43.0791	15.0093	10.6571	18.0246	13.1832	47.3063	42.3178	45.2883
ENSMUSG00000002769	Gnmt	protein_coding	1.5877	129.836	8.9429	7.0051	23.1512	0.8874	1.7916	2.2358	0	1.0654	2.2436	1.7443	0.9604	7.7156	4.1913	1.4098	0.6511	2.8089	1.1636	0.7041	16.3341	16.7345	15.9358	13.0288	824.324	1355.08	861.433	1510.27	1030.07	1359.92	1062.01	1437.13	11.4646	2.6467	0.5767	0.2353	7.5982	6.0785	5.5915	7.3273	1.0748	1.8948	0.4093	1.1546	0.4711	2.8154	0.3446
ENSMUSG00000002771	Grin2d	protein_coding	0.4996	0.4325	0.755	0.5266	6.4448	4.6596	4.389	2.2074	5.8859	3.2396	3.5147	4.7526	0.7919	0.4402	0.6718	0.9821	0.123	0.0901	0.4352	0.5018	0	0.1825	0.1453	0.0304	0	0.0244	0.0721	0.0428	0.0218	0	0.0234	0.0633	0.449	0.5637	0.4985	0.6612	0.969	1.4519	1.5832	1.2919	0.275	0.1083	0.1142	0.2987	1.0931	0.6774	0.397
ENSMUSG00000002778	Kdelr1	protein_coding	59.9737	67.6012	53.3862	63.1687	30.5895	32.8826	32.4174	32.9774	39.3224	34.2568	33.3699	38.9956	80.2463	66.5623	57.582	80.264	42.4295	46.786	45.4822	50.6215	77.3317	67.9482	78.9854	81.9167	49.0766	49.9082	51.8378	51.325	39.1276	52.9454	44.2302	51.6396	72.5491	89.8308	78.3131	79.1829	50.0779	66.1588	48.659	54.0256	41.6791	34.5814	42.6462	42.8611	109.345	85.7329	110.962
ENSMUSG00000002781	Tmem143	protein_coding	10.6269	14.5908	10.8583	16.6636	7.74	8.8122	6.9747	6.1757	8.8812	8.2033	7.3511	9.0932	5.6994	8.4605	4.8995	5.6924	32.0866	32.4029	28.6351	31.4094	15.5879	20.9981	23.2173	17.9904	5.6716	5.7892	6.6894	6.6884	4.902	7.4702	6.9053	5.7648	6.0857	7.583	7.1844	7.6842	4.8729	2.7137	2.9061	3.5838	17.9745	24.768	18.3291	29.9091	9.6198	8.6281	4.8096
ENSMUSG00000002791	Pdxk-ps	transcribed_unprocessed_pseudogene	0.9393	0	0.1044	0	0.0677	0	0.2121	0	0.1801	0	0	0	0	0	0	0	0	0	0.1833	0.2885	0.2378	0	0.2978	0.1096	0	0	0	0	0	0	0	0	0	0	0	0.1346	0.1104	0.2569	0	0	0	0	0.2005	0.0454	0.0606	0	0
ENSMUSG00000002797	Ggct	protein_coding	1.6951	2.6526	2.7653	3.5638	9.1841	8.8162	10.4027	10.0296	9.1411	7.8485	4.2676	6.3147	19.7817	5.2256	13.109	12.3947	6.4562	6.0926	7.3654	4.0731	25.7185	20.1532	18.2805	15.9979	7.638	6.7081	4.4674	6.73	3.3722	4.2959	4.0609	4.6427	1.0927	2.3622	3.3379	2.4775	3.8786	4.5904	5.4705	2.5402	4.3812	4.1031	4.8695	6.7497	13.087	9.6822	5.3671
ENSMUSG00000002799	Jag2	protein_coding	1.2051	1.3178	1.4163	2.622	6.9373	7.1525	6.3987	7.0504	5.9954	6.0538	7.1208	6.3893	16.3161	5.4594	6.8928	11.2758	5.3536	6.7294	5.1401	4.429	0.994	1.1691	1.0049	1.2073	0.0673	0.0289	0	0	0.0553	0.0286	0	0.0513	0.655	0.9446	0.7759	0.595	6.53	9.5107	5.6848	6.5013	4.2818	5.8467	3.1428	5.4203	4.5896	4.6988	0.5338
ENSMUSG00000002803	Btbd6	protein_coding	5.3673	7.0233	5.4081	6.3706	15.5324	15.5547	15.5573	17.1009	17.4751	13.6833	17.8975	16.3987	6.4858	5.2006	4.5803	5.6074	4.2428	4.6884	4.3669	4.7319	7.404	6.88	7.4538	7.0418	2.6966	2.4957	3.1937	3.2259	2.5332	3.2835	2.2282	2.5612	4.7397	5.7045	8.682	7.1204	5.9748	5.777	5.7502	5.2912	4.8126	4.9111	2.5417	5.1418	8.5089	7.9263	6.0769
ENSMUSG00000002804	Nudt14	protein_coding	13.5539	17.1747	16.692	16.9564	3.8168	4.5071	3.8784	4.5333	6.6296	3.48	4.3596	4.9058	23.5436	20.2747	22.3436	19.6298	2.126	3.7647	3.7926	3.4155	18.4745	23.0613	20.0801	18.9063	8.3159	11.4045	6.8517	10.9504	9.6654	11.0825	11.1555	9.9442	19.3876	25.3123	27.9959	25.2403	17.2211	17.0885	23.2559	22.6749	4.6002	6.8703	7.0009	4.9866	28.7087	21.5545	22.366
ENSMUSG00000002808	Epdr1	protein_coding	18.6684	15.2674	14.2012	14.0439	51.4998	51.8946	52.9459	48.2986	54.1715	51.1477	46.7051	51.3411	9.2873	8.0805	9.6908	12.1671	8.2012	7.2936	8.8152	11.3264	5.8698	7.24	7.6223	4.9244	0.5101	0.2865	0.1857	0.2275	0.2826	0.0612	0.0602	0.4378	2.9497	6.0342	3.8904	5.3252	6.6129	7.4313	9.2686	7.4397	72.0086	68.3997	58.9986	64.953	33.5049	82.2246	1.3184
ENSMUSG00000002812	Flii	protein_coding	22.2431	22.8358	23.1955	25.596	14.9236	15.4859	12.6513	12.2342	13.0175	11.285	13.7972	12.2712	23.3299	25.3724	19.7409	21.362	14.3622	16.8268	15.4454	17.8347	17.5631	12.9863	17.0193	13.3418	7.7494	5.7659	6.1158	8.5535	6.4366	6.9993	6.2646	8.0507	21.1826	28.6846	27.6514	32.8479	34.159	32.5755	26.6294	28.6916	15.8741	13.733	15.6676	14.0617	31.6917	31.7914	28.0584
ENSMUSG00000002814	Top3a	protein_coding	2.557	3.8256	3.0517	2.7322	1.5529	2.3613	1.4229	1.5508	1.5463	1.2775	1.194	1.7652	1.2883	2.3855	1.6511	1.8965	1.1567	0.9343	1.3776	1.93	1.8416	1.457	1.7305	1.8859	2.0342	1.2334	1.6274	1.6522	1.3429	1.2945	1.0068	1.2439	1.8373	2.1321	2.3833	2.4451	2.64	2.939	2.6544	2.3383	1.4206	0.9135	1.3164	1.8615	6.9729	8.328	1.4928
ENSMUSG00000002820	Atg4d	protein_coding	4.8532	5.643	5.8274	5.2933	6.1343	5.977	6.5521	6.8339	6.5184	6.6086	7.3773	6.1291	11.4344	12.0997	10.5079	12.4025	8.7814	10.2306	9.2991	8.6747	9.9582	13.1203	10.8402	11.7559	5.697	6.8618	6.1732	7.2862	4.9695	5.7906	5.1299	6.9941	11.2895	16.2243	13.9014	14.6413	6.1739	6.3912	5.152	5.2143	10.3037	13.4529	7.0851	13.1963	8.1137	4.8663	20.0703
ENSMUSG00000002825	Qtrt1	protein_coding	8.9636	5.3993	9.5627	6.7527	6.5636	5.4712	6.3353	6.3671	5.5564	6.591	7.5783	6.2252	5.0421	5.0695	6.8048	5.1496	4.3237	3.5273	3.1203	2.9087	4.1931	3.3703	4.0472	3.1315	1.2669	1.3861	1.4367	1.0438	1.4416	1.8241	1.8423	1.7674	6.9745	9.3744	9.7304	8.6978	5.023	4.6312	6.0915	4.4167	3.4053	3.6269	4.1019	2.7294	8.7784	11.189	7.544
ENSMUSG00000002831	Plin4	protein_coding	12.4461	11.5796	14.7745	26.9886	2.4699	0.9772	1.4751	0.5294	0.8093	0.8144	0.5669	0.8062	16.1457	8.4185	8.5442	12.4268	38.1431	32.3238	29.0956	30.4447	1.1562	0.144	4.4158	2.742	2.2926	1.0727	1.306	0.9279	0.9193	1.6633	0.8246	1.3815	3.3565	4.2164	2.2849	3.6875	0.8617	1.9563	2.0608	0.8146	91.8056	76.2512	71.2236	73.567	11.5611	37.7206	2.2166
ENSMUSG00000002833	Hdgfrp2	protein_coding	15.2969	14.1225	15.4564	13.3357	18.4135	16.6117	14.8769	17.0388	17.204	17.2881	18.5489	16.7866	8.4527	6.7076	6.7562	8.7959	4.7299	5.6882	6.0739	5.0145	6.7261	5.5198	7.5203	7.1913	3.7708	4.8448	4.0237	4.453	3.5406	4.5047	3.8792	4.0994	5.5391	7.7739	6.2161	4.901	12.3398	13.2246	9.5583	9.7097	3.6782	2.7059	4.2593	4.3922	16.0105	19.0961	6.3529
ENSMUSG00000002835	Chaf1a	protein_coding	1.1556	1.0201	0.597	0.9853	0.517	0.6768	0.441	0.6593	0.906	0.5332	0.6039	0.6603	5.4311	1.947	2.2242	4.5478	0.2384	0.2938	0.3878	0.6049	0.742	0.4256	0.7635	0.6006	0.3223	0.2323	0.1842	0.1663	0.2628	0.1568	0.1609	0.2731	1.6085	2.255	1.4938	1.8083	0.9809	1.2685	0.8989	1.6932	0.2086	0.1768	0.252	0.3248	5.7626	5.0216	3.5915
ENSMUSG00000002844	Adprh	protein_coding	34.4029	30.1414	23.2342	32.1827	38.9678	38.4695	41.3167	37.003	47.6187	38.7825	40.6258	43.2998	20.0913	14.9873	18.5271	20.139	15.3141	15.0865	16.225	17.0419	11.7281	10.0163	12.8	11.2008	3.5286	3.4235	3.7022	2.6551	3.4821	3.2393	2.8085	3.8944	12.0132	19.5754	17.9053	18.0268	17.6172	18.9682	12.3168	12.842	21.7074	13.8341	15.9046	19.5063	45.156	43.8486	15.0622
ENSMUSG00000002845	Tmem39a	protein_coding	81.6008	67.8468	93.5011	91.8025	11.1729	15.8005	15.2344	14.5844	8.9652	15.7897	15.4511	10.391	35.303	33.4103	28.9664	46.2843	13.9922	19.2886	23.3351	22.116	13.5822	14.8474	20.2768	17.4887	15.5818	21.8668	14.4722	17.821	11.5662	18.7195	10.4836	15.4991	25.8581	39.3595	33.1764	39.2513	37.5028	34.4948	37.8816	47.321	23.7371	17.365	26.405	21.5689	80.4541	115.022	35.057
ENSMUSG00000002846	Timmdc1	protein_coding	15.4179	16.83	21.9951	19.4819	12.0705	10.2391	12.6256	9.5651	11.4852	12.9813	10.059	11.9358	14.6622	12.4303	13.139	12.0345	17.0288	17.699	17.8272	18.7635	14.326	15.6105	15.6451	15.4521	14.9377	15.6314	16.866	16.7974	16.1151	15.1637	17.5761	17.8788	11.4099	13.6863	14.8051	14.8473	9.7971	8.827	10.782	9.7004	18.7518	18.5833	18.601	19.4053	15.9302	14.7298	12.508
ENSMUSG00000002847	Pla1a	protein_coding	12.7897	13.885	11.9714	15.0462	1.2463	1.2366	0.6079	0.6299	0.3711	0.7788	0.9784	0.736	0.8242	0.8182	0.7255	1.2295	8.5395	7.4899	6.7715	8.8163	8.0254	10.1183	9.8238	5.8552	41.5608	35.5259	34.0698	31.2165	28.4027	32.651	26.2673	33.7186	1.498	1.3737	1.2604	1.9284	0.6073	0.232	0.8263	1.4476	13.0761	5.073	6.1993	6.9697	7.2118	7.5337	0.6822
ENSMUSG00000002870	Mcm2	protein_coding	11.6813	10.9975	7.6143	9.5278	0.707	1.119	0.8466	1.349	1.5614	1.2434	1.2424	1.4685	4.0309	4.8598	3.1645	5.4306	1.4707	1.2773	1.4746	1.6351	3.2682	2.1666	3.9829	4.2301	0.7071	0.7286	0.693	1.067	0.6127	0.4508	0.2449	0.7962	6.3808	7.7987	6.9709	5.5016	3.9885	4.2972	4.1264	4.7218	2.1056	1.5909	1.4557	2.3931	14.957	17.1089	9.6919
ENSMUSG00000002871	Tpra1	protein_coding	72.5902	68.302	82.2793	65.7904	22.6318	23.4194	20.2859	16.5378	14.4476	19.0255	23.2097	21.708	36.7262	21.5375	22.7779	30.4492	17.3822	18.8069	21.2851	18.2233	28.4269	20.9345	26.8946	23.9684	12.0623	9.9542	9.8452	8.2778	11.2886	10.0623	7.5512	10.1473	13.5818	27.2216	26.0831	21.0336	43.7281	32.0636	27.5348	38.3067	28.1944	20.8521	15.0888	19.505	42.742	39.2709	18.1448
ENSMUSG00000002881	Nab1	protein_coding	31.7455	29.6525	20.2986	23.7751	8.7014	8.2721	9.8286	7.6254	8.0694	9.261	9.2009	7.551	17.6186	16.7339	16.0805	18.9765	7.6195	9.366	8.805	12.2467	11.3966	15.5561	12.5281	11.9704	21.8604	17.6909	20.8012	19.3009	16.4452	17.1584	15.0171	20.8595	13.3928	14.6317	16.5259	15.4512	21.4062	29.1178	22.8634	22.0757	8.5184	4.8128	7.8775	5.7754	28.2658	27.0666	12.9666
ENSMUSG00000002885	Cd97	protein_coding	18.6302	14.5547	16.1903	23.3526	3.488	2.7076	1.7592	4.2642	1.5783	2.9826	6.3424	3.0419	19.053	14.338	13.8359	18.1595	19.8698	23.1772	22.3192	25.8347	15.5292	9.4802	12.6768	14.6178	7.3359	7.4137	7.9379	9.5073	4.5225	6.6937	4.5279	7.9359	17.0492	26.0282	21.8994	26.0821	198.106	211.694	130.577	181.428	20.464	12.1518	10.2158	14.6383	23.1628	19.0726	13.6746
ENSMUSG00000002897	Il17ra	protein_coding	3.0371	2.9531	3.1859	2.5419	4.2565	5.312	3.7807	4.9314	3.1763	3.6046	3.9281	4.3845	3.2241	3.1552	2.7817	4.0451	0.9287	0.7402	0.9106	1.8579	5.5511	5.3969	7.9432	6.6581	4.2918	3.4913	5.2161	3.8237	3.3152	3.3285	2.8538	3.9273	2.6203	4.2203	3.4259	3.6853	10.185	6.8718	9.1902	6.9082	2.0514	1.3339	1.2124	1.8043	10.6896	13.787	4.2548
ENSMUSG00000002900	Lamb1	protein_coding	33.4949	29.1464	36.8916	34.7892	2.768	4.2766	2.5496	3.4831	4.0714	4.7014	2.7187	4.4103	13.2867	13.203	10.4782	16.635	17.4832	17.692	16.2191	20.036	25.913	23.4101	27.1209	21.5354	1.9509	1.4432	2.6952	2.6044	1.4315	1.499	0.9772	1.5002	8.9559	15.2808	14.6516	14.7002	16.1987	23.1434	10.6882	15.0837	13.8999	6.9514	13.2783	13.8581	47.4164	55.1859	7.7395
ENSMUSG00000002908	Kcnn1	protein_coding	0.2597	0.5688	0.6846	0.8686	3.2817	3.4528	3.6038	3.3601	2.9373	3.3447	3.9296	3.795	0.6312	0.4507	0.4235	0.5667	2.5047	1.5749	1.8312	1.6201	0.6015	0.9445	0.9812	0.9844	0.6888	0.9011	0.4556	1.1572	0.3928	0.326	0.4232	0.5099	0.3951	0.52	0.3785	0.4949	0.2643	0.3937	0.1999	0.1896	2.2555	3.5895	2.0717	4.1181	0.6181	0.5233	0.1371
ENSMUSG00000002910	Arrdc2	protein_coding	3.9852	4.0469	5.2828	5.3963	7.4873	3.1043	5.2904	3.1344	5.4501	4.1721	4.1768	5.7928	5.774	4.8007	4.3975	5.9092	6.7674	3.8359	6.3576	10.0808	2.3993	1.6529	2.7231	3.0252	2.3827	1.6873	2.1617	0.9984	1.5644	1.9953	1.573	1.1201	4.5508	7.6195	7.0417	7.7756	6.314	5.4131	5.2581	5.1229	38.8748	19.0815	23.9425	34.3983	8.546	10.7817	2.8125
ENSMUSG00000002930	Ppp1r17	protein_coding	1.6504	2.3371	3.4216	2.9019	0.0949	0.0951	0.0831	0	0.3523	0.4384	0.2757	0	0	0	0	0	0	0	0	0	0	0	0	0	0	0	0	0	0	0	0	0	0	0	0	0	0	0	0	0	0	0	0	0	0	0	0
ENSMUSG00000002944	Cd36	protein_coding	127.157	131.092	174.294	253.64	1.1711	0.6765	1.3333	1.2695	1.5923	0.723	0.5195	1.2772	29.4594	47.4545	55.7402	42.0431	727.27	668.291	615.894	655.992	62.1878	55.6673	127.49	110.098	17.756	26.5528	19.2248	23.2971	19.5864	27.9177	14.3497	27.4755	7.9985	11.2944	17.1848	25.8648	614.386	628.235	800.471	757.064	189.984	172.335	354.431	188.691	54.3049	40.9321	8.3615
ENSMUSG00000002948	Map2k7	protein_coding	24.8093	24.6469	30.9297	26.0044	23.3638	25.5389	18.5531	20.8169	23.5914	21.8142	20.5331	20.863	17.5055	18.363	13.3794	18.2099	14.2238	14.7673	12.8531	15.2728	11.3932	12.1131	16.1254	14.8301	10.8195	8.7979	8.6847	8.9977	8.4445	8.6392	7.9381	9.0673	8.9948	14.7508	14.4519	15.0559	20.5209	20.9268	18.9035	18.6403	19.361	22.8509	16.5501	22.531	36.7611	41.4502	8.5874
ENSMUSG00000002949	Timm44	protein_coding	40.034	35.0472	54.6614	43.5982	32.0764	24.116	26.2027	23.0603	27.4079	26.335	27.2265	30.323	28.0449	23.0881	25.976	25.0941	29.0326	28.9334	30.6769	26.7226	23.8618	26.3334	25.5515	28.7184	18.4154	18.4702	17.956	18.2484	23.1481	22.745	20.7565	24.5753	20.7326	29.8928	30.0539	26.3754	22.7564	18.7497	17.67	19.429	26.4663	31.451	28.7116	34.8452	36.8428	39.7021	23.389
ENSMUSG00000002957	Ap2a2	protein_coding	14.0366	14.8746	14.6863	17.6823	33.801	42.1319	36.2987	45.427	43.3807	32.8177	35.2914	36.7855	13.8237	12.2117	13.0191	15.2277	10.6718	11.3712	10.927	14.7187	37.5268	34.4483	39.7004	31.1195	14.7282	12.6161	13.2945	14.4389	10.859	12.2072	10.6539	11.5842	12.5548	15.3527	15.668	14.5205	20.3369	22.1053	16.8478	20.0225	15.4848	11.9001	12.6341	13.4409	20.3868	18.9191	36.6303
ENSMUSG00000002963	Pnkp	protein_coding	15.9038	17.0145	17.4988	16.0664	8.8651	13.4027	9.7215	10.4842	8.2942	9.898	9.7447	11.8117	10.992	6.4774	7.4009	7.7733	6.1684	4.7882	3.8705	4.6082	10.0739	6.8339	10.8038	8.9049	7.1862	6.5835	7.633	6.8942	5.5038	4.9819	5.9723	6.8977	5.102	7.8462	9.6828	7.988	16.2305	11.5804	9.426	11.006	8.4376	7.103	6.8621	6.1253	12.2551	13.4978	10.5334
ENSMUSG00000002968	Med25	protein_coding	17.0679	18.7294	17.7111	16.934	15.4254	18.8607	17.833	17.7152	18.8651	20.2121	20.0671	17.7905	22.1879	16.1028	16.0237	18.6778	12.0386	12.3707	13.0045	12.4821	17.9456	15.6463	16.4583	15.6836	7.1159	6.5656	6.4467	5.4899	5.7899	6.7377	6.7245	6.0151	10.3674	14.7821	13.2644	12.1148	14.5034	14.1573	11.1964	10.4631	12.1061	15.3867	11.6511	16.3032	28.4738	24.9818	16.4413
ENSMUSG00000002980	Bcam	protein_coding	16.5817	17.7105	14.6991	20.8428	3.0566	3.7036	2.323	3.6467	4.2508	4.3758	5.1035	3.1893	54.1532	23.4283	21.0414	41.2249	48.7888	53.7245	58.2834	64.2466	33.2712	29.6386	33.7032	28.4738	1.6394	1.1236	0.9978	0.9428	1.1316	1.1689	0.7559	0.7279	6.5711	8.862	8.8625	9.4003	212.993	199.194	151.611	186.772	13.9032	9.5048	9.0171	13.3173	52.1771	37.0471	4.0183
ENSMUSG00000002981	Clptm1	protein_coding	31.6367	35.5726	25.4725	34.148	29.9792	31.4938	29.291	29.9032	33.9212	35.6947	34.713	31.2215	25.6242	22.8526	22.664	24.2446	16.2709	17.3453	17.0491	17.222	36.0672	35.3006	40.524	33.9435	14.9105	13.9755	16.9082	16.7993	14.2777	16.8399	13.5035	17.1875	21.2879	34.5539	35.2323	31.5597	19.3695	23.2083	16.8168	18.3247	13.4935	13.1713	12.8289	15.5248	29.5142	28.7436	36.1394
ENSMUSG00000002983	Relb	protein_coding	7.5707	7.9558	8.2306	7.9294	1.3508	2.991	2.2566	2.3229	2.4857	2.169	2.9957	2.2313	5.91	3.7772	5.2899	5.0998	2.1381	2.5133	3.0985	2.8785	2.0739	2.3122	1.6393	1.8308	0.5308	0.6216	0.5057	0.5579	0.8996	0.6491	0.2257	0.4472	11.8833	23.3306	21.9947	22.1329	6.4322	7.5744	6.3958	5.5059	2.2444	1.6564	3.3756	3.0108	5.8682	7.7355	38.9171
ENSMUSG00000002984	Tomm40	protein_coding	32.9715	35.6616	20.1075	30.8804	26.9926	27.9297	28.9387	28.5927	34.3931	30.8068	32.8873	35.6426	25.5554	20.5915	18.484	23.7079	20.619	21.629	19.0186	21.3438	25.223	27.1968	25.4696	21.7207	10.0773	14.0446	11.1977	12.8739	7.8709	10.7371	7.5947	12.6842	15.0383	21.6424	18.7765	18.867	10.5319	12.7282	9.578	9.3951	10.472	10.5201	8.3327	12.5877	27.2	31.8695	21.9697
ENSMUSG00000002985	Apoe	protein_coding	642.171	1761.05	727.668	990.263	1465.45	1272.89	1237.61	1164.35	1274.23	1185.85	1368.62	1084.46	382.647	361.444	388.188	439.433	190.097	192.202	380.142	461.101	419.032	445.021	241.363	251.518	10524.6	11399.4	10555.5	11558.8	11238.1	11516.3	11521.8	11953	202.135	278.59	205.393	251.194	473.578	488.571	402.315	536.701	228.622	97.4397	377.985	155.231	648.582	670.843	180.637
ENSMUSG00000002992	Apoc2	protein_coding	5.1513	26.0207	6.4737	5.435	7.1193	0	0.8551	0	1.2861	0.6934	0.417	1.0065	0.3179	1.5412	1.5498	1.2236	0.8301	0.8978	0.7678	1.0597	0	0.5398	0.3178	0.5355	233.837	188.078	258.125	165.903	223.871	279.378	202.599	285.821	7.2588	15.1853	19.0028	24.3678	1.0305	1.0934	1.876	1.4759	1.4097	1.0982	6.903	1.7306	1.7344	1.4913	299.105
ENSMUSG00000002996	Hbp1	protein_coding	67.2517	71.9288	70.9122	59.2961	26.9743	21.9817	19.0263	21.1808	19.8487	19.1344	16.3765	19.425	67.6718	47.3732	58.1332	70.2742	41.8261	39.2553	46.7319	49.7748	29.1083	30.5128	37.3048	37.9153	38.4242	30.9939	33.5274	33.6663	47.3472	40.5592	44.8738	44.4538	35.032	59.3853	59.1931	56.6853	98.5708	85.4542	107.308	105.242	60.2089	55.4608	68.4192	51.0732	79.3925	80.6305	26.502
ENSMUSG00000002997	Prkar2b	protein_coding	196.923	173.85	191.472	242.468	25.5439	23.0868	25.5536	26.3413	27.2079	45.3951	40.3653	27.6179	8.837	8.3149	10.0119	10.479	0.7835	0.9206	5.4106	3.4684	1.7704	0.6115	6.1568	4.5748	0.1537	0.3619	0.2187	0.3596	0.2894	0.145	0.2196	0.167	2.4049	4.9667	4.8052	4.8751	12.8331	12.1628	18.0908	11.8237	10.6028	9.2459	39.6238	9.7925	217.522	271.209	2.1568
ENSMUSG00000003031	Cdkn1b	protein_coding	15.2449	14.9732	13.8216	14.4669	15.5703	15.972	13.79	14.7501	17.0549	14.0472	15.1341	14.9823	28.7179	19.2261	22.4552	25.8205	13.2702	13.7601	16.0239	16.1633	15.1564	13.8559	13.535	12.1837	6.683	6.483	5.7762	5.7959	4.0415	7.2078	3.1975	4.094	21.9422	34.3738	27.5132	31.1779	36.6842	34.8755	31.6696	33.6455	17.5326	14.6647	17.8145	15.2281	52.2547	64.3333	16.1276
ENSMUSG00000003032	Klf4	protein_coding	3.3852	3.2471	3.7554	5.62	2.2011	2.0824	1.9409	1.9876	1.4319	2.7807	3.2882	2.8327	143.648	97.5477	119.34	109.319	16.3678	14.5779	16.0394	16.3404	5.4942	4.357	5.0238	5.3995	0.6571	0.3301	0.5271	0.2332	0.2704	0.4109	0.3328	0.4931	104.693	158.288	160.057	127.506	27.4265	40.6118	22.4566	25.1533	19.264	7.9028	13.8447	9.0563	8.3421	7.3696	81.1187
ENSMUSG00000003033	Ap1m1	protein_coding	22.9833	23.9409	24.8814	29.6661	28.2005	33.2602	27.4503	28.811	32.3524	30.3192	31.7723	29.3664	18.8179	12.2635	12.6982	15.9818	19.0155	18.9807	19.0096	21.0723	19.8002	17.6676	21.1897	20.2566	10.9361	11.0276	11.6416	11.1725	9.8623	9.1436	9.0097	10.23	11.2469	13.1862	9.5671	11.6087	27.1636	25.7148	23.1993	25.3504	13.3692	11.9968	11.7183	13.035	41.574	39.0225	14.697
ENSMUSG00000003037	Rab8a	protein_coding	31.035	27.9752	29.7237	29.8044	13.9729	14.3989	16.1767	20.2132	20.3179	16.5525	14.806	20.245	32.5077	35.5393	36.2092	34.3474	10.2178	9.5869	10.5718	15.0156	39.792	42.5907	32.1806	38.3421	30.6072	32.5454	26.6368	27.8467	28.3582	29.3713	25.8601	27.0266	36.6491	53.6315	56.2505	51.1757	33.4296	30.5733	31.9978	32.2467	7.4824	5.4413	8.011	5.6284	47.1347	30.1889	75.6471
ENSMUSG00000003038	Hmgn2	protein_coding	97.0576	95.7496	79.6776	82.2805	52.56	53.2777	50.6546	44.2792	51.6355	71.3718	67.2858	65.7644	38.1986	39.5358	44.8859	43.6939	43.5181	39.1935	42.9667	40.4476	38.3422	41.5533	42.3298	44.0903	10.32	13.9693	8.3218	15.0125	10.0712	12.079	8.5743	9.8347	49.0278	71.2785	61.462	71.3014	77.071	74.795	76.5157	82.2288	23.1363	15.1449	28.464	25.1663	166.014	161.351	70.2696
ENSMUSG00000003039	Fam32a	protein_coding	40.9402	39.7045	36.8552	35.8968	36.4235	33.9184	39.5933	32.786	35.7761	32.2652	34.6024	34.7141	36.855	39.9058	41.8431	47.2871	10.5822	11.16	14.2431	14.7654	34.3345	33.8057	35.9948	34.8683	18.3911	19.516	21.8925	16.0958	22.1759	24.5384	21.5111	21.9063	42.2858	52.1824	51.2122	56.1853	53.7686	56.3325	54.7383	58.2973	12.3491	7.0568	13.9604	7.6064	49.5881	54.2599	44.2114
ENSMUSG00000003051	Elf3	protein_coding	0.1698	0.1855	0.3069	0	0	0.2366	0.2665	0.1967	0.3039	0.1188	0	0.1252	2.8576	68.6616	46.4654	24.6192	0.2809	0.2173	0.51	0.2741	7.3194	7.6324	4.8739	6.7182	0.4566	0.4738	0.243	0.1103	0.1152	0.1832	0	0.0539	98.8029	133.129	158.594	144.329	7.5465	7.4601	10.5241	7.5858	2.388	1.4359	6.9761	0.329	27.7307	4.9206	109.501
ENSMUSG00000003053	Cyp2c29	protein_coding	0	93.3538	5.3917	1.4335	12.5572	0.3292	1.0541	0.8235	0.2594	0.1732	0.8069	0.8644	0.0808	0.68	0.972	0.0719	0.1844	0.641	0.2435	0.2381	0.0839	0.3983	1.0409	0.0856	869.683	1069.36	962.133	1105.34	867.888	814.119	965.94	777.732	0.1566	2.2638	0	0	0	0.253	0.345	0	0.1948	0.8154	0.0787	0.2146	0.3256	0.742	0.2009
ENSMUSG00000003062	Stard3nl	protein_coding	19.7794	16.5445	18.1907	17.9674	28.3738	26.7891	25.3413	24.8947	29.5994	23.3034	27.2869	28.6178	11.8786	12.4361	11.1615	13.2406	8.2389	7.6778	8.5319	9.4166	16.5503	16.3865	21.0359	17.3981	3.7205	5.2819	6.1589	8.4023	4.7626	4.7023	3.3125	4.0583	21.489	17.7847	21.1073	17.6354	37.9854	41.7268	41.4352	47.6099	7.0888	4.0997	7.11	5.0074	25.6364	31.1052	28.3791
ENSMUSG00000003068	Stk11	protein_coding	46.7017	38.588	41.9599	39.4669	26.4156	28.3927	28.1292	26.203	28.6708	25.8757	28.4219	29.7122	47.5101	41.8687	37.5415	45.6865	28.8852	36.3886	34.6536	35.0987	38.3574	28.103	32.4523	35.4817	26.0564	24.7989	24.0362	28.3285	25.2054	23.9751	27.9879	24.2459	23.3631	34.1242	31.6799	28.4683	49.3371	52.0644	46.4545	44.7307	39.7419	53.2174	37.1504	45.8951	49.9247	56.2521	28.1527
ENSMUSG00000003070	Efna2	protein_coding	0.9819	1.4037	0.7689	1.1992	2.4545	3.9174	2.2058	3.3243	2.3234	2.261	2.7188	3.0066	0.8839	1.9121	1.2446	1.8101	0.167	0.3099	0.312	0.5101	0.2834	0.2249	0.1811	0.2379	0	0	0.1342	0	0.0598	0	0	0	0.2289	0.2556	0.456	0.2659	1.1109	1.1644	0.8782	0.9052	0.3433	0	0.2867	0.4311	2.7041	2.4779	0.1284
ENSMUSG00000003072	Atp5d	protein_coding	166.678	158.041	136.177	175.97	134.031	126.543	141.743	127.277	139.373	138.254	139.135	138.454	167.546	192.993	171.36	182.386	263.875	289.213	267.851	251.657	274.368	266.035	272.424	304.982	107.07	116.57	117.113	111.2	117.393	136.71	120.627	141.906	171.161	226.594	230.113	222.08	76.2676	84.1174	79.6988	74.3778	203.283	235.393	197.465	249.741	128.813	115.883	252.977
ENSMUSG00000003099	Ppp5c	protein_coding	32.2425	31.9484	30.4674	33.0479	51.3897	50.7139	52.8977	51.0325	52.0924	47.0491	40.0771	49.0798	31.8146	43.0617	37.9352	34.5242	22.095	24.2928	24.2972	21.067	34.3212	33.7481	32.8431	30.947	17.9014	15.3857	16.5365	13.7392	10.7485	15.0089	12.6604	15.0334	26.6726	53.7922	41.7845	52.2751	32.9148	29.06	27.2758	30.5921	21.2837	26.1805	20.8426	32.3374	37.4371	43.2428	29.3133
ENSMUSG00000003119	Cdk12	protein_coding	8.4827	8.0667	8.1699	7.2184	5.6809	5.2588	5.0213	5.8422	5.7303	4.7288	5.9599	5.9966	10.2067	7.7827	6.0092	9.8876	3.6696	4.1177	3.2599	5.0602	5.301	4.2589	5.6769	6.2262	5.0437	3.8193	4.0948	4.4534	4.4663	3.7781	3.8693	3.8455	6.6135	8.925	8.7319	9.2066	9.2535	11.0695	8.4141	9.5505	2.9826	2.2954	2.4315	2.6068	12.706	15.8768	7.2812
ENSMUSG00000003123	Lipe	protein_coding	36.3456	38.6267	37.5407	60.5579	2.6858	2.3575	1.8968	2.4161	2.3181	2.2449	3.1864	1.6984	13.7771	6.1743	8.0721	10.4106	9.2196	8.8577	14.0773	10.6533	5.8188	3.2829	12.3017	10.3995	2.708	2.4168	2.6242	2.0442	1.5098	2.3384	1.699	2.5322	1.8213	2.6687	3.9141	3.8245	10.9376	10.5094	16.0589	15.2507	14.0605	13.4513	51.5553	19.2079	14.681	12.9928	23.4618
ENSMUSG00000003131	Pafah1b2	protein_coding	55.1368	49.1948	48.2758	48.9504	73.4719	65.0799	67.5339	66.6579	73.4262	61.4601	65.4734	67.1647	21.2025	19.2248	20.2648	22.8301	14.1198	13.8716	15.0238	15.4125	20.4815	20.1892	19.0068	18.9846	10.0111	10.2297	9.8069	10.822	10.3549	10.7617	9.7125	11.4537	16.9022	23.0091	20.1426	20.5639	29.5521	30.1216	26.7461	31.3872	16.8959	9.4581	14.3099	12.8631	44.5066	46.5973	17.8248
ENSMUSG00000003134	Tbc1d8	protein_coding	2.1644	3.3412	3.0604	3.0922	4.5354	5.1377	3.8494	4.9711	4.6914	11.2256	12.3327	5.6749	10.8468	8.2288	9.6188	12.5143	2.547	1.3495	2.4284	2.2101	2.078	1.1308	1.081	1.8689	6.6255	3.8342	5.7116	3.2616	6.2176	8.6374	3.9446	6.3147	4.2683	5.4382	5.1828	5.7778	13.2949	9.5001	16.637	12.693	2.49	2.4916	4.1932	4.7434	8.9342	12.0216	4.4234
ENSMUSG00000003135	Cnot11	protein_coding	12.6695	13.1351	8.6592	8.8664	11.3291	10.7578	8.9921	9.6179	9.5342	9.3033	9.323	9.4251	11.5801	8.6227	9.326	11.9703	7.4392	6.481	9.4292	8.0875	12.436	13.8283	12.8779	14.9487	7.5815	8.7608	7.3052	6.5328	5.763	8.1268	4.4507	5.4069	6.7475	8.1245	9.226	9.7258	9.5237	12.1432	9.9768	7.8226	11.622	9.8574	11.9912	14.9074	17.8143	18.6163	8.9557
ENSMUSG00000003153	Slc2a3	protein_coding	4.633	4.3698	5.4748	6.2948	44.2239	52.9385	53.5132	63.1405	60.2357	55.8603	53.9973	56.2737	3.5127	1.7684	2.1426	3.0436	0.895	0.9039	0.7076	4.7079	0.3792	0.3641	0.4318	1.3213	0.493	0.2257	0.8433	0.2792	0.9673	0.1866	0.2124	0.4684	1.3825	1.6	1.4076	1.5144	3.4424	3.7974	3.039	4.3291	1.7825	0.364	1.3649	1.7165	39.5036	20.0008	1.506
ENSMUSG00000003154	Foxj2	protein_coding	5.7227	5.6162	5.8378	6.7598	6.939	7.2217	6.1594	6.6831	6.3885	6.2045	7.7852	7.678	8.4808	6.563	6.9208	9.0016	7.9462	8.6351	8.6448	7.3242	5.0385	4.5833	4.95	5.5521	2.3077	1.4849	2.1438	1.9554	1.4358	1.4882	1.1071	2.0521	3.9906	7.5505	5.8204	6.1459	9.9781	10.5788	8.2311	8.4713	6.8634	7.5084	6.1005	6.6981	9.7651	9.1582	3.1777
ENSMUSG00000003161	Sri	protein_coding	50.1294	50.9222	67.6536	59.7787	40.5274	39.4025	43.3371	42.6598	45.722	41.2239	42.7808	44.5131	55.4374	151.257	127.44	87.2884	39.8687	36.6982	47.4254	45.9048	105.306	120.301	92.9415	109.81	25.9823	22.9999	21.6459	25.2828	21.7252	29.5195	20.2809	20.7527	306.842	350.078	382.983	359.271	119.7	124.627	133.339	120.616	48.9838	18.0481	55.9095	24.1562	77.8081	72.1637	187.537
ENSMUSG00000003166	Dgcr2	protein_coding	22.3342	24.0695	16.5215	21.5796	26.7809	27.9246	26.3155	26.1823	33.1808	28.1205	31.1449	30.9621	26.4615	26.9656	23.4715	27.5734	11.429	11.7299	13.2347	13.4203	21.5581	18.6026	22.9878	18.8224	18.7673	18.2289	18.8285	18.0866	13.372	15.8041	13.0076	16.8262	21.1067	27.2657	27.0777	28.0978	23.5866	26.7027	17.3272	19.4732	10.5387	9.3445	11.4625	11.2007	44.2651	41.4987	22.8968
ENSMUSG00000003178	Mical3	protein_coding	2.5818	3.8643	2.7486	2.965	9.1101	7.8409	7.9079	8.6364	7.2344	7.0683	6.9729	6.8777	5.2877	2.4884	3.5322	5.2064	3.5841	3.9666	4.1218	4.5747	2.4062	1.5575	1.9277	2.3301	1.6744	1.9502	1.5247	2.0259	1.124	1.0967	1.3754	1.7336	1.3366	2.3693	2.5351	2.2683	2.787	3.385	2.5121	2.7924	2.5028	3.4928	2.1722	2.7413	10.8776	11.5802	1.1352
ENSMUSG00000003184	Irf3	protein_coding	52.1602	57.5711	88.6794	73.6441	16.1787	20.0667	18.488	19.3468	15.8988	16.406	18.4045	20.7194	37.7246	35.648	38.6407	37.5507	17.3882	16.2762	19.7349	14.8255	28.1345	28.8244	31.6708	28.1293	26.7901	28.4067	26.7626	24.3419	28.5823	28.649	25.861	28.2347	25.7583	44.8329	43.236	47.5559	51.4172	48.3007	53.8899	53.5568	15.9008	15.8489	21.9486	15.0849	57.3767	61.9737	38.3216
ENSMUSG00000003190	Bcl2l12	protein_coding	8.5273	6.2784	8.8275	9.4164	1.1043	1.1935	1.7503	1.095	1.2684	1.8883	0.9196	1.8094	7.7284	6.0188	6.1515	7.9692	3.6027	3.6326	4.4713	3.982	2.1695	2.4767	3.4257	4.2359	1.7536	1.8566	2.0547	3.5299	2.1241	2.8728	1.7028	2.0608	5.5262	4.7497	5.4119	5.5671	10.5312	6.85	6.8097	6.6748	4.592	6.0694	4.3716	5.471	17.2844	14.5407	5.1261
ENSMUSG00000003198	Zfp959	protein_coding	3.7608	4.9041	5.1308	4.4768	2.3927	3.2731	3.616	3.014	2.8859	4.2786	2.7132	3.7778	2.8216	3.3851	4.0189	2.9441	1.2647	2.7496	2.706	2.5586	3.66	2.3365	3.0173	4.4374	3.4917	2.4416	3.1955	3.3185	3.6182	2.8554	2.4441	3.4375	3.3259	3.6754	5.1702	4.1493	7.8445	7.7867	7.895	7.6994	3.9741	1.7587	4.0287	2.1955	4.3874	6.2846	2.8414
ENSMUSG00000003199	Mpnd	protein_coding	30.0715	42.118	35.9974	30.3147	33.9244	34.1148	29.7116	30.6579	40.9295	33.6673	38.966	29.2456	21.2581	22.1805	18.9123	20.7409	13.3663	22.1491	20.6044	16.5015	21.288	26.8108	24.7966	19.4783	27.2345	27.4002	29.7986	27.0701	25.1764	29.7676	28.4833	34.3382	21.847	29.5252	26.4824	23.6898	23.6574	18.9202	18.0049	18.1024	18.3759	22.4144	27.2166	21.786	42.0292	38.3562	47.8592
ENSMUSG00000003200	Sh3gl1	protein_coding	13.67	15.7634	14.3263	16.9585	13.6929	14.9338	12.5157	12.0455	10.7726	13.1731	13.2499	14.5962	50.518	23.614	23.3756	38.351	5.3331	5.0602	6.363	7.9298	12.4508	8.5244	10.3544	11.254	5.6951	5.5971	5.7659	7.426	4.3589	5.9484	4.3248	6.7128	7.1919	12.6181	10.8268	11.9643	16.5812	19.3599	16.8418	17.9544	8.7795	4.5329	6.5544	6.8625	29.3202	33.5991	17.3977
ENSMUSG00000003206	Ebi3	protein_coding	0.5299	0.4987	0.3788	0.6625	0.9847	0.1573	0.6175	0.3893	0.1418	0.3904	0	0.7443	0.4289	1.2595	0.4218	1.3519	0.5932	0.3303	0.1866	0.892	0	0.551	0.2967	0.2654	0.3989	0.5771	0.711	0.4309	0.1122	0.4726	0.3569	0.9486	0.6367	1.0966	0.5342	0.5449	1.9492	1.4252	1.3552	0.7365	0.1623	0.1724	0.2754	0.3532	0.7213	0.7519	0.4309
ENSMUSG00000003208	Ccdc94	protein_coding	4.8622	4.1262	3.5928	6.0084	2.3173	4.8204	3.25	3.5835	3.1075	3.3076	4.3452	3.1972	4.7675	2.5312	3.3497	3.3316	2.2402	1.6853	1.7188	1.7774	3.6776	3.2313	3.1054	3.5585	1.9324	2.2893	2.3018	1.9192	1.3339	2.2429	1.8449	1.5817	2.7869	3.7619	4.3145	4.0305	4.3349	5.4392	3.9904	4.3582	2.3414	1.8552	1.9637	2.2284	7.8596	4.9066	4.0246
ENSMUSG00000003226	Ranbp2	protein_coding	30.0825	25.7586	27.4949	22.9235	19.75	21.1957	20.9559	22.5498	18.5223	21.217	18.2096	20.2708	18.6874	16.8539	19.7127	19.308	11.1984	11.1775	10.0468	10.9576	15.2843	19.8393	14.3497	13.7958	16.1032	17.7008	14.1024	17.6176	14.2024	15.5486	13.3072	13.745	15.8903	21.7359	23.8896	23.0222	29.4655	25.8885	31.0195	32.2583	14.3479	8.9172	14.1698	9.2903	27.0793	26.0048	16.9454
ENSMUSG00000003227	Edar	protein_coding	0.2718	0.0338	0.0683	0.037	0.1315	0.0434	0.0709	0.1474	0.039	0.1121	0.2765	0.0351	1.9715	0.6661	0.4566	1.4961	0.1463	0.0832	0.0943	0.1647	0.0781	0.2828	0	0.0724	0.0369	0	0	0	0	0	0	0	0	0.0755	0.1199	0.1221	0.3234	0.593	0.2199	0.3265	0.2022	0.1256	0	0.0298	0.1562	0.9686	0.061
ENSMUSG00000003228	Grk5	protein_coding	8.8846	8.7266	11.0448	12.9896	2.9852	3.2317	2.869	3.1854	4.2356	5.1117	4.4234	3.7866	4.3743	4.4298	4.118	4.6367	6.91	6.4771	7.0235	7.4398	3.5013	2.9344	2.609	3.9617	1.1201	0.6555	0.9601	0.6706	0.9438	0.9003	0.7309	1.0779	1.9763	2.942	3.9487	3.3398	17.1288	23.9144	13.0694	16.7032	2.7071	1.2093	2.3305	2.0088	5.3317	8.2064	2.3413
ENSMUSG00000003233	Dvl3	protein_coding	7.2499	9.193	9.1004	8.1045	13.5784	12.8482	11.3456	12.7452	12.1492	12.0673	12.2278	13.6295	11.2738	10.3555	9.872	11.5955	7.0626	7.2107	7.6173	8.537	8.8359	8.1443	8.5675	8.5677	4.6255	3.0878	4.056	3.4358	2.3687	3.3448	2.7971	3.2999	6.4155	8.856	7.1592	8.0198	9.1519	9.285	8.8565	9.4678	6.1611	5.7122	4.5087	6.7332	17.483	17.7624	7.5107
ENSMUSG00000003234	Abcf3	protein_coding	47.0895	31.1221	40.2811	33.9974	33.4322	32.6655	29.7004	29.7571	30.6599	23.6225	25.859	28.0594	20.1338	15.8828	21.5284	19.9104	18.6916	16.7784	19.5126	17.621	24.5155	16.9654	19.8831	19.4066	20.5573	28.1521	20.6466	27.4227	18.6292	17.3655	20.4	18.7437	14.8798	20.7982	20.758	20.5631	25.5212	23.6271	20.9393	24.5326	24.4955	26.4723	31.0806	23.2487	26.216	27.753	19.6386
ENSMUSG00000003235	Eif2b5	protein_coding	18.4607	16.615	15.2601	16.8004	14.2146	14.1182	12.9977	14.0469	15.2402	15.2247	14.0959	14.7179	29.476	19.4476	17.1416	25.2866	9.5152	10.0498	10.0912	11.9308	18.7884	14.8699	15.6932	17.7822	10.1465	12.1996	14.4258	13.7641	10.799	10.6623	9.8071	11.3607	11.0741	14.255	13.2281	12.0621	13.2695	13.2504	9.182	11.7039	13.4727	13.5491	14.3608	15.2416	16.4147	16.9382	13.1346
ENSMUSG00000003269	Cyth2	protein_coding	22.5275	24.3964	23.4154	24.4467	27.7907	29.6595	32.8103	35.4561	30.264	32.6454	32.3869	31.6646	19.6763	17.5111	14.4843	17.814	10.6422	11.2726	9.0361	11.7536	17.2103	13.085	18.0376	17.9864	7.1194	6.9992	7.8486	5.6146	6.9247	8.0396	6.0941	8.3964	12.7486	22.7694	16.6484	17.5666	22.1013	29.5212	20.5846	22.0399	8.3408	8.0504	7.307	7.3153	33.2792	38.114	22.9799
ENSMUSG00000003271	Sult2b1	protein_coding	1.1152	1.1663	1.2003	3.1783	5.9523	6.0612	5.45	6.9391	3.4134	5.5249	4.4875	6.721	69.9094	24.8025	34.7683	50.5864	0	0.1046	0.0883	0.8107	0.3158	0.1865	0.4114	0.2612	0	0.2302	0.1189	0	0	0	0	0.2103	9.6912	14.1218	21.9546	17.6362	2.1523	1.0765	0.6292	1.2319	0.9423	0	0.8824	0.3386	0.4454	0.3886	116.095
ENSMUSG00000003273	Car11	protein_coding	5.5522	4.353	8.5067	5.6499	75.5935	90.2997	88.6108	89.0969	72.3316	127.406	130.771	86.9417	7.0364	3.614	6.1151	5.5525	3.0975	2.2118	2.2791	2.642	1.7849	2.3251	1.7293	2.2013	0.5794	0.1551	0.3925	0.0704	0.3132	0.4251	0.2568	0.318	3.2055	3.8012	2.3681	2.3882	2.6752	1.6661	0.7189	0.6864	2.7204	4.4624	3.8444	5.8566	5.3518	3.6949	0.3142
ENSMUSG00000003279	Dlgap1	protein_coding	7.1232	7.2045	6.2808	6.4545	89.5504	106.626	100.927	112.076	85.0359	78.6192	81.0771	103.958	0.3423	1.8786	1.1259	1.2478	0.0565	0.0503	0.2768	0.3375	0.292	0.0949	0.3483	0.197	0.5438	0.3462	0.61	0.5792	0.3549	0.7505	0.1888	0.663	0.2738	0.5142	0.2437	0.4679	0	0.06	0.0656	0	0.1405	0.09	0.0237	0.0672	3.8279	2.3828	0.0945
ENSMUSG00000003282	Plag1	protein_coding	1.62	2.1843	2.7618	2.2911	1.0152	1.2276	1.2837	1.2263	0.5316	1.0787	1.1339	1.0858	0.4363	0.3528	0.6937	1.0108	1.2023	1.4942	1.5584	1.7885	0.1704	0.3748	0.1856	0.2049	0.4703	0.1531	0.1716	0.4516	0.0612	0.1372	0.0647	0.0306	0.8897	1.144	0.762	1.4136	1.0488	0.7635	1.0217	1.2812	0.1736	0.0937	0.2484	0.2896	2.4878	1.31	1.0872
ENSMUSG00000003283	Hck	protein_coding	2.5326	2.7209	2.6376	3.5022	1.0705	0.7744	0.9452	0.7573	0.8699	1.3555	0.8759	1.0539	1.212	5.0713	2.983	3.4091	0.8745	0.9334	1.038	1.6545	0.7133	1.4737	0.5711	0.747	2.9803	2.343	2.9362	2.223	1.1071	1.9866	1.5805	2.1268	3.9473	2.2047	2.0505	1.9917	19.7517	16.1787	19.9367	20.5428	0.9629	0.2881	0.5116	0.3308	1.9423	3.1012	3.6218
ENSMUSG00000003299	Mrpl4	protein_coding	46.9241	53.4988	45.6695	47.998	24.195	22.2591	21.0451	20.9418	19.6141	19.9437	21.6014	24.9017	30.9518	25.7217	22.2245	29.8264	34.3127	34.1779	38.803	34.9445	49.5682	38.5549	49.3899	47.4484	11.7238	11.7912	12.9865	12.7176	10.589	11.9817	9.0833	12.6218	17.1503	19.204	17.5653	21.2541	18.9301	26.6203	19.0882	21.4108	25.1171	25.4605	17.2972	30.0557	30.5182	33.1119	25.1084
ENSMUSG00000003308	Keap1	protein_coding	16.4568	17.5335	16.5827	16.2812	17.0097	18.573	15.2079	16.2483	19.5285	18.2961	18.3936	18.2227	15.6571	13.0531	13.4453	15.0624	9.3462	10.6734	10.0634	11.4024	11.4265	11.948	12.7844	11.2561	11.244	12.145	10.2696	12.1245	7.5293	10.5285	7.8925	10.7481	10.5833	14.7584	13.7078	13.5838	13.1932	17.5485	12.7769	14.2872	18.9935	27.0371	14.5455	24.8837	21.9035	19.821	13.2075
ENSMUSG00000003309	Ap1m2	protein_coding	0.1924	0.2122	0.143	0	0.2802	0.7393	0.4483	0.7754	0.9123	0.1575	0.5017	0.2959	48.4405	43.3827	38.6081	41.9745	0.0774	0	0.2988	0.0489	10.0181	9.2889	7.9061	7.036	0.0755	0.1354	0	0.1977	0.068	0.1463	0.0724	0.0636	36.9048	53.3492	56.5193	57.3841	18.8302	15.378	17.4144	17.5213	0.7799	0.3606	4.0787	0.0635	16.2275	5.9922	53.2945
ENSMUSG00000003316	Glg1	protein_coding	25.2903	31.2041	20.3384	23.4402	31.6054	33.2309	27.452	34.9906	32.7846	28.2344	32.676	30.8538	26.0208	22.057	17.5002	23.0186	17.1332	18.0797	16.447	23.4891	21.1556	18.6929	24.1288	18.6206	5.6926	4.8119	5.7519	5.9697	4.6744	5.4132	3.8974	5.1075	15.9375	22.5648	21.2612	20.8267	20.9451	24.5322	14.1662	18.3086	11.4233	7.9804	6.2093	10.09	46.5923	44.2003	18.7053
ENSMUSG00000003341	Atp8b3	protein_coding	0.148	0.1349	0.0539	0.3768	0.1772	0	0.1106	0.0289	0.0927	0.0293	0	0.11	0	0	0.4175	0.476	0	0	0	0.0185	0.0651	0	0	0.029	0.0287	0	0	0	0.4744	0	0	0	0	0.0297	0	0.0708	0	0	0.0492	0	0	0	0.3625	0.0686	0.0619	0.0403	0
ENSMUSG00000003344	Btbd2	protein_coding	15.3701	18.9995	17.9206	14.9482	26.5922	23.9433	24.5923	18.9577	29.4186	24.295	26.1051	25.1187	12.4519	9.8542	8.8094	14.7925	9.2203	10.3439	11.3183	10.15	13.7512	12.2453	16.8369	13.7012	5.074	4.156	3.937	7.7095	3.5309	5.4278	4.7698	5.3011	7.7174	13.7612	11.2457	12.6809	15.3404	17.7903	11.0198	12.5457	10.7516	10.8831	10.0255	9.8595	24.8867	26.6102	10.5922
ENSMUSG00000003345	Csnk1g2	protein_coding	29.6528	33.8797	27.2516	32.3346	44.29	51.4262	57.7947	53.0165	53.3746	61.2966	59.1031	60.4872	32.1688	27.4698	30.3736	33.3645	21.7765	21.0328	25.4491	25.4963	27.9669	27.2523	28.4319	30.8916	15.9136	15.8149	15.3705	14.6436	13.7412	15.9687	12.6492	14.5843	24.4457	36.9313	37.7265	31.1286	35.4911	46.1785	33.6903	33.9678	23.4999	29.8444	20.5877	27.9576	45.6186	48.271	33.8207
ENSMUSG00000003346	Abhd17a	protein_coding	31.3083	33.0894	24.9309	28.5786	61.1426	70.0865	74.3324	67.6081	64.7781	79.1647	74.0086	71.0637	36.0702	37.1568	36.2087	35.78	16.3912	17.2336	17.1321	16.871	34.2475	30.7662	33.7864	38.144	18.8599	17.4643	15.3265	16.1616	15.9145	18.1661	14.6193	20.0885	23.682	28.0141	28.3604	23.6741	24.7023	31.6037	21.2076	22.1268	26.5647	31.8516	21.405	29.9124	39.0886	37.6137	35.3017
ENSMUSG00000003348	Mob3a	protein_coding	8.2267	6.4383	5.1387	8.3301	2.8261	4.3107	2.9618	3.607	4.9034	3.3669	3.5738	4.1351	11.4283	8.3023	7.7519	13.7431	2.3383	1.7709	3.355	5.613	3.9205	2.5673	2.4815	2.9448	1.5548	1.336	1.4084	0.9765	0.8676	1.4126	0.5821	1.3754	10.1521	10.1498	10.5338	10.4661	12.1251	11.2529	9.7832	10.9551	3.6537	1.7098	2.9908	2.5571	10.4135	12.0796	9.0767
ENSMUSG00000003352	Cacnb3	protein_coding	4.3374	3.9614	3.9118	4.0215	41.2688	54.8786	58.3971	66.2306	53.2984	60.0186	67.4888	58.9427	10.4859	9.3963	10.1913	11.6727	0.9568	0.8162	1.6158	1.785	1.8525	2.0122	1.5299	2.0321	0.2844	0	0.2142	0.1545	0.1194	0.1681	0.1718	0.0376	7.4069	12.9646	12.2304	9.3292	5.183	6.2722	5.4276	5.5131	1.515	1.237	2.0516	1.7616	16.3524	16.7966	7.1734
ENSMUSG00000003354	Ccdc65	protein_coding	0.0726	0.0546	0.1099	0.12	2.589	2.0207	2.8081	1.4176	2.7373	2.6938	1.4177	1.8614	0.8654	0.5239	0.4719	0.9029	0	0	0.0686	0	0.3192	0.0768	0.1277	0.1198	0	0	0	0	0.1038	0.0573	0	0	0.1689	0.1806	0.0951	0	1.0983	1.9848	1.8989	0.9516	0	0	0.1661	0	7.8239	2.7698	0.0494
ENSMUSG00000003355	Fkbp11	protein_coding	5.5409	6.3369	7.3578	4.4321	1.1242	0.5524	1.0877	0.6836	0.4941	0.4551	0.4895	0.8825	4.4591	14.3281	12.1397	6.1281	2.6778	0.6668	2.5527	1.3984	2.2903	3.3243	2.2383	2.6484	7.886	7.1856	7.8673	7.6943	11.7586	14.5183	10.3501	12.0686	42.7394	7.6792	4.5194	7.0192	6.512	7.8111	4.6169	10.9595	3.7254	1.0297	2.6438	0.8985	23.9019	13.1598	9.4569
ENSMUSG00000003360	Ddx23	protein_coding	25.5451	23.1579	23.8406	23.3398	21.242	20.7435	19.1578	20.161	18.6576	17.3769	19.1153	18.6349	21.9161	17.4942	16.1986	20.9251	11.8294	11.7034	10.7151	11.8257	13.532	13.0387	15.2543	13.6805	10.4342	10.2653	10.9326	12.1555	9.8212	12.2175	10.5018	11.2425	14.1125	19.0983	19.0414	18.3276	24.2514	24.3178	22.281	23.7188	14.4804	12.9169	10.9968	14.4657	28.3402	29.5963	17.8079
ENSMUSG00000003363	Pld3	protein_coding	41.6646	42.9931	50.4098	48.7194	193.125	218.179	212.225	258.934	205.931	218.596	207.087	208.485	33.3651	78.5	46.2782	43.0161	5.5203	8.9192	9.2881	14.1136	19.3268	19.3463	22.7905	22.846	6.6637	6.6223	8.4812	5.9303	5.4868	8.2608	5.2065	6.4147	11.3093	14.0237	14.5617	14.5448	41.9995	34.8637	33.2034	36.397	9.8028	11.486	11.1766	11.1473	44.5322	47.472	7.9764
ENSMUSG00000003378	Grik5	protein_coding	3.6725	5.0223	5.9381	6.2396	37.3662	45.9269	40.897	46.3282	45.8546	49.551	51.6104	45.7288	5.073	4.0033	4.2836	4.8798	1.8477	1.111	1.9949	2.0631	1.9445	2.612	2.5361	2.7002	1.6697	1.2752	1.0941	1.7018	1.0132	1.1525	1.1276	0.7123	1.6502	2.9871	2.6967	2.6246	4.5366	4.212	4.2522	3.8753	1.4448	0.9058	1.4024	1.1377	10.9212	11.0414	0.9769
ENSMUSG00000003379	Cd79a	protein_coding	2.865	2.2437	1.4439	2.8722	0.2467	0.7155	0.0953	0.3998	0.2165	0.4049	0.315	0.2831	0.4263	0.1343	0	0.0923	1.5921	0.7745	1.6742	6.0742	0.6754	0.1357	0.2206	0.6115	0.3149	0.7398	1.1724	0.722	0.1843	0.198	0.4833	1.302	9.3784	1.2504	3.9742	2.5191	38.8461	24.499	28.7861	18.2715	0.6216	0	2.1812	0.2718	0.5387	0.8494	4.4514
ENSMUSG00000003380	Rabac1	protein_coding	217.59	202.651	272.164	252.926	161.6	167.356	188.547	147.616	169.827	151.79	157.047	168.232	149.137	180.235	177.229	178.092	122.809	133.097	146.128	120.517	145.983	154.719	142.817	149.3	58.3559	61.1873	63.4845	50.8695	60.7558	77.0359	50.9984	67.0743	104.872	95.8172	93.9012	88.7098	307.969	277.337	347.674	310.363	153.795	126.187	143.473	127.58	172.256	155.724	52.8897
ENSMUSG00000003382	Etv3	protein_coding	5.2349	6.4925	5.4837	6.0057	7.4475	7.6539	6.9463	7.7748	7.4555	7.4713	7.8104	8.0532	17.9395	13.3387	13.3891	15.914	5.4336	5.4433	6.5828	5.3282	4.0834	4.158	4.3385	4.6779	3.4218	3.6589	2.9435	3.1177	2.9272	3.6009	2.2924	3.1866	12.2031	17.5316	18.4425	19.1642	12.9057	14.0013	10.9595	11.02	4.7526	3.4829	3.9059	4.3179	8.7422	9.9102	16.6796
ENSMUSG00000003402	Prkcsh	protein_coding	39.4969	40.1612	26.0372	32.3614	25.4258	24.1828	22.2514	22.2542	29.0806	25.3249	25.4611	22.5895	25.7441	25.1578	20.7686	23.903	9.5214	9.349	10.3403	11.9181	35.0981	30.4755	42.09	36.0944	28.4862	23.5802	23.5153	28.1747	20.0773	26.5613	24.9196	30.3047	25.2697	26.9212	24.57	25.4216	20.8995	22.6229	16.6441	18.9627	8.4382	5.4362	6.4036	7.7399	49.0443	49.2997	50.1503
ENSMUSG00000003410	Elavl3	protein_coding	0.3398	0.3523	0.8055	0.4051	36.6508	41.8976	37.1274	40.2295	44.8691	39.1543	46.022	43.2988	0.0855	0.4534	0.2208	0.3203	0.0527	0	0.0671	0	0.0584	0.2828	0.1439	0.0795	0.0265	0	0.0503	0.0229	0	0.0497	0.0248	0	0.2844	0.5	0.4788	0.3324	0.0261	0.036	0.0901	0.0215	0	0.0527	0	0	0.2858	0.3359	0.1331
ENSMUSG00000003411	Rab3b	protein_coding	15.0918	13.9772	22.1524	15.7598	19.8094	29.1589	23.9958	28.9378	27.3839	27.1791	33.9573	29.2873	0.1866	0.6527	0.4394	2.0452	0.2965	0.0362	1.0531	1.0362	2.9273	2.3427	1.9282	2.8995	0.5604	0.1272	0.5731	0.2476	0.3554	0.275	0.5303	0.3338	2.8728	5.0238	4.5839	5.0571	0.1373	0.0881	0.2439	0	0.3219	0	0.2652	0.1182	2.439	2.518	1.0583
ENSMUSG00000003418	St8sia6	protein_coding	0.5104	0.3623	1.1158	0.3916	1.3137	0.7084	0.6687	0.3069	0.8845	0.5735	0.5822	1.2917	0.3737	2.0143	1.8916	1.0738	1.0719	0.9265	0.7487	0.7699	6.7013	6.1294	5.7112	4.536	0	0.0184	0.1726	0	0.0366	0	0.0195	0.0736	0.9505	0.4814	0.5265	0.5902	1.1454	1.5148	5.0894	1.0841	0.5749	0.2386	0.2462	0.312	2.2336	1.2225	0.593
ENSMUSG00000003420	Fcgrt	protein_coding	67.0444	72.0407	84.6637	91.4462	10.3297	10.8695	6.7213	8.4959	9.0124	9.1298	9.2049	10.5917	50.1722	28.7163	32.6273	56.708	32.3554	27.4703	35.6148	41.6184	140.714	102.44	128.931	111.891	72.8263	60.107	72.8986	72.796	62.414	73.0948	64.4786	76.3914	20.2516	45.4248	44.3639	46.7679	57.6854	47.1435	49.2515	66.3182	56.267	25.1539	45.9582	38.908	62.9246	55.3001	59.7396
ENSMUSG00000003421	Nosip	protein_coding	33.4463	34.3676	42.199	32.0322	35.4382	24.662	28.8161	24.7564	25.6712	24.6269	23.4856	28.2687	26.9755	24.6825	26.7923	26.1446	11.7965	15.8408	12.0485	12.3322	16.5655	10.7365	21.7604	17.2359	10.1308	8.5255	12.6732	11.6784	10.9941	10.4029	11.0649	9.059	14.4534	21.0864	24.9516	18.7085	33.4213	31.3671	29.2048	32.3756	16.3216	10.9795	14.2154	14.8424	33.6786	47.6869	16.6321
ENSMUSG00000003423	Pih1d1	protein_coding	29.709	31.0444	30.2011	29.529	17.9701	16.7194	15.7585	16.2162	20.8218	19.6372	16.8478	18.5418	21.8818	19.844	20.4682	19.5263	12.2648	12.968	16.0997	13.7346	26.5827	24.398	30.955	30.4464	24.3973	24.55	22.6676	25.5272	20.6774	22.3424	19.9677	24.1513	14.3263	29.9694	24.3886	24.2643	24.3464	24.1877	22.9853	27.6739	18.1376	20.1906	20.7012	19.3802	33.693	28.9002	21.0187
ENSMUSG00000003429	Rps11	protein_coding	711.125	664.21	652.709	639.758	246.597	219.478	252.698	215.075	238.59	225.471	283.699	218.135	984.492	635.835	672.217	879.551	254.304	241.041	260.785	276.093	397.124	368.458	384.06	350.82	216.789	234.462	267.382	213.534	189.411	231.918	203.742	268.933	591.823	870.104	816.163	856.519	614.681	548.72	528.771	567.097	335.243	224.799	309.703	237.675	1038.32	966.051	599.269
ENSMUSG00000003435	Supt5	protein_coding	52.0518	46.1035	50.5539	60.3513	31.1809	33.3434	30.9988	34.7123	31.544	29.693	33.3946	30.9037	28.0624	24.1517	21.4817	24.7908	12.2558	12.3936	13.7483	15.3883	20.7516	18.5558	19.6776	19.7997	13.4287	13.6356	13.006	17.9955	11.4435	14.4934	9.9595	14.632	16.1012	22.1166	19.158	20.8673	26.1786	29.7507	21.7049	26.1413	14.0983	13.0125	10.7679	17.2335	44.0641	44.2051	23.0023
ENSMUSG00000003436	Dll3	protein_coding	0	0.1287	0.0622	0.3433	0.7995	0.503	0.6865	0.6108	1.2253	0.678	0.4358	1.0069	0	0	0	0.0624	0	0	0	0	0	0.462	0.0747	0	0	0	0	0	0	0	0	0	0.32	0.23	0	0.1078	0	0.0468	0.1117	0	0	0	0	0	0.0763	0.5986	0.0524
ENSMUSG00000003437	Paf1	protein_coding	39.5454	38.2176	40.2969	37.7093	24.3023	27.4757	22.9357	22.6821	24.6182	30.3755	30.3272	29.0343	33.2909	25.7979	21.3208	28.7826	15.091	17.2653	15.0067	16.0229	20.0241	15.8389	18.0533	23.2838	7.7025	10.2054	12.3018	14.5594	9.9906	15.5291	14.7718	12.3529	15.0234	21.7212	17.8202	21.8377	32.6731	29.8883	24.355	28.4853	14.1577	8.8976	10.3327	10.4106	40.721	37.9972	22.9999
ENSMUSG00000003438	Timm50	protein_coding	39.2057	34.5569	46.5356	53.1492	20.5923	18.7916	20.9327	20.5135	18.9669	18.0652	16.7937	20.9945	22.9383	21.4512	22.6968	22.5981	19.4978	21.5971	17.4379	20.7115	30.2861	32.4576	38.6633	33.8256	15.7997	18.4287	15.6697	18.2243	13.5204	17.7251	15.2217	15.6801	21.1338	23.5911	24.0871	26.6335	17.5358	16.4521	16.88	16.867	23.2531	20.4269	23.9231	28.7166	30.619	33.8757	29.1365
ENSMUSG00000003444	Med29	protein_coding	26.1247	23.5149	26.2688	25.9741	12.0978	9.9808	12.3218	10.4445	9.7765	9.4979	8.1705	12.3026	8.8688	11.6973	9.1668	9.2911	10.4712	11.1669	9.8131	8.6792	14.0204	13.8239	15.4388	14.7207	9.8013	9.9655	9.9791	9.5055	7.9631	11.7489	10.3413	11.9987	8.4805	11.1686	9.7282	12.1887	9.7208	10.681	12.0143	10.4542	14.7933	16.2421	12.2927	15.2459	16.4257	14.7496	11.0292
ENSMUSG00000003452	Bicd1	protein_coding	0.9588	1.3265	1.82	1.3057	9.3995	9.9358	8.5496	9.0808	9.0739	8.1572	7.2171	9.4559	2.9845	2.2425	2.9926	1.8781	1.328	0.8902	1.3908	1.4375	3.2039	2.3909	1.5215	1.4117	0.0473	0.03	0.0767	0	0.1321	0.0172	0	0.0677	2.4718	2.4964	2.6967	3.3827	2.6363	1.3521	2.3459	2.0994	0.5643	0.2508	0.307	0.1345	6.9938	7.5427	0.8923
ENSMUSG00000003458	Ncstn	protein_coding	36.8708	39.8892	38.1989	40.4873	22.2591	26.2661	24.5316	23.5465	22.5454	24.4016	25.0952	22.311	29.4722	29.3593	24.0988	28.8769	14.9059	15.2407	17.4484	21.2588	24.4998	21.788	25.6438	20.465	12.8325	12.7475	12.8386	16.2883	11.5132	14.1572	10.2435	11.8761	28.9792	44.0401	35.8627	41.2884	35.9394	38.0356	28.7696	29.9687	19.5433	12.7005	15.9642	16.3978	52.8606	51.5099	45.2875
ENSMUSG00000003464	Pex19	protein_coding	62.753	58.4606	61.301	62.1481	40.3396	39.6107	39.8787	44.7368	41.4325	38.696	38.4273	44.7723	39.1302	35.5564	36.8204	38.9512	55.092	49.4878	47.8023	48.5206	57.0932	56.8398	57.5817	56.1787	51.2535	63.2835	54.6967	64.3263	51.1007	50.2663	53.1048	44.1334	29.8991	36.3492	33.0616	36.904	39.0095	39.222	37.9378	41.1543	54.6734	62.4751	50.0677	61.0636	61.3545	55.2111	55.4851
ENSMUSG00000003469	Phyhip	protein_coding	0.6696	0.3859	1.0027	0.4081	91.1363	109.573	98.948	120.498	106.954	107.35	114.842	108.929	34.7389	10.8452	14.7849	28.6227	4.3856	4.2829	3.3611	4.4268	1.4912	2.0625	1.1625	0.3975	0.3091	0.0452	0.1411	0.5587	0.2256	0	0	0.209	0.1494	0.1587	0.1233	0.0418	0.8665	0.8213	0.6659	0.3318	0.2804	0.1169	0.0459	0.1221	6.8628	3.7607	0.0423
ENSMUSG00000003476	Crhr2	protein_coding	0	0.1949	0	0	0.5589	0.3657	0.7587	0.2648	1.2743	0.4059	1.2279	0.4606	0.1257	0.0681	0.0539	0.1201	7.8584	10.3212	6.6138	10.9348	0.1515	0	0.1484	0.0516	0.133	0	0.4459	0.1832	0.0436	0.0488	0	0.086	0.0503	0.0531	0	0.1062	0.1305	0.0892	0.0884	0	11.5893	13.745	8.7953	12.3219	0	0.1855	0.1048
ENSMUSG00000003477	Inmt	protein_coding	6.7919	66.0355	39.5399	18.6968	12.3667	2.2481	2.4238	0.8536	1.5394	2.5555	1.95	2.1516	6.7544	4.5251	9.0594	8.5944	6.1213	11.6711	14.7452	14.2917	120.66	179.27	598.553	544.846	618.664	825.45	670.217	818.219	676.997	736.928	681.556	734.493	2.7174	6.5895	2.1679	3.1313	2042.59	2155.86	1933.75	1870.35	24.4869	10.0256	26.8926	7.0196	11.7749	11.7138	1.1395
ENSMUSG00000003484	Cyp4f18	protein_coding	3.5791	3.5711	3.3334	9.2954	0.1064	0.3781	0	0	0	0.1731	0.3462	0.3545	0.5573	3.4928	1.2535	1.6718	0.3835	1.5733	0.5899	2.3568	0.4874	0.2314	0.189	0.5162	0.3639	0.2663	0.2344	0.6235	0.2576	0.1568	0.1556	0.3452	1.741	1.1493	2.0519	0.7111	8.7843	4.5264	9.7257	8.2594	1.9965	0.5239	0.8069	0.9334	1.6741	0.9711	3.0016
ENSMUSG00000003500	Impdh1	protein_coding	13.4208	14.0895	12.5153	14.8616	15.1545	17.8137	16.6696	18.4599	17.6435	15.3445	19.5392	17.8493	7.6478	8.3954	7.1555	9.4056	5.7998	8.733	8.3259	7.3564	3.6372	3.7313	3.2922	3.2192	0.8081	1.0915	1.2617	0.9932	0.6742	1.5643	1.8719	1.3565	11.142	7.0851	5.3513	4.1293	28.8633	46.0849	23.2685	25.9312	5.0788	4.6418	6.2548	5.2086	19.689	27.3551	3.5766
ENSMUSG00000003505	Psg18	protein_coding	0	0	0	0	0	0	0	0	0	0	0	0	0	0	0	0	0	0	0	0	0	0	0	0	0	0	0	0	0	0	0	0	0	0	0	0	0	0	0	0	0	0	0	0	0	0	0
ENSMUSG00000003518	Dusp3	protein_coding	32.7133	28.1971	33.5736	37.3443	47.7026	43.6724	49.5813	46.7879	38.4438	44.0872	46.0682	48.4757	17.3522	14.8799	12.4433	17.9455	27.2615	22.6894	26.0266	27.4329	15.9596	11.7482	13.3432	15.1442	9.6385	9.6895	9.8366	12.0134	9.6402	11.1193	7.1959	12.3922	13.2665	17.9801	17.9143	18.3663	37.9388	45.8153	32.7381	39.211	31.8058	34.2934	24.9903	34.7504	14.3138	11.8814	6.5953
ENSMUSG00000003526	Prodh	protein_coding	12.5449	19.0001	8.7493	12.1476	14.5817	15.3018	15.1315	11.187	12.2504	16.413	14.0584	16.0043	9.771	6.0044	6.2123	10.2452	10.8745	8.333	8.4519	8.6885	106.437	102.478	82.8189	93.9359	53.8589	61.4114	47.5559	73.93	40.5445	36.4344	43.236	36.4242	4.6321	4.2914	2.9205	5.1866	10.9457	9.697	11.7068	7.7438	8.7685	4.1459	5.8754	4.8557	6.864	6.7178	34.9941
ENSMUSG00000003527	Dgcr14	protein_coding	4.5865	4.4304	4.5608	4.809	7.0526	7.9585	6.588	6.1106	6.0652	6.2467	6.8641	7.2867	5.0401	3.3635	3.2229	4.7222	2.3491	2.2395	2.6414	2.9367	3.0186	2.7663	2.7509	3.1993	1.7409	1.2177	1.2441	1.3294	1.1192	1.2524	1.1146	1.2977	2.5737	3.6613	3.9783	3.2149	4.7254	5.0463	4.6257	4.6885	1.8314	1.0097	2.3507	2.2903	8.0626	7.226	3.7105
ENSMUSG00000003528	Slc25a1	protein_coding	49.8785	55.5849	48.7724	79.948	20.518	14.2856	14.4328	17.142	21.4029	20.7359	23.3059	16.7751	41.8594	43.0339	34.4346	42.2812	2.685	3.4089	5.3442	3.3821	49.5886	43.6522	52.9058	51.9075	67.1089	67.6179	71.6331	65.2442	61.2677	65.5227	60.94	64.7925	24.8684	32.0164	30.4611	26.8796	22.9786	24.6452	20.2878	18.53	12.8962	14.1218	31.9962	9.1953	44.1495	38.4374	46.734
ENSMUSG00000003531	Dgcr6	protein_coding	27.8126	26.9123	32.4625	27.5125	38.649	34.8016	35.0885	42.938	37.4588	27.8176	31.9572	40.7908	46.4668	33.0214	37.0825	40.9178	12.2144	14.056	15.2994	12.033	49.231	56.3028	59.6312	57.0268	24.4216	29.4296	25.9789	31.2621	23.5435	28.5968	24.1324	26.4196	14.2813	21.9205	17.2262	18.2838	18.907	18.2874	18.9628	19.7704	18.3128	18.5234	17.2525	18.9915	35.2932	32.4548	41.3193
ENSMUSG00000003534	Ddr1	protein_coding	10.4841	10.3769	11.0707	12.8073	21.0021	21.2864	14.4709	12.9316	26.7327	20.8442	23.6401	18.4286	28.0218	27.8624	22.4638	27.1639	4.6982	6.3754	8.2119	7.7638	29.0568	31.2639	30.0256	28.5924	0.6952	0.5056	0.6162	0.6853	0.3273	0.5538	0.4357	0.4581	20.6775	24.7771	22.6809	22.2257	17.4495	24.1116	18.8376	14.6981	4.5214	4.6085	4.4937	7.0227	62.5576	36.9068	18.2041
ENSMUSG00000003541	Ier3	protein_coding	5.2587	5.5164	6.7798	7.94	5.7322	4.6734	4.358	6.4123	5.6207	6.769	5.4282	5.4097	27.8879	17.1969	18.2611	26.6343	17.7431	16.6102	10.031	14.9214	20.3834	23.9481	14.3504	23.0227	1.2307	0.9573	0.7064	1.2797	0.5065	0.7914	0	0.501	6.4694	7.7997	4.4043	5.0462	77.8104	82.2874	56.5337	72.5323	6.8434	4.2221	5.3952	5.0153	56.21	47.569	5.5169
ENSMUSG00000003545	Fosb	protein_coding	0.1072	0.1138	0.1137	0.1982	2.8587	3.75	3.7774	4.8307	3.5022	3.7335	4.1605	4.6022	0.3057	0.3215	0.377	0	0.0798	0.1483	0.1253	0.0246	0	0	0.0444	0.0392	0	0.0338	0	0.0643	0	0	0	0.0311	0.2279	0.418	0.2585	0.6268	1.2277	1.5566	0.5419	0.3878	0.3016	0.0449	0.0354	0.1891	0.2225	3.8508	4.9904
ENSMUSG00000003546	Klc4	protein_coding	16.3327	17.625	15.3282	14.6555	11.0624	7.4299	8.6113	7.7956	8.8499	8.2954	8.3935	7.632	6.5307	21.123	15.0577	11.3858	5.447	6.814	7.9247	6.4271	30.6746	28.4963	37.3598	35.8916	19.9368	22.2293	21.1047	21.7123	16.056	22.9813	17.6158	22.4209	39.0355	54.315	43.3688	50.3756	15.3233	12.6527	13.0261	14.2588	4.98	5.155	5.2989	4.2942	15.5756	14.9994	77.4707
ENSMUSG00000003549	Ercc1	protein_coding	17.7011	12.2022	23.4541	21.0444	16.7758	12.2147	20.7598	15.8233	11.8085	17.1651	18.3419	17.0442	13.1956	12.3474	9.4153	16.6107	18.7569	15.8433	15.0356	16.3597	9.8372	8.3478	10.0683	12.1219	3.5364	3.1847	3.0958	2.4483	1.1617	3.0022	3.1684	3.0989	8.049	9.5596	14.6423	11.175	22.1225	15.7325	17.4434	17.8819	16.913	15.8164	16.5914	20.4674	18.4761	25.1801	7.6972
ENSMUSG00000003555	Cyp17a1	protein_coding	0.896	5.8354	1.9399	1.203	0.0869	0	0.0725	0.0744	0	0	0.0809	0.2766	0	0.3633	0.2981	0.2	0.0799	0.0613	0	0.0511	0.1584	0	0.2393	0.0759	67.4127	72.9197	71.8895	70.9528	1.7501	16.2831	2.2289	16.382	0.0717	0.0759	0	0.1246	0.2723	0.1936	0.0627	0	0	0.3158	0.1412	0.0629	32.0532	237.517	0.9064
ENSMUSG00000003559	As3mt	protein_coding	21.8489	20.6496	28.5231	25.0428	4.6809	3.9683	3.941	2.2479	5.3368	4.8966	5.6736	4.367	3.1363	5.5655	4.8779	4.3381	15.9113	15.2936	14.2868	16.1671	29.158	26.3584	24.4551	22.2378	19.6715	18.0545	17.2272	17.5354	9.1036	14.5735	9.5208	16.9243	13.9236	20.7307	17.3096	20.4292	9.3699	10.829	8.0125	11.0099	11.0951	13.9046	7.9141	14.5547	14.3924	13.867	23.9453
ENSMUSG00000003573	Homer3	protein_coding	5.6437	8.1689	9.8972	12.2101	4.5486	6.127	6.6658	7.6468	6.798	3.0617	4.0993	13.4244	10.9476	6.1378	7.3391	10.7098	4.0523	2.9582	6.0911	4.9815	4.0355	3.6221	3.791	3.6854	0.6573	1.11	1.9913	1.4012	0.8459	0.6246	0.4176	1.1041	2.0206	2.5557	2.2261	3.3863	20.9046	21.4265	15.7329	17.8208	2.9613	1.3329	2.0329	1.7513	14.5755	33.4892	1.7993
ENSMUSG00000003575	Crtc1	protein_coding	5.3497	8.2258	8.3684	6.3865	28.3221	34.6208	30.1245	33.7042	28.2153	29.9567	31.3124	32.6717	5.6636	3.3699	3.2862	5.7811	2.1003	2.5567	2.9426	2.5514	2.2249	2.7961	2.707	2.5644	1.395	1.4133	0.8758	1.8446	1.2779	1.3376	0.867	1.1632	2.5071	3.71	2.5235	2.7657	3.5457	3.4781	2.777	3.3698	2.4705	2.2161	3.0198	1.9441	12.6924	12.2919	2.1067
ENSMUSG00000003581	Rnf215	protein_coding	15.1922	12.5042	14.0462	16.9232	13.6182	14.4485	12.9602	14.4912	13.5534	14.6988	15.6632	13.3006	15.0678	9.7743	10.742	12.4146	5.1996	7.7512	7.3172	8.6184	13.0891	9.2021	11.1129	9.3636	3.6054	5.4959	4.8869	4.0502	3.9242	5.3015	3.3849	4.0924	5.4694	9.447	9.4652	9.9223	35.9837	34.1049	30.1003	34.7993	4.3358	3.0891	4.4271	6.1558	19.2898	20.9639	9.1586
ENSMUSG00000003585	Sec14l2	protein_coding	0.4167	8.4072	1.6277	1.8992	16.8055	16.2492	15.5198	16.4782	16.1505	14.3583	14.6192	16.4792	3.2439	1.8918	2.8629	2.9285	0.6549	0.4179	0.6215	0.8139	0.9418	0.4502	0.7016	0.9072	154.208	153.328	152.521	165.588	144.834	133.638	155.395	146.138	0.7768	1.4998	2.054	2.7293	11.0939	9.2754	8.2834	9.1083	0.2076	0.2266	0.5156	0.3179	0.8116	1.4013	39.9338
ENSMUSG00000003604	Aven	protein_coding	7.5824	6.4952	3.0533	5.7202	4.0823	3.6126	4.0351	4.4388	3.3214	2.01	4.4034	4.8431	6.6185	9.8631	6.8926	8.634	4.203	5.1857	4.1751	5.5482	6.0239	6.9725	5.4665	5.543	4.0612	7.4705	5.7832	7.0915	5.793	6.9204	6.8259	6.0459	6.7475	8.4564	5.6752	7.0531	5.1088	4.5639	3.8352	3.7962	7.8963	7.4152	5.4786	6.3496	10.533	13.04	6.9466
ENSMUSG00000003617	Cp	protein_coding	49.0031	76.7339	73.5941	65.624	14.3145	5.8691	8.8581	6.6325	7.3322	7.1014	7.3097	10.7332	4.9747	8.7141	7.931	7.9276	52.0863	42.6841	47.3626	39.9188	33.2846	46.4783	19.5161	20.5969	603.429	435.886	556.9	412.193	502.282	513.014	521.914	540.128	5.5758	6.3611	6.2247	8.2058	120.469	125.119	186.477	181.511	22.517	7.1881	22.7741	11.1374	17.0663	12.5485	2.4971
ENSMUSG00000003623	Crot	protein_coding	25.5426	47.9865	36.647	28.3078	23.5121	15.8248	17.1386	16.1734	14.8262	23.0546	15.4401	19.3022	108.666	48.3301	80.6766	87.7906	14.6799	15.7615	16.692	16.1043	98.8734	93.3419	175.666	143.087	362.401	362.719	383.46	341.703	404.017	322.798	401.384	313.689	19.1226	24.9608	25.6359	22.9965	20.6213	20.0744	27.6338	26.6123	24.7847	22.5587	38.3329	21.7188	52.014	33.3293	49.267
ENSMUSG00000003644	Rps6ka1	protein_coding	3.7002	5.0466	3.621	4.9179	2.8235	3.3261	2.3525	4.5774	3.8139	3.0658	3.9855	2.7255	3.9887	14.7049	9.2588	10.6504	1.3623	1.8701	1.9448	2.8315	4.2406	4.9896	4.0572	4.7386	4.2648	3.0733	3.1069	4.499	2.095	3.3421	1.7628	2.3696	27.6624	40.4101	36.6675	37.7544	15.2738	17.5298	12.1898	13.4114	2.0136	2.1522	4.6209	2.1104	10.2728	5.8134	57.0511
ENSMUSG00000003657	Calb2	protein_coding	0	0	0	0.0902	30.3787	21.7718	19.1979	7.5043	33.3141	16.5036	37.5561	21.9362	0	0.2332	0.276	0.3259	0.08	0	0	0	0.095	0	0	0.0886	0.0886	0	0.1723	0	0	0	0	0.0765	7.9217	12.1807	9.985	9.831	0	0	0	0	0.2502	0.0831	0.5295	0.1203	0	0.4932	1.3579
ENSMUSG00000003660	Snrnp200	protein_coding	21.5367	24.5629	22.469	19.1315	18.9899	23.0095	18.1363	24.3141	19.7891	18.5935	20.8916	19.2822	20.8204	15.9874	16.3582	22.5306	13.7842	12.7273	11.9688	13.8429	18.3226	13.962	19.4488	16.6767	10.9234	11.0799	9.7973	14.7439	9.9535	13.0068	11.024	11.9098	14.7861	20.9415	17.463	21.7807	25.1191	26.1406	20.668	28.0863	10.6802	9.8565	10.7075	9.3499	32.6861	35.4326	18.732
ENSMUSG00000003662	Ciao1	protein_coding	46.5489	43.9207	51.4188	40.4689	30.8816	27.0386	30.4799	24.7668	30.8773	25.6688	28.374	29.7963	33.8538	26.4599	23.0696	32.0531	17.833	16.2981	18.8034	22.4624	39.1549	43.0832	45.0213	28.6641	24.4006	20.4373	21.2649	26.7879	22.1569	27.3448	27.197	23.9726	24.5508	27.0348	27.8437	25.0685	25.7845	27.3284	31.5769	34.8863	27.4014	23.5734	22.2946	18.8014	32.097	31.498	21.4472
ENSMUSG00000003665	Has1	protein_coding	0.2074	0.1476	0.3594	0.1515	0.7895	0.6779	0.4441	0.5497	0.426	0.4593	0.4972	0.8993	0.7032	0.3184	0.4955	0.5174	0.1515	0.1699	0.239	0.4247	0	0	0	0	0	0.0649	0	0	0	0	0	0	0	0	0.1856	0.0632	1.6946	0.9172	0.6581	0.6868	0.5343	0	0	0.1286	0.2613	0.6837	0.0623
ENSMUSG00000003680	Taf6l	protein_coding	42.6646	40.7971	49.4126	50.8774	11.361	9.6057	10.6168	8.7055	9.6579	8.6298	9.9695	10.3728	21.2439	25.0566	27.8327	26.3106	10.2515	10.9568	13.8433	13.3562	33.0596	32.2392	31.14	32.6073	13.6418	13.2334	14.4923	16.4559	14.4786	14.6545	14.2324	12.4205	23.1531	28.4457	30.7866	28.1664	43.3217	29.4919	36.2714	39.1366	14.6749	6.3156	17.9634	11.1627	37.6324	39.4269	29.2434
ENSMUSG00000003721	Insig2	protein_coding	30.9554	35.8269	34.8586	30.2145	27.4248	30.727	27.8332	30.6608	28.9425	33.9405	24.0665	30.3593	25.8388	28.7957	29.2441	36.2254	34.1141	30.1251	31.5095	32.6556	22.9847	28.7723	22.2609	24.2579	137.379	63.087	154.739	93.2089	146.91	116.293	148.632	109.506	22.4613	24.1105	28.5509	29.7792	26.0333	26.9608	34.6574	28.8475	44.1654	48.9675	36.7856	45.4989	29.3641	26.773	36.2647
ENSMUSG00000003731	Kpna6	protein_coding	28.2133	27.2243	22.5154	23.5304	25.9681	24.7153	24.3395	24.9162	24.6121	20.2662	20.5758	22.7511	21.2968	17.2856	18.9655	22.5628	16.0738	14.997	14.9127	16.2046	22.2909	23.4159	19.8105	18.4553	13.6674	13.7668	12.2558	13.9392	11.4124	11.5586	11.1471	11.4732	11.0335	14.8184	16.8294	16.135	16.2801	15.7601	15.4578	14.9762	19.7517	25.4226	19.5959	22.3777	26.6819	27.3827	15.2644
ENSMUSG00000003746	Man1a	protein_coding	33.7302	31.8485	10.0687	8.3431	14.1589	12.9245	10.7956	11.2202	10.0756	11.5819	13.3488	9.2204	22.4579	31.2901	26.7227	28.3834	10.1216	8.0157	10.584	14.7507	37.9705	38.2776	43.8742	35.0708	46.0639	43.7595	42.6491	45.467	40.6524	46.393	39.7417	46.2587	16.8074	21.7501	19.1777	22.6526	22.5995	17.8231	21.0158	17.4132	16.9634	3.7908	10.3003	9.2799	17.9592	12.93	54.1739
ENSMUSG00000003752	Itpkc	protein_coding	6.1197	5.6215	4.1421	3.895	3.4867	3.0604	2.4503	2.6448	2.7866	2.6821	3.0532	2.5162	24.9396	9.3819	12.3923	19.3586	1.4531	1.6695	1.9241	1.8167	2.6526	2.9477	2.1329	2.4866	2.3493	2.231	2.1168	2.1858	1.8797	2.0283	1.8671	2.1105	7.7274	11.0444	9.9791	10.3742	3.6586	3.3327	3.4266	1.8941	1.8219	1.7164	2.2117	2.2828	5.8247	5.8666	12.8794
ENSMUSG00000003762	Adck4	protein_coding	22.1723	24.3831	13.2071	15.986	8.5328	9.5441	11.5755	9.973	12.7687	10.8853	10.3032	10.8346	12.0703	11.2801	9.5996	12.0711	2.1966	3.7217	3.2014	2.8705	9.111	7.9506	8.3655	9.2706	6.6645	5.3872	6.1449	6.8458	6.3298	8.5366	6.2588	9.4117	5.129	7.2597	7.8042	6.9887	14.902	19.859	16.2058	17.0805	1.2279	1.5645	4.5132	2.4493	14.8665	15.5729	7.8581
ENSMUSG00000003778	Brd8	protein_coding	17.6253	16.2129	22.5889	19.3688	15.4252	15.6148	15.3195	13.6935	14.9938	14.2048	15.3441	13.8899	13.1474	11.0092	10.742	13.8052	7.012	7.4627	7.9231	7.8448	9.7028	7.8623	8.6437	9.4549	4.9599	4.3933	3.8144	5.195	4.5753	5.2595	4.0658	4.3593	10.0696	14.7093	16.686	19.0754	22.4123	19.3055	20.6546	20.9928	5.8924	3.6316	6.2632	4.5084	30.8061	29.9683	13.8783
ENSMUSG00000003779	Kif20a	protein_coding	2.5494	2.0239	1.9543	2.8134	0.2389	0.2764	0.1979	0.1697	0.2498	0.4205	0.3258	0.223	2.8149	2.3356	2.4468	3.027	0.5222	0.1572	0.495	0.8136	0.6163	0.2189	0.6438	0.8307	0.3018	0.4297	0.6686	0.3415	0.2799	0.7222	0.1334	0.4517	3.7038	3.9384	4.8793	4.8766	1.3965	1.1742	1.2912	3.063	0.6739	0.2913	0.4874	0.6865	5.606	5.8202	6.401
ENSMUSG00000003808	Farsa	protein_coding	25.988	24.3633	25.4183	25.9657	15.4205	18.7608	15.9755	14.6871	15.202	14.7598	17.5157	13.91	19.1379	14.4219	12.4039	18.7236	8.1792	6.9243	7.8755	8.313	11.4898	9.4282	12.3749	14.9292	8.1426	7.8258	7.9688	10.6259	6.9414	9.4934	6.7787	8.1784	10.7246	12.6024	11.954	12.9403	15.3769	12.8328	13.3399	15.28	11.3964	10.9016	12.0472	10.3243	25.261	30.9259	13.6873
ENSMUSG00000003809	Gcdh	protein_coding	29.8724	46.8409	38.1262	28.7589	25.5932	19.5256	16.5256	20.18	22.3268	18.0654	17.134	22.4083	12.0789	20.6179	16.716	15.7142	24.5777	28.1678	19.378	22.8403	167.02	179.937	181.993	153.489	236.794	268.764	241.963	275.934	240.508	219.811	255.516	217.182	14.4692	22.5419	25.8933	24.1489	17.9672	16.1185	15.1254	16.3698	21.126	26.6948	17.0791	17.0964	26.0529	18.5813	13.5127
ENSMUSG00000003810	Mast2	protein_coding	12.7188	13.296	12.9664	12.4159	28.8125	35.983	30.386	30.3091	28.9641	26.6619	31.3305	27.2465	9.6387	9.1871	10.6298	11.9827	51.1052	48.199	35.0504	30.1328	11.9521	21.1688	14.3174	13.2175	4.7917	3.5566	2.879	3.893	3.0612	4.002	3.7688	3.4648	15.4111	25.3275	22.0019	21.7905	11.8111	13.3416	8.2903	10.9282	45.0412	35.1158	23.4763	38.9464	15.022	18.7789	26.2496
ENSMUSG00000003812	Dnase2a	protein_coding	8.2799	8.4569	12.9554	11.0516	2.7943	2.3361	1.7167	1.8426	3.6384	5.466	2.1482	2.9798	26.5135	21.2391	25.7091	22.1364	5.225	4.8239	4.7107	6.2285	8.3126	9.351	6.4016	7.8744	11.1442	9.9453	12.2526	10.4759	12.2993	16.5949	15.4187	14.1659	5.6324	12.6766	9.6881	11.479	21.7161	16.1606	22.372	19.5416	7.3404	4.9302	8.8558	4.5374	11.2001	13.5874	5.2714
ENSMUSG00000003813	Rad23a	protein_coding	48.4144	43.0082	36.2374	47.8775	32.28	26.9776	31.1115	32.1231	33.8614	26.4986	30.1028	28.9237	30.5322	32.5331	23.7216	28.8813	28.7099	29.1655	27.6687	31.768	31.0465	34.2536	32.2332	32.3399	15.6775	18.9199	19.1575	22.9375	16.5243	20.1461	18.4671	19.8156	19.2456	25.3002	21.5153	19.2905	27.4045	28.342	19.8702	21.9585	50.3715	56.6891	40.7059	66.0342	35.4107	41.3522	24.6064
ENSMUSG00000003814	Calr	protein_coding	213.419	209.875	181.579	212.362	144.568	157.979	137.301	160.48	157.464	146.147	156.598	158.113	218.408	228.979	196.288	239.852	114.608	98.9756	106.822	149.285	288.952	252.459	290.887	273.729	285.599	238.767	292.08	284.234	234.683	286.978	255.606	304.348	196.581	205.854	188.26	204.437	188.388	204.148	166.724	198.809	81.1813	43.9799	60.1606	69.0379	449.255	411.381	381.929
ENSMUSG00000003824	Syce2	protein_coding	2.3666	1.3828	2.6085	3.8194	1.1576	1.007	2.7865	2.2331	3.3358	1.8207	0.6581	1.5587	4.0098	3.0269	4.0915	3.0174	0.8396	0.2753	0.343	0.2283	1.973	3.2705	2.9945	2.0322	2.1239	2.3501	2.3923	2.4817	1.8485	2.1408	1.3867	1.7302	3.4649	3.5791	4.2633	4.2349	3.3298	2.2899	2.545	2.4398	0.7712	0.3742	1.2531	0.8522	10.4262	12.1116	3.4214
ENSMUSG00000003847	Nfat5	protein_coding	59.0847	54.896	70.16	62.3873	12.3951	12.8251	10.6399	11.3582	11.4298	11.2807	12.4854	11.7113	15.8483	11.9366	13.7972	14.8402	10.0631	10.9725	11.733	12.0717	12.7748	11.1226	13.4431	12.6926	7.1313	4.6089	3.9203	4.3623	7.1047	5.9757	4.3555	5.1278	6.7882	11.43	12.4322	14.8459	26.068	23.9001	28.8611	23.4956	9.552	4.431	6.6422	4.6365	32.9523	30.7525	9.5436
ENSMUSG00000003848	Nob1	protein_coding	20.9105	18.5043	20.6854	20.7421	14.278	11.8631	14.2948	14.7966	16.8519	15.4261	16.6174	17.9516	16.411	12.6442	15.7768	16.7517	9.8106	9.7717	9.6248	8.8673	10.2806	13.7162	10.7697	12.8682	6.7725	6.4156	5.3435	5.5599	6.5446	7.4944	4.9992	5.7782	7.496	10.1494	11.549	11.5432	11.0074	9.9778	12.1317	12.3592	9.6385	10.9703	10.6874	10.5504	22.7894	25.2677	7.7198
ENSMUSG00000003849	Nqo1	protein_coding	2.5888	3.3435	4.7525	2.3988	3.5926	2.8231	3.3387	2.5623	2.7753	2.3492	2.7926	2.7325	77.0038	158.511	148.64	98.1912	24.5278	23.8612	23.0415	15.8469	32.9103	43.4606	41.254	37.1039	6.8401	8.7108	8.6535	10.7543	3.1805	4.6786	3.3821	5.3208	19.489	27.4232	23.5701	28.257	4.2399	3.2947	5.404	13.7455	8.6605	10.7372	8.9695	5.9486	5.7175	4.0202	19.1696
ENSMUSG00000003863	Ppfia3	protein_coding	1.0388	0.8386	1.1595	0.6875	32.7584	33.5561	32.9788	37.1331	30.324	33.6135	35.3364	36.3738	17.5236	4.3442	6.7173	12.1961	0	0.1304	0.1098	0.034	0	0.0429	0.1673	0	0.0304	0	0.0275	0.0207	0.0258	0	0.0281	0	21.2579	14.9272	17.0275	14.2656	0.0954	0.2394	0.2965	0.0516	0.3671	0.0909	0.8279	0.2621	4.2774	0.6606	16.5834
ENSMUSG00000003865	Gys1	protein_coding	5.6303	6.7356	6.1896	7.6852	7.6884	6.5981	5.9299	5.1397	5.3221	5.6481	6.8096	6.3046	5.5748	6.3065	5.082	6.9862	16.3752	16.4934	19.0471	16.5427	12.2891	12.6331	13.3472	11.1132	0.7492	0.5492	0.8756	1.1069	0.5037	2.0933	0.3713	0.5655	5.208	5.993	5.0996	4.377	8.2905	8.736	6.4224	8.3853	94.8795	88.969	56.0649	81.7724	14.7034	12.9249	3.3545
ENSMUSG00000003868	Ruvbl2	protein_coding	14.2691	14.5681	9.6018	14.0749	10.2152	10.3064	9.8101	8.9708	12.1	7.7827	11.1663	9.2381	9.9653	8.3819	7.1748	11.001	7.009	7.5283	7.8843	7.0274	8.462	7.4113	9.5437	8.4442	4.2917	3.7333	3.9584	4.1019	2.6406	4.0833	2.6249	3.4689	10.4519	12.8935	10.2891	12.238	16.6168	19.259	14.1728	15.2748	7.2854	7.76	7.3301	9.2576	30.6803	33.0023	17.1929
ENSMUSG00000003872	Lin7b	protein_coding	1.3632	2.8696	3.6772	1.1435	53.309	52.2751	47.2122	51.0274	51.5824	64.6185	55.2893	49.3159	5.8813	0.9373	2.7915	3.2226	0.622	0.8094	0.2601	0.2616	0.6434	1.5836	0.5747	0.4542	0	0	0	0	0	0.4724	0	0	0.5846	0.5721	0.6261	0.984	0.2349	0	0.2008	0.2578	0	0.9328	0.3928	0.1611	3.741	4.6043	1.1808
ENSMUSG00000003873	Bax	protein_coding	48.6846	45.0032	46.7191	40.9919	24.1264	28.1673	31.2947	20.9948	29.8461	26.0023	26.3724	25.3674	38.954	26.8459	33.4153	34.3569	12.5333	14.1025	13.6352	17.4685	33.9459	30.8837	35.4396	36.1184	14.0579	12.9615	15.002	13.003	14.4236	14.5589	13.3149	14.4425	23.259	37.3736	33.5917	33.1963	39.4689	44.8432	47.2303	51.2284	15.7433	10.1942	13.2012	13.1194	49.8196	53.5982	23.6083
ENSMUSG00000003882	Il7r	protein_coding	0.2387	0.2635	0.3215	0.4743	0.1413	0.0948	0.1272	0.2128	0.1757	0.3136	0.1408	0.123	0.4872	0.8758	0.5643	0.9133	0.2404	0.0759	0.7716	1.3133	0.1692	0.1555	0.0881	0.2194	0.2983	0.0402	0.0458	0.3001	0.2469	0.1879	0.2651	0.2458	1.6776	0.8647	0.9882	0.6864	6.1213	4.5019	5.4569	4.5925	0.0997	0	0.0816	0.1474	1.4047	0.9091	1.6835
ENSMUSG00000003923	Tfam	protein_coding	24.9661	30.0336	20.2802	24.9542	13.5386	16.9704	19.9378	14.3183	21.3779	18.5933	13.344	19.609	13.9556	20.0743	14.8487	15.4509	14.1068	17.0448	14.9511	17.721	22.3037	27.6494	29.362	28.5949	25.315	22.7404	27.6443	23.1624	25.3208	22.9171	18.9771	23.2382	23.9516	22.4405	29.9441	20.0219	14.0488	14.5416	18.6394	16.1168	18.0577	16.3031	14.6399	15.729	28.7847	30.2825	23.6512
ENSMUSG00000003929	Zfp81	protein_coding	3.9573	3.7024	4.9848	4.6067	6.3521	7.6652	6.1783	6.9505	5.9438	5.8444	6.6808	6.9737	2.6473	1.4104	2.1626	2.8883	1.5253	1.7659	2.3422	1.8151	1.8247	1.5721	1.5375	2.0917	1.0861	0.9678	0.573	1.0576	0.9392	0.9211	0.7776	0.9559	1.9799	3.2938	3.2164	3.3994	4.5994	3.8076	4.5755	4.4881	2.3319	1.3276	2.0204	1.3106	5.1475	5.9914	1.5451
ENSMUSG00000003934	Efnb3	protein_coding	0.3374	0.53	0.6693	0.752	35.5785	34.0919	33.4033	26.9866	52.4702	35.0054	38.4453	34.3826	0.3972	0.2102	0.4409	0.4391	10.8343	10.0294	10.7642	7.5927	0.2284	0.4071	0.3841	0.289	0.0514	0.0893	0.0933	0	0.0871	0.0908	0	0.1655	0.4974	0.48	0.3735	0.5912	0.2504	0.4913	0.4348	0.4113	0.2981	0.571	0.3402	0.22	3.7591	3.9178	0.7895
ENSMUSG00000003948	Mmd	protein_coding	20.9813	18.7258	24.0888	43.9071	82.4086	108.226	111.454	115.202	106.255	102.421	99.9952	114.922	30.7729	14.1715	20.2541	23.7508	25.1333	27.7725	23.1683	24.2611	15.8151	13.1105	13.493	14.256	55.9575	52.5752	57.2295	53.0909	43.7609	40.1335	47.9481	41.9629	12.2571	9.0455	9.5524	8.2626	26.7641	32.2664	25.0887	28.1698	21.7897	17.22	49.8237	19.1073	33.17	30.3244	14.0791
ENSMUSG00000003949	Hlf	protein_coding	5.3891	5.9426	4.961	8.0665	45.869	46.1819	40.9734	43.2689	38.8647	38.28	37.9979	49.8483	7.7445	4.6253	3.7455	7.7594	6.6729	7.5533	4.2066	9.3649	33.5588	34.7006	20.6295	25.9275	15.324	13.1934	15.6742	16.5449	5.8225	8.9955	5.5338	8.5199	1.9381	3.4441	0.6858	3.6043	7.7988	11.6024	3.843	5.33	2.6205	3.395	1.6336	3.4858	4.9578	6.5885	0.7275
ENSMUSG00000003955	Fam162a	protein_coding	87.7555	65.6328	70.2739	69.1025	26.4408	28.108	30.0316	27.3391	29.6496	37.3979	30.175	31.5435	127.036	116.155	122.821	135.325	66.1813	64.6056	61.072	54.9718	47.1561	57.5685	57.3842	55.2305	45.3388	50.8491	50.0679	47.6172	51.3058	59.4122	48.9744	54.0407	109.898	100.247	100.915	83.061	42.1358	39.238	48.2666	46.5615	47.5939	38.3224	52.4718	45.9598	64.1532	70.0079	32.4486
ENSMUSG00000003970	Rpl8	protein_coding	495.004	467.469	443.632	493.114	222.253	203.44	230.857	194.724	213.31	210.777	232.6	204.765	838.515	500.06	555.681	755.101	196.686	189.616	202.198	211.49	368.807	330.208	324.761	359.681	182.189	181.609	206.892	170.07	176.188	216.746	183.746	222.809	437.762	621.877	557.869	593.091	459.377	478.731	418.953	478.548	243.654	189.473	211.541	224.978	818.061	771.401	475.86
ENSMUSG00000003974	Grm3	protein_coding	0	0.1016	0.0354	0.0382	18.6825	19.2549	20.3158	21.0741	16.3612	30.3786	22.6807	22.948	0.1142	0.1836	0.0747	0	0.0847	0.0325	0.0553	0.027	0	0	0	0	0	0	0.0372	0	0.0344	0	0	0.0329	0	0	0	0	0	0	0	0	0.0447	0	0	0	0.076	0	0
ENSMUSG00000003992	Ssbp2	protein_coding	13.8412	12.1813	22.3585	21.5816	49.6947	60.2363	53.0403	56.3906	47.4561	50.3909	45.4775	50.9382	56.6979	27.4122	33.8282	48.8396	15.8959	19.2389	21.0955	23.2542	13.3335	13.9549	13.0604	13.6498	1.376	1.5377	1.7254	0.5626	0.746	1.5147	1.6062	0.8924	8.8687	12.9519	14.1145	11.8055	18.5189	19.1471	23.0709	15.8913	9.2775	10.6272	11.973	13.7053	35.0484	29.6791	6.11
ENSMUSG00000004018	Fancl	protein_coding	7.3973	7.1279	8.6249	11.9105	5.899	4.8049	7.8387	5.7118	5.5788	5.7114	6.5108	3.0863	5.992	7.2828	3.6539	5.7729	4.9327	2.6759	5.85	2.9133	5.6822	5.2986	5.7296	3.2751	5.8371	6.1296	6.8905	4.4376	5.1305	4.2341	5.431	5.7766	6.0853	8.1019	7.6454	6.1123	9.2181	6.447	8.934	8.6819	3.3228	3.0058	5.4919	3.461	9.5128	9.6343	5.4008
ENSMUSG00000004031	Brinp2	protein_coding	0.2767	0.4341	0.2609	0.1884	16.2992	21.8048	22.6455	24.6091	22.9796	22.6596	22.4616	22.6961	4.0362	1.7245	1.4438	2.7072	0.0303	0.091	0.0385	0.0191	0.0342	0	0.0668	0.0608	0	0	0.0288	0.0262	0.0268	0.0287	0.0288	0	0.2103	1.9542	1.0973	1.4503	0.0908	0.021	0.1045	0.0992	0	0.0329	0	0.0466	1.2852	5.976	0.5882
ENSMUSG00000004032	Gstm5	protein_coding	43.5831	31.788	66.389	62.8822	155.302	139.685	181.63	151.25	148.514	176.346	154.029	175.388	78.2139	48.1717	70.0212	81.9103	32.2555	33.6418	42.5533	42.2527	125.897	137.23	113.61	127.457	13.1697	15.1433	12.5927	14.0391	11.7405	9.3679	8.4223	9.5446	35.8171	51.327	49.874	47.2436	10.477	13.3141	20.9848	16.9227	69.3771	61.5996	77.3885	59.3261	61.9968	42.3939	20.7225
ENSMUSG00000004035	Gstm7	protein_coding	35.322	38.6651	37.8444	32.6904	13.3706	9.4172	10.46	7.0794	12.9717	7.5116	11.9746	10.602	2.2696	6.0865	4.3452	3.539	19.3655	18.9102	18.2397	17.3621	4.7311	9.354	7.5346	5.9379	31.5349	35.365	36.6374	35.6976	34.2758	38.2181	34.9162	42.4514	4.1973	7.0526	6.7516	7.9912	2.017	2.6338	2.6809	3.1518	1.707	1.5821	2.5123	1.682	27.6622	21.9383	3.6057
ENSMUSG00000004038	Gstm3	protein_coding	0.1376	2.3339	0.4177	0.1114	1.5761	0	0	0.2189	0.1164	0.1115	0	0	5.4976	3.025	2.8582	3.3069	0	0.0896	0.076	0	0.1193	0.4321	0.119	0.1106	24.8222	39.2794	35.1243	55.0388	31.3642	66.7318	33.4007	63.4211	16.2157	22.6072	21.681	29.6997	0.2141	0.2192	0.0945	0.7943	0.1274	0.2692	1.9108	0.6628	0	0.3034	43.9873
ENSMUSG00000004040	Stat3	protein_coding	21.9348	20.015	16.5437	22.2607	10.4382	13.6921	10.4338	11.8004	13.6377	13.929	12.058	9.5522	35.2204	26.9316	25.1363	32.6995	20.9542	25.6524	24.2774	29.2712	15.1973	15.3865	15.8035	12.4501	16.6665	12.9912	15.8309	16.4436	13.2733	18.2063	16.7272	18.7467	23.1963	29.0737	28.518	25.4293	36.817	41.8588	34.0255	35.7101	22.4139	12.8859	18.2576	15.4293	36.0391	42.6142	32.3035
ENSMUSG00000004043	Stat5a	protein_coding	6.5254	8.2921	6.6252	9.3394	0.5381	0.437	0.8381	0.2522	0.7501	0.4497	0.4595	0.2943	3.4521	4.0356	3.2503	4.4849	3.667	3.5753	4.9605	3.8225	4.6939	3.7964	3.5728	3.5093	2.6656	2.6952	2.3717	2.8323	1.1886	1.4437	1.321	1.3691	1.9083	2.5294	2.2837	1.9001	4.1099	4.3296	3.7392	4.0701	3.7556	2.5595	2.9749	2.3151	19.1435	19.2641	1.4703
ENSMUSG00000004044	Ptrf	protein_coding	56.4116	61.4696	57.951	71.1081	6.9016	5.5448	3.3849	4.7978	4.7409	5.4213	4.7724	4.5064	126.108	63.2903	78.3395	102.331	51.5672	50.2392	57.6783	59.8326	13.3953	7.6864	13.8349	15.5837	2.1602	1.5364	2.3093	1.8577	1.9563	1.6674	1.8656	1.6744	35.2359	51.4298	46.8068	45.2958	115.912	143.213	103.264	120.359	67.5834	40.4802	53.2591	54.1324	104.187	93.6302	13.1475
ENSMUSG00000004054	Map3k11	protein_coding	12.8965	11.887	9.4005	12.5595	4.3668	4.565	4.0098	4.3767	5.9111	4.906	5.245	4.2305	9.9494	8.7233	9.114	10.1542	6.8296	6.5944	6.7961	8.4947	12.5733	13.0795	15.3936	13.7112	6.3101	5.8565	8.124	5.7134	6.3012	7.37	6.3795	7.114	10.9006	13.985	13.8162	13.1478	16.711	23.5491	15.0902	17.9193	3.92	3.0405	3.7159	4.4215	13.7766	14.4342	21.8693
ENSMUSG00000004056	Akt2	protein_coding	44.627	59.6563	44.7504	58.2345	30.7176	29.8754	37.0138	35.3925	25.7755	50.6329	45.4111	37.9705	36.8268	36.9182	37.3569	39.2335	37.0238	45.6315	44.4987	43.997	23.7575	21.6014	24.4081	26.6909	28.8555	27.1308	26.8363	28.9701	25.5113	27.2783	25.1994	27.9581	15.392	19.7675	16.9853	17.2574	40.1928	40.2629	34.6165	32.6612	64.7572	93.5082	60.5426	77.3324	54.1051	50.0221	14.4709
ENSMUSG00000004069	Dnaja3	protein_coding	38.6598	44.0054	27.2503	38.9857	23.869	23.1794	21.5061	21.2326	24.6888	22.4754	23.1356	23.3499	22.0028	23.3308	22.1431	22.4334	42.7984	44.0879	38.082	37.559	48.4615	42.3952	49.7899	46.2187	35.8303	36.8587	39.0561	40.6591	32.6102	36.8973	34.7681	35.5526	18.7636	23.0224	19.2743	19.0328	12.0299	14.5876	11.4832	13.3693	31.6471	36.662	25.7497	41.7271	24.2571	28.2822	21.8806
ENSMUSG00000004070	Hmox2	protein_coding	44.4059	38.1193	36.1328	32.8145	36.1723	36.7423	38.5736	39.3442	40.1802	35.8645	37.7733	35.2325	41.8836	32.719	33.9593	38.7761	22.8746	23.9155	20.2663	26.4229	38.7437	33.8564	30.7859	30.225	29.4808	28.0328	29.2146	21.254	28.2246	26.0829	30.1948	27.9676	18.5898	29.2027	24.8606	25.8285	36.3768	33.5495	41.7425	36.0104	17.164	12.4181	16.2167	13.0803	31.5045	29.6406	21.1323
ENSMUSG00000004071	Cdip1	protein_coding	56.8351	62.5333	46.6369	49.0556	94.8351	94.0456	86.9446	93.1165	99.4996	83.8466	89.3671	91.7831	15.2902	17.5492	14.0298	18.0001	27.9649	27.5207	22.2334	23.9689	27.1816	26.6126	30.0973	26.9561	40.5797	33.4162	39.0984	32.2528	31.7161	37.2179	27.7611	35.5168	8.759	16.9644	15.4271	14.4708	23.7801	22.8904	17.9768	21.9817	40.5683	44.6664	34.6073	44.9966	48.0946	45.1379	21.7427
ENSMUSG00000004085	Zak	protein_coding	6.7354	5.9694	5.088	4.2201	1.8002	1.1806	1.7877	1.336	2.882	1.7004	1.6304	1.5765	46.6724	22.8396	28.0254	37.1581	36.6184	40.019	34.0792	36.333	2.0891	2.5616	2.5339	2.7593	3.2299	2.7001	2.2085	3.0092	1.9988	3.1882	2.2287	1.9924	9.7891	15.2398	11.2397	11.6129	17.427	20.5379	12.8378	14.7671	50.5105	60.4489	42.7187	63.7096	13.4861	10.7475	6.8412
ENSMUSG00000004096	Cwc15	protein_coding	63.3829	59.4505	59.9433	63.829	42.2644	37.51	42.7838	36.3379	44.6617	44.3751	40.0854	42.2097	51.1346	41.4493	46.2508	45.4656	25.1415	20.4385	25.7543	24.9247	43.4095	47.2581	41.6394	47.5415	31.5259	33.3374	32.9683	29.452	31.2398	33.2424	31.4706	33.9707	38.4856	50.8242	50.4745	53.2896	52.2435	56.605	51.8103	51.754	30.5841	30.3887	30.8993	31.7769	54.4691	60.577	45.8502
ENSMUSG00000004098	Col5a3	protein_coding	23.8272	27.4015	10.5473	9.2343	0.7512	0.4119	0.4009	0.4622	0.7764	0.7359	0.9273	0.5742	6.5699	4.724	5.2183	6.8399	6.1165	4.4956	6.6047	6.383	0.7293	0.3065	1.3765	1.3663	1.1087	1.1277	0.8823	1.1649	3.7547	4.4983	3.0329	3.2285	1.9144	3.8366	3.456	3.4808	0.8996	0.7716	0.9277	0.4434	19.8103	8.3215	14.7996	16.7599	3.8764	2.358	0.5653
ENSMUSG00000004099	Dnmt1	protein_coding	11.1538	12.0276	10.5228	10.8154	8.0288	9.6415	8.4653	9.0237	7.7223	7.505	9.4238	7.8238	6.9863	5.5747	4.8976	7.5918	2.0405	2.3124	2.7503	2.8977	2.8094	2.7799	3.4119	4.1889	1.6194	1.3264	1.545	1.4437	0.9444	1.3716	1.034	1.3016	5.5129	6.514	6.0616	5.2733	8.6313	8.4957	6.484	6.7141	1.9387	1.3253	1.9717	1.9961	23.663	23.5966	8.6197
ENSMUSG00000004100	Ppan	protein_coding	20.4948	15.8771	19.7129	20.6175	8.3553	9.2222	8.2113	8.136	7.8639	8.0856	8.1881	7.8788	14.5059	8.6339	8.9702	10.0815	3.2413	2.7469	2.743	4.7455	8.7783	4.0434	5.4389	6.2568	7.478	3.7515	4.6962	6.5183	7.606	7.6829	7.9852	6.5655	6.4494	7.1901	8.691	11.5623	6.2023	9.0579	10.8718	6.6513	2.7704	2.1271	4.8092	3.9064	18.8941	28.0785	13.8868
ENSMUSG00000004105	Angptl2	protein_coding	8.3698	8.4809	11.0129	15.6651	1.0316	1.4409	1.2488	0.814	1.4724	0.747	1.0842	1.1987	20.8396	15.1151	15.2653	22.168	20.129	17.4872	19.1781	23.3742	16.2683	14.8152	17.06	17.6423	4.0925	3.8075	3.8896	4.2524	3.28	2.8729	2.2911	3.0593	14.4888	19.2094	15.4738	15.2533	12.0648	17.7434	7.57	10.5579	33.3287	22.0994	20.1677	28.6003	18.6549	17.8733	4.9075
ENSMUSG00000004110	Cacna1e	protein_coding	0.1927	0.099	0.1282	0.17	23.9104	28.76	21.3373	31.6947	26.6936	23.4455	23.7858	28.2319	0.389	0.321	0.4676	0.5838	0.0553	0.148	0.2321	0.1116	0.0746	0.0348	0.0481	0.0213	0.1046	0.0095	0.1297	0.0506	0.0509	0.009	0.0263	0.0239	1.4758	0.9518	0.7942	1.2264	0.5818	0.4878	0.5405	0.2857	0.0713	0.0121	0.0585	0.0946	0.534	0.2851	0.6304
ENSMUSG00000004113	Cacna1b	protein_coding	0.8718	0.9073	1.1726	1.8678	15.47	19.7373	13.647	18.1919	19.6437	17.4278	19.9037	16.7427	0.1479	2.9624	1.1835	1.3224	0.0139	0	0.0231	0.0114	0	0	0	0.0136	0	0	0.0337	0.047	0.0158	0.0169	0	0	2.2371	2.3673	1.8289	2.0228	0.1568	0.1211	0.397	0.3323	0.2158	0.0154	0.305	0	0.0599	0.0386	0.3468
ENSMUSG00000004127	Trmt10a	protein_coding	4.8208	5.904	4.3536	4.0459	3.1707	3.3129	3.8601	4.8326	5.0244	3.2005	2.4707	4.0989	3.0461	3.3113	1.6688	2.2303	1.3929	0.9531	1.4249	0.841	2.5174	2.6328	2.4409	2.0097	2.344	1.6696	1.7373	3.1297	3.3277	1.6914	2.3544	1.9182	1.8348	2.4252	2.0983	1.7397	2.5514	2.045	2.0476	2.1615	1.2205	0.8525	1.2977	1.1007	4.7701	4.5712	2.1002
ENSMUSG00000004151	Etv1	protein_coding	16.6067	17.0464	10.3449	10.2241	29.1593	30.3708	23.2063	23.349	24.1894	12.7916	14.7264	25.1454	5.4555	5.3887	5.1447	7.2875	2.6067	2.6309	3.634	5.4595	3.1843	2.365	4.8319	4.0282	0.6768	0.2747	0.8989	0.2773	0.3856	1.0175	0.1146	0.435	2.91	4.5905	4.5816	4.2626	3.5804	5.0281	3.6797	3.9368	1.7912	0.6166	0.9447	1.8313	2.9212	1.6511	2.0027
ENSMUSG00000004187	Kifc2	protein_coding	2.999	3.6088	5.6531	3.4587	124.513	141.762	138.943	137.652	120.71	137.602	129.486	142.189	3.643	2.9858	3.416	3.2693	1.4219	1.7749	1.7492	1.6843	2.394	2.6923	2.9862	3.4993	1.724	0.9351	1.4933	1.1798	1.4993	1.8991	1.011	1.4568	1.9779	4.1955	4.3581	3.617	4.8791	3.9076	3.9184	3.998	0.717	1.4609	1.3457	1.0447	4.1853	4.7556	1.9217
ENSMUSG00000004207	Psap	protein_coding	277.15	300.648	257.424	328.84	448.698	493.266	442.329	505.816	535.469	427.525	465.855	463.528	300.708	259.213	211.538	298.675	275.077	289.443	270.539	306.308	426.179	378.368	539.436	494.647	120.555	117.253	127.472	142.772	102.181	119.448	101.024	136.077	163.045	191.562	166.922	182.675	272.023	256.036	188.157	216.346	250.88	228.675	232.357	287.672	464.057	475.077	174.209
ENSMUSG00000004221	Ikbkg	protein_coding	27.6728	27.6952	46.2297	40.8755	13.0558	11.0452	10.5648	11.8875	11.2226	9.5461	9.2345	11.1139	13.0988	15.2376	13.8501	14.6245	8.7402	8.6363	9.6701	10.1705	10.2616	9.3358	9.5773	9.2111	26.9581	19.1189	23.9226	20.8493	23.9641	24.0411	30.258	20.1016	13.0468	17.4654	18.0587	18.9975	17.894	21.1494	22.8357	25.9401	8.0818	6.0878	7.2538	6.9492	17.9019	19.8942	12.3577
ENSMUSG00000004231	Pax2	protein_coding	0.1338	0.0802	0.2417	0	0.0626	0	0	0	0	0.0484	0.0516	0	0	0	0	0	0	0	0	0.054	4.7125	6.2165	4.54	4.5185	0	0	0	0	0	0	0	0	0	0	0	0	0	0	0	0	0	0	0	0	2.2309	1.1872	0
ENSMUSG00000004233	Wars2	protein_coding	4.9634	3.6261	3.5269	5.2826	1.637	1.9573	1.7114	1.6702	1.913	1.3798	1.9331	2.3966	2.2563	2.4025	2.1806	2.116	1.9675	2.0154	2.0374	1.987	3.0204	3.3899	3.939	3.5004	1.3414	1.5939	1.2708	1.5249	0.9188	2.6331	1.4165	1.7367	3.0225	3.7811	2.8923	3.8159	2.3514	3.0906	2.9908	2.9244	1.6563	1.9479	1.7984	2.6715	5.2663	6.0808	2.6053
ENSMUSG00000004263	Atn1	protein_coding	16.8479	20.1436	16.1698	17.6466	28.7657	32.7726	28.5566	30.9236	31.7741	25.7119	31.2048	29.9485	18.6579	14.8648	16.5641	18.5055	6.2951	8.3567	7.3988	8.382	13.8965	13.3419	14.0014	13.5539	3.1451	2.5825	2.8251	3.2297	2.4298	2.5645	2.2723	3.0145	9.1159	15.901	13.2598	12.4599	16.5508	16.208	14.7585	13.6012	6.2951	8.4151	5.4255	9.6451	30.0559	28.9276	12.7852
ENSMUSG00000004264	Phb2	protein_coding	82.0099	88.7587	61.9747	75.7798	39.2991	32.2275	35.5315	34.8438	39.5187	39.5036	39.7299	36.1876	61.9149	55.9159	47.6195	60.2065	66.4021	75.8908	67.3303	60.5056	88.0802	84.9623	94.8419	92.4779	78.6662	81.5684	78.4994	83.101	65.9821	74.6463	68.4927	76.2778	53.1682	68.5717	69.8653	57.3626	35.7288	38.3524	30.9231	28.6679	46.4174	55.4907	40.1795	55.7151	80.4249	93.4537	94.683
ENSMUSG00000004266	Ptpn6	protein_coding	4.1408	4.6195	3.354	6.7885	2.2335	3.6524	1.5233	1.5871	2.6725	2.0804	1.6914	2.2838	5.95	14.2718	11.6622	8.4784	2.1222	2.2164	3.6892	5.5776	8.9421	10.3034	10.136	10.2514	6.0851	6.1347	7.0899	9.6485	5.3631	6.8918	7.2888	7.8544	11.9876	9.1483	9.0272	9.811	31.4382	23.6997	24.0784	21.7756	3.2332	0.2771	1.77	1.4628	8.9545	5.7685	11.7302
ENSMUSG00000004267	Eno2	protein_coding	5.8751	5.7443	10.7366	8.3173	305.667	311.868	300.786	303.366	328.837	306.067	338.892	322.292	3.5174	3.0136	3.6913	4.4188	0.2976	0.9367	1.1581	0.7382	1.3898	0.9205	1.1618	0.4924	0.7954	0.054	0.2772	0.0996	0.3605	0	0	0.4886	3.9386	4.9836	3.4098	3.5294	3.3477	3.0599	2.7523	2.035	1.2839	0.5754	0.7687	0.839	3.1259	3.6171	1.3515
ENSMUSG00000004268	Emg1	protein_coding	67.4796	57.5972	59.8674	64.2155	24.289	23.5757	24.592	21.8024	22.1404	27.0099	22.1052	20.4999	40.3482	38.3044	35.0673	42.1911	28.1052	28.8163	30.7197	31.0229	33.6068	33.0599	33.2836	33.996	36.2342	36.1332	31.6766	36.0997	37.6759	37.417	33.8759	36.7303	40.1792	52.3796	54.9985	53.5321	38.215	38.5986	49.0281	42.472	47.3147	45.3236	40.0912	39.1763	53.9394	55.9253	58.9743
ENSMUSG00000004270	Lpcat3	protein_coding	54.5837	59.3458	54.0847	54.2945	12.5997	18.2475	15.5765	14.9501	9.195	10.0517	15.2395	14.1208	26.7445	42.7002	33.66	31.2578	16.3793	19.1499	18.4875	21.1042	67.7004	64.3782	67.9678	62.3197	36.5639	30.112	32.5253	32.1518	40.9723	34.6367	37.859	35.2306	40.1693	40.4229	43.3455	44.3133	35.3934	27.2542	32.5521	36.3581	15.0277	10.9617	16.7538	16.2364	58.6283	61.5724	178.068
ENSMUSG00000004285	Atp6v1f	protein_coding	156.594	143.07	204.351	171.585	135.429	132.508	154.692	137.474	142.886	137.231	126.724	150.911	120.309	108.647	126.949	121.788	55.2203	48.3831	60.1845	62.997	243.974	259.442	226.799	241.23	67.6239	69.2143	68.0387	59.2933	56.5995	62.8732	62.9793	76.1002	81.0353	119.92	115.753	111.064	124.909	118.501	152.631	142.265	78.1422	75.1712	92.8744	71.8403	122.258	105.306	89.2633
ENSMUSG00000004296	Il12b	protein_coding	0	0.1887	0.0651	0.0705	0	0	0	0	0.1462	0	0	0	0	0	0.1365	0	0.0703	0	0	0	0.0719	0.1742	0	0.0704	0	0	0.0711	0	0	0.1465	0	0	0.0653	0	0.0567	0	0.2651	0.6299	0.8108	0.9327	0	0	0	0	0.0704	0.0884	0.1702
ENSMUSG00000004317	Clcn5	protein_coding	10.0827	9.9938	9.8524	10.3371	3.5608	3.1793	2.9185	2.7912	3.9444	2.6661	2.8616	2.1888	8.3874	6.189	6.3491	7.8967	0.7123	0.6763	1.6072	1.6062	20.594	21.0282	19.4177	20.543	1.3295	1.3474	1.3864	2.3558	0.8965	1.5261	0.6688	1.3095	4.2914	6.7273	7.203	6.6188	3.0169	3.0836	2.617	3.3045	2.6404	1.7149	1.9593	1.6052	8.1553	19.712	12.9692
ENSMUSG00000004319	Clcn3	protein_coding	23.0547	23.0672	28.4452	23.3393	57.0895	54.769	58.2115	55.4003	54.8873	52.3498	50.2034	52.5416	25.6055	28.4222	31.9789	27.3598	13.0427	13.4556	12.5331	11.3493	33.6023	33.6847	33.3327	28.0068	13.102	13.5275	12.049	14.3432	14.4657	14.6095	14.0976	11.2255	22.2089	32.4352	33.6611	36.9314	21.6738	18.3054	20.0366	19.4178	16.446	17.7396	22.2712	17.1953	26.6831	22.2325	30.623
ENSMUSG00000004328	Hif3a	protein_coding	1.7411	1.2328	0.8333	1.3546	2.9739	1.8414	2.3841	1.6762	2.0446	2.343	1.4908	2.4561	1.3104	0.9076	0.5599	1.9838	0.6972	0.3404	0.6434	1.3873	0.8991	0.1862	0.5607	0.9202	0.6958	0.0425	0.0228	0.0422	0	0.0452	0.0218	0.0202	0.7405	2.455	2.451	3.3198	2.3414	0.9174	1.3638	2.1719	0.8985	0.2669	0.437	0.5001	0.9215	0.5855	0.603
ENSMUSG00000004341	Gpx6	protein_coding	1.6659	1.0578	1.4262	0.4232	0	0	0	0	0.1326	0.899	0.537	0	0	0	0	0	0	0	0	0	31.2337	51.6002	33.3182	21.2342	1.0242	0.8168	0.3812	1.179	0.9395	0.6522	0.7477	0.3394	0	0	0	0.1053	0.1199	0	0.1058	0	0	0	0	0	0.9684	0.8434	0.2052
ENSMUSG00000004344	Gpx5	protein_coding	0	0	0	0	0	0	0	0	0	0	0	0	0	0	0	0	0	0	0	0.0586	0	0	0	0	0.0852	0	0.0875	0	0.0799	0	0	0	0	0	0	0	0	0	0	0	0	0	0	0	0	0	0.141
ENSMUSG00000004347	Pde1c	protein_coding	0.0363	0.0756	0.0696	0.1756	1.2789	1.5636	1.3874	1.1055	1.9799	3.7172	3.0846	1.439	0.1704	4.1303	3.9902	1.8351	9.383	11.5528	9.2172	13.9358	0.3049	0.299	0.4922	0.2827	0.0333	0.1253	0.0176	0.0625	0.1994	0.0533	0.0339	0.1729	0.5481	0.3572	0.2947	0.5235	0.239	0.1547	0.4091	0.1574	0.1925	0.1085	0.2375	0.1337	0.2014	0.1995	0.5221
ENSMUSG00000004356	Utp20	protein_coding	8.7226	8.2124	5.1953	5.3831	2.8992	3.2208	2.9459	3.4804	3.1803	2.9826	3.5367	3.2326	3.6997	3.021	2.1035	3.8605	1.7362	1.6905	1.4584	1.5849	5.4319	4.8314	7.2592	6.6359	2.3321	2.489	2.3282	3.298	1.8515	2.154	1.7544	1.6874	7.5574	11.9375	13.0236	14.1954	3.1636	2.8646	2.6573	3.2054	2.3466	1.5742	1.921	1.3775	7.4383	9.151	2.8114
ENSMUSG00000004359	Spic	protein_coding	1.2535	1.9657	1.2268	2.1468	0	0	0.0749	0.076	0.0794	0.08	0.1664	0.1464	0.0942	0.6305	0.0744	0.1909	0.3704	0.1412	0.6264	0.2191	0.2652	0	0.0812	0.1023	0.956	1.7342	1.4741	1.448	0.711	1.1949	0.4583	2.321	1.0192	0.098	0.3118	0.1902	3.9673	3.4982	2.8256	1.6486	0.2783	0	0.2741	0.3905	1.0652	1.1306	0.124
ENSMUSG00000004360	9330159F19Rik	protein_coding	1.7628	1.1527	2.9296	1.8519	23.2028	22.816	19.4472	20.1136	22.1438	20.6125	20.574	20.9942	4.9821	1.9891	3.9813	7.4094	0	0.0233	0.6129	0.4067	0	0	0.0808	0	0.0258	0	0.0554	0	0.0246	0	0.0262	0.0248	0.3904	0.7707	0.6952	0.9773	2.0804	1.2388	1.859	1.9697	6.6465	5.2675	7.2853	3.8006	0.2791	0.1645	0.1688
ENSMUSG00000004364	Cul3	protein_coding	41.6311	42.9446	32.3496	37.5273	46.5703	41.3151	45.7977	39.7861	46.0037	45.0429	39.6053	45.2363	47.9416	44.1247	39.8711	52.265	39.2494	38.3653	36.366	36.1939	40.9072	42.2609	47.4471	45.5349	25.851	23.976	27.4369	24.1353	26.7183	23.8829	25.4268	25.7301	27.438	41.9186	33.7429	34.8845	36.7473	38.3239	32.0414	32.1953	65.0837	88.6999	54.9853	81.4696	45.3794	44.8149	33.9731
ENSMUSG00000004366	Sst	protein_coding	0.6714	0	0	0.2489	172.998	240.01	263.761	218.093	271.408	283.779	270.47	260.45	1.9721	192.342	123.885	55.9587	0	0	0.1404	0.1394	0.2918	0	0	0	0.2433	0	0	0.1967	0.4143	0	0.223	0	29.5009	14.4809	11.5107	9.9363	0	0	0.6416	0	0.4387	0.2158	0.7131	0.1551	0	0	27.8686
ENSMUSG00000004371	Il11	protein_coding	0	0.1619	0.2438	0.1703	0.4805	0.4173	0.489	0	0	0	0.2718	0.1643	0.3754	0	0	0.3199	0	0	0.1156	0.2485	0	0	0	0.3378	0	0	0	0	0.1475	0	0	0	0	0	0.1385	0.2823	0.3398	0.8869	0.2957	0.6902	0	0	0.1728	0	0	0	0.2101
ENSMUSG00000004383	Large	protein_coding	5.088	4.4548	4.9295	3.8642	29.6029	33.0753	32.5496	38.5931	34.3042	29.3492	31.1503	35.2769	7.2898	5.2149	4.725	6.7828	10.1108	13.2388	10.3243	11.219	3.983	3.5599	3.1096	2.1689	0.8407	1.1188	0.7013	1.1009	1.0314	0.6499	0.667	0.7169	3.7286	5.106	3.9179	3.2935	5.4049	5.1057	3.238	3.2715	5.745	5.4584	3.7072	4.7439	8.9796	11.1917	1.8438
ENSMUSG00000004393	Ddx56	protein_coding	21.1571	18.714	19.4908	20.5854	12.9115	12.2916	11.3593	14.2939	14.5197	11.8456	14.1685	11.6356	14.7212	11.0695	9.5315	13.8792	6.438	6.4246	5.8011	6.0266	11.8225	10.4732	13.4294	10.9575	10.5756	8.8951	7.1828	10.7296	8.919	8.2837	10.9524	7.8579	7.3033	10.3272	8.5031	8.3505	9.5452	8.7959	10.7948	11.2499	12.2384	7.6103	7.3673	7.0025	17.5604	24.1633	12.1744
ENSMUSG00000004394	Tmed4	protein_coding	43.6078	46.9386	48.6043	44.9884	39.8064	35.5849	37.4094	30.8146	41.6733	34.6506	34.5538	35.9759	26.2386	39.6786	37.2802	30.3015	28.5149	34.009	31.1973	31.3385	60.9404	56.7285	57.957	50.9451	21.7004	21.7005	23.4927	24.4872	21.6399	25.3293	22.1284	25.794	29.3386	34.4414	29.9354	33.5749	39.8087	39.7589	31.9442	39.3413	38.5639	29.2608	30.7106	32.451	56.3843	50.3714	83.2676
ENSMUSG00000004415	Col26a1	protein_coding	1.1176	1.2728	0.8665	1.4608	5.672	4.7012	9.2565	3.3368	5.2674	4.089	5.2119	5.6516	0.5808	0	0	0.0962	0.9856	0.1725	0.3605	0.2974	1.3503	1.5721	1.703	2.0024	0.7319	0.0441	0.668	0.3076	0.0429	0	0.6703	0.2976	0.7227	0.4747	1.1942	1.4189	0.8578	0.2358	1.0688	0.9544	0.8821	0.4663	1.3654	2.0708	7.9946	5.241	0
ENSMUSG00000004446	Bid	protein_coding	7.0013	6.6829	6.7357	6.9089	4.7298	3.6638	4.8597	3.8575	4.8332	3.5648	4.6325	4.6779	8.6596	5.5972	5.7404	7.2355	2.5152	1.985	2.497	1.9512	29.2016	29.7794	29.6444	28.3528	8.0723	6.1517	7.2875	8.5341	5.8256	9.1853	6.655	8.0663	5.8045	9.2475	9.9516	8.2495	5.1671	3.2607	5.2564	4.3509	3.5381	2.5759	2.7144	2.9026	7.4091	10.5833	8.4454
ENSMUSG00000004451	Ralb	protein_coding	29.9863	33.2996	22.7978	24.6836	6.2012	7.5083	7.2855	7.1036	7.2366	6.7728	5.7432	7.8399	16.6333	24.443	18.2388	16.6045	9.8778	8.7353	10.8013	10.9309	20.045	24.0545	24.7631	24.9457	4.726	6.2159	4.5027	4.9705	3.1776	5.0011	2.936	3.8217	21.1759	29.8381	29.9388	31.0069	19.17	25.8938	21.9687	26.2318	6.4754	3.8061	5.8315	5.0835	25.0173	21.5625	24.5542
ENSMUSG00000004455	Ppp1cc	protein_coding	75.48	86.2218	96.4373	92.1952	84.8848	82.4528	88.2463	80.7012	88.3328	103.169	120.142	92.9829	67.1831	59.2107	55.8216	72.554	55.8362	62.2924	61.1125	67.3463	80.0995	86.2518	80.4671	93.55	38.5705	36.2886	34.6718	38.1457	41.9743	41.0685	39.2867	39.1541	61.0249	104.672	105.901	108.547	85.6224	83.0111	77.4248	82.5153	88.9876	100.431	87.6362	108.07	133.322	165.084	103.578
ENSMUSG00000004460	Dnajb11	protein_coding	36.3768	32.7946	25.8913	32.2106	25.7516	27.5326	28.7381	30.2331	29.6688	30.8484	27.9738	31.8163	33.077	38.5883	35.2798	36.7363	20.0497	18.6301	21.174	25.4444	55.1786	46.2331	53.9517	50.4123	51.8965	48.9606	54.8384	53.8899	38.6208	42.9767	37.564	43.167	55.0668	48.0584	43.9973	49.5467	37.3864	40.5514	29.7191	32.1597	20.381	12.5936	15.0437	20.194	58.1958	62.6317	74.7563
ENSMUSG00000004462	Tbccd1	protein_coding	7.6368	8.3108	9.3292	7.9789	4.8853	3.9013	5.705	4.296	3.64	4.2081	4.2488	5.196	4.9055	4.3273	4.6866	6.6278	2.1962	2.374	2.7752	2.9972	7.5452	8.1581	7.9388	7.239	8.8131	10.3308	8.9483	10.5272	6.1806	7.0152	6.3142	8.5454	8.7738	10.2507	11.891	10.6153	6.2968	4.8797	5.3945	6.7562	4.1759	2.4722	3.4873	2.5122	9.3967	8.8777	6.9678
ENSMUSG00000004473	Clec11a	protein_coding	3.9289	3.7209	4.9055	6.5561	1.7843	2.7819	2.3481	4.0115	1.649	1.9876	2.8655	2.2083	19.1901	12.3644	10.8629	18.9585	0.3578	0.4818	1.8116	3.5587	2.5537	1.2225	2.7255	4.6765	0.7288	0.5135	0.7387	0.9716	0.2428	0.9673	0.8481	0.3552	1.0132	1.265	1.9587	2.1811	6.4509	7.5524	9.4498	8.5057	5.3858	1.2253	2.1265	2.9945	13.5126	4.9781	0.3701
ENSMUSG00000004500	Zfp324	protein_coding	5.0595	4.8557	4.9266	4.4591	2.7654	3.2642	3.1122	3.1056	3.111	2.4553	2.9539	2.9428	2.5084	1.9441	2.2748	2.9585	0.9348	1.3403	1.3103	1.3188	2.0964	1.9524	2.0147	2.1782	2.3251	2.5698	1.9046	1.95	1.336	0.8695	0.9094	1.2631	1.7712	2.2181	1.9781	2.0946	2.8545	3.0775	2.4435	2.8475	1.1928	0.7129	0.8655	0.9823	5.6273	5.1804	2.5331
ENSMUSG00000004508	Gab2	protein_coding	5.2434	4.204	4.6831	4.0096	3.7465	3.8322	3.4209	3.4667	4.1368	3.2429	3.5316	3.5407	3.8954	3.9754	3.6925	5.0705	4.3764	4.225	6.8863	7.0027	4.6351	3.5914	4.6107	4.3098	1.1167	0.5271	0.6781	0.5279	0.6138	0.6975	0.2756	0.7378	2.8462	3.5973	3.4429	3.6438	8.8637	10.5707	7.309	8.3457	2.9109	2.1072	1.8543	2.1654	31.6589	29.6189	4.5596
ENSMUSG00000004530	Coro1c	protein_coding	13.7598	15.9885	18.0569	15.2743	19.7064	16.8779	17.4318	20.2489	25.5516	18.8018	22.5044	19.4985	40.5867	31.3333	29.9783	38.3455	10.0493	7.6344	10.335	11.4965	15.8035	11.5057	14.5513	16.6833	6.1446	4.5162	4.5113	4.9108	3.705	4.2466	4.8169	4.5316	38.6573	45.8979	40.4298	40.3199	23.5072	29.4079	21.9703	22.2482	12.4966	4.1171	5.6249	6.9061	23.0726	34.1037	64.1038
ENSMUSG00000004535	Tax1bp1	protein_coding	83.1974	81.9973	77.658	74.173	48.86	43.9181	55.8375	51.2518	49.5831	49.1471	46.9041	53.1186	63.1588	61.2565	63.5228	64.5372	27.4732	29.6136	34.0285	35.7179	75.8534	90.7088	76.0363	71.7921	39.0827	45.3274	44.0057	46.2755	46.8009	45.5479	44.9541	40.8839	100.721	229.233	225.608	231.121	79.5393	89.6586	92.3976	90.9826	40.3678	31.4449	53.4061	29.7529	74.994	75.7099	124.151
ENSMUSG00000004540	Psg17	protein_coding	0.0897	0.0668	0	0.0746	0.0864	0	0	0	0	0	0	0	0	0.0916	0	0	0.1654	0	0	0.0528	0	0	0	0.0754	0	0	0	0	0	0	0	0	0.071	1.0575	0.6634	0.7985	0.2801	0.0955	0.1855	0.3454	0	0	0	0	0.1507	0.0988	0.0599
ENSMUSG00000004542	Psg19	protein_coding	0	0	0	0	0	0	0	0.0834	0	0	0	0	0	0	0	0	0	0.2342	0	0	0	0	0	0	0	0	0	0	0	0	0	0	0.0818	0	0	0.127	0.0805	0	0.0718	0	0	0	0	0	0	0	0
ENSMUSG00000004552	Ctse	protein_coding	0.158	0.1166	0.7002	0.2593	0.1811	0.443	0.3607	0.2995	0.4832	0.6168	0.2028	0.3548	8.2704	671.652	482.103	187.67	0.0703	0.1603	0.9522	1.2519	0.2081	0.1991	1.7949	0.8507	0.3199	0.1732	0.4332	0.2281	0.4176	0.6821	0.0863	0.2194	8.3012	34.0198	40.4863	42.5825	1.9168	0.6762	4.2946	4.8347	0.4735	0.7526	4.483	0.5552	0.596	0.414	0.8776
ENSMUSG00000004558	Ndrg2	protein_coding	88.8231	116.62	94.0832	82.4853	335.287	305.435	289.221	251.716	328.242	330.771	287.453	335.462	64.5396	44.2614	48.7705	61.2288	354.767	377.011	326.194	298.024	33.0125	32.2935	35.1774	30.7459	424.718	471.703	426.612	502.442	379.257	373.436	381.551	406.823	23.7335	81.9228	69.6034	69.727	32.6424	43.4642	18.8893	23.6935	672.82	813.533	410.3	636.654	75.64	62.9746	7.8922
ENSMUSG00000004561	Mettl17	protein_coding	13.8013	12.901	13.9503	16.2046	12.3689	12.4372	14.4377	11.9855	11.6437	10.3206	14.7317	11.5138	7.7298	7.1073	6.3107	8.554	6.2441	5.9177	8.2448	7.3542	9.2764	8.614	8.2914	7.7093	7.9974	6.8467	9.6835	6.8041	4.1955	4.6718	5.6235	4.865	8.3439	12.6781	13.0336	14.232	10.5221	8.4884	11.2634	14.4964	10.0354	6.57	8.3126	5.8796	14.8853	19.9566	10.9696
ENSMUSG00000004562	Arhgef40	protein_coding	19.1304	14.7832	21.3028	21.9537	8.9982	11.6486	9.7526	10.5284	13.0454	8.825	13.7264	8.3881	13.7274	16.643	15.2012	24.3965	11.2483	11.1253	13.506	18.6944	8.415	5.7751	8.6768	9.0714	3.5689	5.0788	2.5755	2.0584	1.7993	2.9529	2.2351	1.5297	5.419	14.3965	7.8779	12.6071	21.1633	15.9764	12.5059	17.1595	10.52	8.39	9.2947	7.3404	20.5835	25.6642	4.1154
ENSMUSG00000004565	Pnpla6	protein_coding	7.8761	9.9791	8.4502	7.69	11.0611	12.0331	8.6814	9.7208	10.6248	9.7199	10.5367	9.4225	8.1799	7.1952	6.4477	7.3865	1.7534	2.2242	2.422	2.2072	10.2815	8.1427	10.2724	9.0011	5.1547	4.45	4.4288	4.9592	2.899	4.5934	2.7865	3.0932	6.7833	9.0926	8.2803	9.2744	10.6851	9.7229	9.8816	9.8511	2.7683	1.5388	3.0394	2.5253	14.8773	12.8604	13.2479
ENSMUSG00000004567	Mcoln1	protein_coding	21.2255	28.3048	34.0429	29.656	46.7004	45.1866	41.7523	45.9331	37.6825	42.6457	40.9149	45.8561	21.2308	19.2702	18.4538	20.3095	14.4693	13.4317	16.9895	15.0071	34.6364	29.1317	37.6473	32.1982	15.6839	18.3031	14.641	11.1867	10.4004	16.683	15.1161	12.7239	11.6564	24.7593	26.8322	36.3049	28.2804	26.9372	22.2413	23.9168	16.5836	16.1353	20.9828	22.48	31.3446	38.075	18.7894
ENSMUSG00000004568	Arhgef18	protein_coding	7.307	7.9236	7.7815	7.1777	11.0689	12.4953	9.2081	10.1205	8.7922	10.5986	9.9885	10.5394	9.3564	11.0892	9.8382	11.4357	3.12	3.3103	3.666	4.3977	11.2022	10.2191	12.3643	9.0136	3.9941	3.4303	4.0769	3.9517	2.6662	3.3716	2.9075	3.0854	6.7087	9.254	8.017	8.7919	17.2559	17.1331	15.0087	16.9779	2.607	1.8445	2.1815	2.3382	13.7482	13.2656	6.5309
ENSMUSG00000004591	Pkn2	protein_coding	22.51	19.6315	18.3281	19.1954	7.9065	8.1324	6.6503	7.0457	7.7206	7.5349	7.5973	7.4766	17.4539	16.84	16.6135	19.4337	9.6793	10.4721	10.2244	11.2489	13.4622	15.5107	13.3439	14.4426	9.1057	8.3649	8.4953	8.5119	10.331	9.4522	11.098	10.6376	16.9818	20.4803	23.1692	23.8233	22.2218	22.7608	22.1664	24.1502	11.5564	10.8672	12.5141	10.2726	24.4487	26.6812	25.3919
ENSMUSG00000004609	Cd33	protein_coding	2.6734	1.6965	3.0668	2.2273	2.0402	2.6284	1.75	1.6793	1.1414	2.9374	2.568	0.8533	1.0921	1.4397	1.6796	1.6768	1.8758	1.5597	1.9085	3.0983	0.5119	0.1559	0.6426	0.372	0.062	0.5086	0.37	0.2298	0.1147	0.1893	0.3024	0.1641	1.1834	1.8606	1.4968	1.9494	9.5856	4.5278	8.5111	7.7384	1.6543	0.5012	0.7653	1.1485	1.4274	1.5406	0.4001
ENSMUSG00000004610	Etfb	protein_coding	102.262	118.063	144.81	177.631	30.4058	26.6938	28.9448	24.8142	28.647	33.5647	29.3561	27.4141	151.803	123.114	141.034	162.248	282.211	317.879	283.822	283.516	313.931	331.324	335.033	364.857	229.297	259.479	272.265	261.71	222.472	240.173	247.692	252.04	97.6566	103.08	100.927	105.447	69.1646	72.3259	83.9048	80.4751	104.244	114.999	111.465	138.979	107.857	90.3342	119.319
ENSMUSG00000004612	Nkg7	protein_coding	1.5188	0.5551	0.7593	2.4273	0.2432	0	0.1913	0.2009	0	0	0	0.1891	0.2176	0.2661	0.4308	0.5587	0.2126	0.163	0.5484	1.7582	0.6381	1.291	0.2115	0.5836	0.413	0.92	0.7851	0.9101	0.3748	0.8084	0.5795	0.7016	3.1526	1.4556	1.162	1.0161	6.1055	7.0783	6.3004	9.0891	0.2439	0.5137	0.9799	0	1.094	0.8594	10.0733
ENSMUSG00000004613	Lim2	protein_coding	0	0	0	0	0	0	0	0	0	0	0	0	0	0	0	0	0	0	0	0	0	0	0	0	0	0	0	0	0	0	0	0	0	0	0	0	0	0	0	0	0	0	0	0	0	0	0
ENSMUSG00000004626	Stxbp2	protein_coding	47.6363	42.757	47.048	41.0293	42.1288	48.3961	42.3316	42.0864	37.1135	52.4267	54.7861	38.7048	51.8687	85.681	71.9096	53.3688	3.7184	1.9456	5.8527	8.2933	53.193	48.4071	64.6419	54.8221	18.0035	19.0869	21.6939	19.0868	17.9587	16.5207	17.8077	17.3455	52.0114	93.7028	77.1293	77.6094	83.3475	60.375	64.9452	71.3895	3.9538	5.0469	10.2734	6.1561	70.861	68.8728	91.5215
ENSMUSG00000004630	Pcp2	protein_coding	1.1581	0.674	1.8138	2.5545	3.2517	2.9273	2.5358	3.3552	2.9621	3.3255	1.6834	3.1946	1.8674	0.9243	1.9858	1.4344	0.6011	0.3703	0.7032	0.6946	1.5825	1.3836	1.0167	1.6152	0.6383	0.6737	0.313	0.3867	0.2882	0.314	0.302	0.5304	1.3336	1.6417	1.6696	1.6122	0.8033	2.4025	2.4155	1.7496	0.6435	0.4183	1.0577	0.473	0.9837	0.9937	0.9515
ENSMUSG00000004631	Sgce	protein_coding	34.9143	37.5426	49.564	47.1518	18.6032	14.291	15.846	14.8987	18.9859	21.016	20.7705	15.4616	24.613	19.5892	20.8015	22.9298	10.9698	10.4974	15.0119	17.1671	3.3741	3.2488	4.1002	5.2985	3.4376	2.6241	2.5215	3.1545	2.4586	2.2788	1.4431	2.7158	8.9879	12.3426	11.3798	11.7295	40.7953	43.75	40.9062	41.6925	17.3466	5.5215	12.9706	10.2378	38.1889	31.4985	2.7394
ENSMUSG00000004633	Chn2	protein_coding	1.609	2.5196	3.9924	3.9207	19.2998	19.8082	18.4362	13.4388	18.4817	20.3322	20.8444	15.243	8.4162	8.0448	9.3316	7.9505	1.2752	0.8522	2.0004	2.8428	5.1787	5.9598	8.648	9.915	14.2252	12.8815	13.0572	13.1991	15.2091	16.2033	12.756	11.3463	9.9559	2.2597	1.2772	1.2848	3.2873	3.8669	3.7056	6.2552	1.7019	1.1532	0.7579	1.1842	6.16	7.0589	21.1276
ENSMUSG00000004637	Wwox	protein_coding	6.8438	8.8805	7.5648	7.3948	11.3088	12.0739	5.9324	11.4544	9.7867	5.8103	5.7307	7.3754	2.4583	3.933	2.0104	2.8328	1.1866	1.4455	1.2196	2.2995	4.1452	4.5344	4.6651	5.0278	3.1112	2.8391	1.77	2.9346	2.02	2.1956	2.0115	2.9718	1.8376	2.2003	2.2599	1.9052	3.3546	2.8462	3.966	2.8026	4.249	4.1785	4.6894	3.7017	8.2623	6.6202	2.1184
ENSMUSG00000004642	Slbp	protein_coding	29.456	28.6099	28.7947	35.887	16.2317	12.6689	13.1414	13.1706	14.8233	9.444	10.9362	14.6686	21.2185	13.9433	19.714	23.5512	8.7712	8.9664	8.1055	9.3831	12.2862	10.1284	11.2909	16.9742	9.3097	9.224	8.2676	9.5309	8.0998	10.6186	6.047	11.3934	21.3056	31.1615	30.0576	31.874	20.2738	17.9395	25.0651	27.6659	10.2929	6.9646	12.9317	8.3394	43.1047	44.8297	30.4586
ENSMUSG00000004651	Tyr	protein_coding	0.0582	0	0.1471	0.0518	0	0.1141	0.2027	0.1022	0	0.1061	0.0559	0.0491	0.0495	0	0.0492	0.0893	0	0.0501	0.0843	0	0.1032	0	0.1067	0	0.0506	0.0475	0.054	0	0	0	0	0.0961	0.0482	0	0	0	0.047	0.0314	0.0419	0.0395	0	0	0	0	0.1008	0.0656	0
ENSMUSG00000004654	Ghrhr	protein_coding	0	0	0	0	0	0	0	0	0	0.0959	0	0	0	0	0	0	0	0	0	0.0658	0	0.1304	0.1055	0.0959	0	0	0	0	0.0876	0	0	0	0.1913	0	0	0.0801	0	0.0662	0.0841	0	0	0	0	0	0	0	0
ENSMUSG00000004655	Aqp1	protein_coding	23.452	26.3294	32.3007	27.0411	0.7216	0.3847	2.2197	0.4864	2.9983	0.3252	1.0886	1.4838	26.4739	14.9086	23.517	29.8168	170.949	191.51	172.318	223.993	341.658	348.919	308.989	247.538	46.2946	46.0407	52.7308	45.8394	37.8072	33.232	39.1342	33.822	26.5037	35.0037	25.8241	31.3067	320.585	380.977	282.356	377.771	143.954	153.924	144.845	210.554	36.4783	29.5124	112.017
ENSMUSG00000004661	Arid3b	protein_coding	4.1027	2.3712	4.0692	3.0258	3.9174	1.7311	1.8702	2.3751	1.5991	2.2292	3.037	1.9655	2.2117	1.7628	2.7901	3.1078	1.3116	1.6185	1.0373	1.1721	1.4175	1.4496	1.189	1.3574	1.9616	1.6375	1.1828	1.3958	0.7848	0.9595	0.7335	0.9042	1.6528	2.5928	3.1289	4.639	8.8156	6.2369	6.8307	9.4505	1.6415	1.0665	0.6167	0.9684	3.6472	2.7537	2.6016
ENSMUSG00000004665	Cnn2	protein_coding	15.4587	15.5415	15.2958	22.0715	3.8235	3.0057	2.282	2.7982	1.969	2.358	4.0424	2.5899	83.4199	44.071	47.5097	73.8086	13.7684	12.6212	15.7356	18.5377	14.7581	12.1448	16.1047	16.8686	2.9506	2.3332	3.4766	2.6571	1.9081	3.018	2.7909	3.57	13.5241	16.0936	16.7525	15.6471	115.36	123.84	91.4903	87.6969	7.3903	2.7445	5.5299	6.1725	49.1919	50.3381	10.7729
ENSMUSG00000004667	Polr2e	protein_coding	42.0659	42.1353	50.3005	46.6496	33.1041	33.9087	28.5286	28.3897	26.07	27.0289	28.5733	28.623	31.4637	27.0111	24.8459	32.0716	31.9178	32.5241	29.0928	26.5205	35.2511	28.3156	34.7229	34.2289	11.3309	9.7238	11.0454	11.6549	11.8021	11.0455	9.3055	11.8651	26.1473	33.4569	30.1667	30.3899	46.4013	36.8796	39.5537	45.1734	20.1166	17.0198	19.2506	17.6379	51.6525	50.8336	29.3614
ENSMUSG00000004668	Abca13	protein_coding	0.1401	0.1385	0.2376	0	0.0097	0.0194	0.0084	0.0171	0	0	0	0.0164	0.0171	0	0.0085	0.0076	0.0102	0.0158	0.0067	0.0196	5.1144	9.9498	4.1147	3.8608	0	0	0	0	0.0081	0	0	0	0	0.2098	0.1802	0.2801	0.0648	0.0325	0.0861	0.054	0	0	0.0181	0	0.0601	0.1365	0.0069
ENSMUSG00000004677	Myo9b	protein_coding	8.2503	8.0409	8.1539	9.4791	9.1694	10.9854	9.4833	9.2251	8.3876	10.1228	10.9389	8.377	7.3353	6.4451	6.5921	7.3536	4.5458	4.3594	4.9366	5.4493	3.2824	2.434	3.5997	3.5034	2.4862	2.5864	2.4571	2.4242	2.4396	2.487	2.4474	2.2755	5.0805	8.2825	8.7418	8.4181	13.2012	12.393	10.7138	11.9504	2.7946	1.4834	2.3961	1.9306	11.8382	14.6326	5.153
ENSMUSG00000004698	Hdac9	protein_coding	0.5172	0.228	0.4526	0.6175	8.8661	9.4608	8.6613	9.5321	9.6979	7.8351	8.809	9.6041	1.8193	1.247	1.8685	2.0035	3.691	4.5811	5.2396	3.6589	0.0986	0.1601	0.1009	0.1322	0.1905	0.265	0.3622	0.214	0.2952	0.3672	0.2207	0.3223	1.2433	0.7515	1.0597	1.0538	1.7378	1.6883	1.6108	1.2986	0.9578	0.6635	1.5003	0.7323	2.0541	1.4739	0.2605
ENSMUSG00000004707	Ly9	protein_coding	1.8073	1.7336	1.8846	2.4749	0.1437	0.0705	0.0825	0.2042	0.0897	0.1759	0.2205	0.1718	0.6333	0.7457	0.6652	0.7814	0.3146	0.19	0.8139	0.8044	0.38	0.2354	0.2737	0.7358	1.5229	0.9992	1.432	0.9973	0.5936	0.6733	0.6618	0.6394	1.2737	0.7467	0.9665	0.9813	6.3831	3.804	5.421	5.064	0.194	0.0994	0.4194	0.5229	2.5485	2.5317	1.4284
ENSMUSG00000004709	Cd244	protein_coding	0.524	1.1877	1.2363	0.5475	0.0612	0	0	0.0537	0	0.111	0	0.0514	0.3933	0.2792	0.3782	0.958	0.1056	0.0821	0.2281	0.3072	0.2184	0.0672	0.0561	0.5256	0.055	0.0972	0.0568	0	0.0982	0.0587	0.1072	0.098	0.511	0.6367	0.617	1.1582	4.3601	2.9407	3.2705	2.5987	0.1991	0.1425	0.0534	0.0984	1.5623	0.2955	3.1232
ENSMUSG00000004730	Emr1	protein_coding	10.323	8.7093	9.9889	13.1134	2.3927	2.6162	1.8409	2.6421	2.3844	2.9338	2.8944	1.7847	6.4432	6.5311	9.1023	12.2256	7.4721	5.6106	6.9837	12.9814	3.6426	2.8891	3.0434	3.5074	12.6219	11.0037	13.1827	12.98	7.9413	10.5128	7.9631	14.372	5.5084	5.2813	6.4952	9.434	20.2102	12.4898	16.0035	15.4982	10.097	1.1678	5.4491	5.1994	9.1436	7.7323	3.6682
ENSMUSG00000004748	Mtfp1	protein_coding	10.9155	13.3561	10.4446	9.5804	36.356	44.1491	45.72	49.2173	52.0554	30.2105	33.4356	46.7961	2.1781	16.5752	10.3389	5.9205	52.1971	57.1071	48.0788	42.9689	15.3574	14.9564	15.2151	15.5022	18.2919	16.7464	17.1572	17.9519	13.2498	17.2227	11.0696	18.3677	4.8065	6.3978	6.0171	7.0249	2.4324	3.9116	2.6625	3.1668	19.9818	27.6613	16.5648	35.8685	7.3178	6.4084	14.1781
ENSMUSG00000004768	Rab23	protein_coding	4.1815	7.2046	6.2704	4.9437	10.4638	12.8691	10.6437	12.5788	11.5508	7.5205	12.5444	13.472	8.822	9.5136	7.6613	10.0643	4.5171	4.8677	5.1637	5.7101	4.9091	3.2324	5.6169	4.2316	3.5083	3.1628	2.7218	3.5924	1.192	1.4741	0.691	1.3606	6.3873	6.906	10.2637	9.1548	5.5925	6.6371	10.7429	5.4763	4.0507	2.8995	2.9801	2.7305	13.4718	11.9908	2.6157
ENSMUSG00000004771	Rab11a	protein_coding	120.118	104.324	112.754	107.184	79.0492	76.6758	90.2259	88.0576	79.4698	74.1962	73.6415	87.6937	435.286	285.975	326.693	347.468	63.9961	69.6406	70.3948	74.0398	111.644	125.543	96.9761	103.704	50.9674	58.6703	62.9637	63.8936	50.4033	70.6246	58.5612	67.3798	121.657	133.751	162.868	141.559	121.647	136.681	143.396	123.237	72.6669	52.6332	62.5663	51.0334	111.343	133.498	152.637
ENSMUSG00000004788	Eif2b2	protein_coding	29.6042	31.8898	29.5933	28.0986	18.3894	27.8548	15.5098	20.8962	17.6093	17.4988	22.259	20.1182	25.9242	17.3053	20.702	22.5815	11.0758	13.7698	13.3868	14.0393	20.4138	20.5427	22.0716	22.5713	11.2762	11.3764	7.9768	9.6673	5.5879	12.5564	10.276	14.3607	18.5728	17.4537	20.4983	21.1571	22.7791	26.2625	23.9068	22.6648	28.904	23.8901	20.7172	34.8651	24.9627	32.6927	18.8066
ENSMUSG00000004789	Dlst	protein_coding	70.2595	72.1742	70.6794	75.0761	48.2932	46.8721	46.9195	47.2751	46.5322	45.4537	41.5281	48.713	38.0471	59.4024	53.1266	44.0892	151.087	160.413	155.248	156.289	130.949	130.849	137.838	128.612	51.6615	57.4623	57.8513	68.5722	55.4672	62.5331	56.6743	63.5549	53.2188	67.8813	67.0143	70.0483	42.4972	41.164	38.5803	42.7144	87.0546	102.462	79.013	126.502	52.8459	61.8896	127.481
ENSMUSG00000004791	Pgf	protein_coding	0.6047	0.3748	0.8949	1.6255	0.9706	1.4384	0.7735	1.4547	1.2004	0.6542	1.3797	1.0735	1.0502	0.8714	0.8528	1.0452	4.1679	1.9657	1.9089	3.5727	0.4312	0.3119	0.4261	0.394	0	0	0	0	0	0.0796	0	0	1.6553	0.6646	0.392	0.4642	0.4778	1.8352	1.043	1.4431	1.1026	0.2915	0.5367	1.3474	2.2462	1.5805	0.3417
ENSMUSG00000004798	Ulk2	protein_coding	12.0864	14.0929	13.5243	12.4177	26.4597	26.3322	25.6074	26.5492	26.8669	26.9061	24.9201	27.6388	10.6952	10.6553	9.086	11.9254	18.1599	19.7885	18.8964	19.8042	10.054	10.0783	12.8598	11.7023	18.6576	16.8937	17.6944	16.495	20.5618	21.8515	22.8041	20.5497	6.587	8.4844	6.0954	7.7752	18.4783	22.4329	17.127	19.3059	29.1462	39.946	25.2904	34.408	18.2159	19.0598	6.7025
ENSMUSG00000004814	Ccl24	protein_coding	0.2703	0.9199	1.56	0.7729	0.1311	0.1303	0.3237	0.2229	0	0.226	0.2404	0	0.5887	0.8571	0.4556	1.1221	1.2929	1.7062	2.4359	2.3149	0.2358	0	0.4723	0.5452	2.4689	2.7692	2.8632	2.7544	2.2599	2.1382	1.847	3.4725	0.1069	0.9116	0.9961	1.1144	0.1078	0.296	1.1291	0.3549	6.8673	1.1983	4.4792	2.336	0	0.3037	1.0043
ENSMUSG00000004815	Dgkq	protein_coding	8.7144	9.1164	18.3014	13.1354	21.2422	18.4164	16.8882	17.4424	19.2812	14.3224	18.39	17.2735	13.1746	7.6682	8.5874	11.3726	4.7562	5.667	5.3031	5.6455	11.5554	10.1127	11.7615	12.0207	8.2214	4.4916	6.4989	7.3475	5.479	6.0083	5.7698	4.8696	11.2756	11.7712	12.6804	15.6152	12.4485	9.0242	8.8115	10.8705	3.4525	3.7869	3.8553	3.3109	10.032	11.8249	33.1428
ENSMUSG00000004821	Tmed11	protein_coding	0	0	0	0	0	0.2454	0	0	0	0	0	0	0.2074	0	0	0	0.2819	0	0	0	0	0	0	0	0	0	0	0	0	0	0	0	28.0846	0	0	0	0	0	0	0	2.0213	0	0	0	0	0	0
ENSMUSG00000004837	Grap	protein_coding	5.2919	6.1768	6.3388	9.109	2.2496	2.0428	1.8313	1.3828	1.9635	2.1762	2.8776	2.6311	2.6256	1.4441	2.651	3.0553	5.2325	5.7658	5.8077	7.1325	4.7627	5.7396	4.6769	5.734	3.0588	2.1939	3.4182	2.1529	1.6601	1.4844	2.1409	1.9097	3.3415	2.7578	2.4554	1.6787	57.4873	62.4669	49.0716	57.7118	3.3758	2.5187	3.9427	4.4033	5.5468	4.6476	1.4009
ENSMUSG00000004842	Pou1f1	protein_coding	0	0	0	0.1036	0	0.1184	0	0	0.1065	0	0	0	0.1065	0	0.084	0	0	0	0	0	0.1074	0	0	0	0.0832	0	0	0	0	0	0	0	0	0	0.0875	0	0.1034	0	0	0.0854	0.0952	0	0	0	0	0.1735	0
ENSMUSG00000004843	Chmp2b	protein_coding	23.5031	23.1408	18.8181	20.7415	27.438	22.5399	26.7892	28.9591	30.2865	25.1083	26.3123	31.8246	59.2584	46.7673	47.8625	55.9822	18.2737	20.499	20.8698	20.1667	25.3734	24.2067	26.9638	23.0182	13.2487	11.8909	13.2292	12.6473	11.0739	12.105	9.0677	13.7568	47.2434	64.9919	65.6126	63.6867	29.5295	31.5231	29.5094	28.313	17.1971	13.9237	18.583	16.5567	36.2466	31.3166	71.4521
ENSMUSG00000004846	Plod3	protein_coding	23.7654	28.1882	25.212	29.2506	9.846	10.9373	10.8232	11.9418	14.4081	13.1919	11.1985	10.3708	19.4589	13.5354	14.8815	19.6102	11.4708	12.5514	12.2331	19.7752	15.1309	11.5972	16.0553	16.254	9.9851	5.0103	9.4457	11.262	6.8733	8.3692	6.6077	8.5785	8.1322	12.7056	11.2346	14.1223	28.9186	30.6734	23.3236	27.8425	14.014	8.6456	10.2849	11.0014	32.8759	36.4861	7.3534
ENSMUSG00000004849	Ap1s1	protein_coding	54.0916	52.0197	51.4828	53.4012	130.138	135.494	156.954	160.148	145.019	171.087	173.828	167.608	65.7698	48.5694	52.8889	52.3275	13.9738	17.7764	16.5152	24.1568	47.3482	45.2063	53.5133	49.8001	19.2702	20.5048	20.8528	27.121	20.6215	18.0742	20.6809	20.5316	62.3326	80.0702	78.5174	72.3817	29.7072	35.8702	40.5428	36.0076	14.7087	12.375	16.6558	12.9375	48.0244	55.6199	75.429
ENSMUSG00000004864	Mapk13	protein_coding	78.4804	79.5468	32.3671	37.9329	0.1765	0.5243	0.2053	0.6988	0.2639	0.1417	0.5138	0.3083	72.5814	60.5824	51.3533	60.6368	0	0.44	0.4085	0.6203	2.053	3.2182	5.7452	5.5404	0	0.2433	0.1249	0.1659	0.3022	0.3703	0	0	72.2707	108.258	102.657	95.998	9.6055	8.2521	7.9566	8.1732	1.6733	1.4464	6.7606	0.5869	7.8567	5.3044	150.669
ENSMUSG00000004865	Srpk1	protein_coding	28.9276	23.5349	24.787	21.9525	25.4531	29.1857	27.7343	26.1986	24.2798	26.2246	27.9574	27.275	160.405	58.35	79.2459	113.09	9.4113	9.6781	11.044	10.8396	16.5501	21.4737	20.1156	20.269	8.6907	8.5238	10.5693	9.8332	8.7586	7.4529	7.0844	8.0241	18.4434	29.6537	28.7716	29.8134	24.8956	22.2251	22.0233	23.8816	8.4145	8.5876	7.9234	8.5233	35.3507	44.0472	33.1877
ENSMUSG00000004872	Pax3	protein_coding	0	0	0	0	0.1533	0.1262	0	0	0.0462	0	0	0	0.0901	0	0.0865	0.1567	0	0.0282	0	0	0	0	0	0	0	0	0	0	0	0	0	0	0	0	0	0	0	0	0	0	0.3394	0.1795	0.0923	0.2208	0.0449	0	0
ENSMUSG00000004880	Lbr	protein_coding	9.8052	10.4675	13.2592	10.6761	7.3115	5.6669	6.7791	4.7127	6.3573	7.5551	5.6972	6.0174	38.9582	19.0023	24.5028	33.8758	13.2712	11.5175	10.3479	13.9328	10.868	9.8921	13.6984	16.0646	6.9939	6.519	6.6454	4.4691	3.8382	4.5816	3.6046	5.3259	18.8245	27.5181	23.7833	25.9722	29.952	27.0921	23.5138	33.0978	11.2675	12.5381	14.4911	14.7661	18.2129	21.8032	27.912
ENSMUSG00000004885	Crabp2	protein_coding	0.3286	0	0.1242	0	2.6826	3.2961	1.5338	3.7756	2.8394	3.2884	3.0177	1.9069	143.234	58.1837	71.2488	107.463	0	0	0.1609	0.1594	0	0	0	0	0	0	0	0.1911	0	0	0	0	0	0.1356	0	0	0.1301	0.1781	0.1135	0.107	0.2561	0	0.3157	0	19.2891	18.1628	0
ENSMUSG00000004891	Nes	protein_coding	3.8145	3.9583	4.1312	5.5219	0.9195	1.5527	0.8996	1.3932	1.0915	1.6135	2.2077	1.0304	1.1761	1.8416	1.7576	2.2293	4.9848	6.2841	4.5672	5.8837	5.6527	4.737	5.4233	6.5328	0.2583	0.364	0.2859	0.4244	0.3213	0.2315	0.4233	0.4508	1.2295	1.0932	0.8913	0.7385	15.4825	21.5483	12.4272	16.7862	2.909	2.9427	3.1409	4.1951	2.2592	4.8933	0.6351
ENSMUSG00000004892	Bcan	protein_coding	24.5488	28.2017	42.1123	30.7403	84.4539	81.4474	74.5198	64.1758	72.9829	76.2869	87.0329	75.8946	0.3022	0.8028	0.4974	0.3643	0.0404	0	0.112	0.1268	0	0	0.0647	0	0.1949	0	0	0	0.3646	0	0	0.4723	0.6822	0.4116	0.9129	0.0481	1.304	1.6689	1.5289	2.2525	0.0437	0.0444	0.0354	0	7.2978	9.3504	0.111
ENSMUSG00000004894	Hapln2	protein_coding	0	0	0	0	17.5209	8.7697	12.2112	3.2497	15.5777	8.5592	11.8806	6.5393	0	0	0	0	0	0	0.0405	0	0	0	0	0	0.062	0	0	0	0	0	0	0	0	0	0	0	0.0638	0.0898	0.1691	0	0	0	0.2422	0	0	0	0
ENSMUSG00000004895	Prcc	protein_coding	10.9984	13.4906	10.3618	11.8554	12.6819	15.8556	14.3761	15.1926	14.0901	13.9846	13.5964	14.6942	13.9544	10.4512	11.3265	14.7986	8.1786	10.6135	9.3039	9.1175	13.513	12.9477	14.4445	14.283	6.5521	5.7441	5.9299	6.5095	7.1171	8.0324	6.2967	7.2339	9.6217	14.638	11.5488	13.2264	11.6277	11.4727	9.0749	9.9205	13.1241	12.4335	11.7808	13.0434	21.7615	21.0728	13.41
ENSMUSG00000004896	Rrnad1	protein_coding	17.3579	17.2159	19.5591	19.7564	13.5809	13.8058	12.9844	12.4802	13.6189	13.2329	12.8007	12.4575	10.3713	10.4598	9.3449	10.2839	7.0778	7.2663	6.635	6.173	9.2835	8.2998	8.2867	8.0219	5.8679	4.5879	5.0626	5.0798	4.226	5.7408	5.2373	5.401	6.2213	13.2744	8.8036	9.6367	17.5588	12.3623	12.6522	13.8237	6.9122	5.7117	7.2332	5.6419	18.7088	17.3902	7.7981
ENSMUSG00000004897	Hdgf	protein_coding	77.5597	79.1959	60.2637	73.8057	59.0766	60.9358	59.0303	58.148	63.8449	62.5356	57.4918	63.3448	120.048	70.8767	81.8605	109.635	32.9146	33.9698	33.051	38.0231	93.0516	92.6416	90.0215	88.2741	53.2058	54.4683	59.4861	56.2194	53.6008	54.125	49.7563	55.2335	44.2345	67.3293	62.875	59.5812	63.9034	72.6896	58.2788	65.4188	68.8915	80.681	62.2589	80.5653	81.386	93.0105	62.4887
ENSMUSG00000004902	Slc25a18	protein_coding	0	0.3099	0.2074	0.3303	32.1012	32.2702	32.5401	33.5618	33.4468	22.5717	31.2711	22.4226	0.1198	0.1468	0.3465	0.1019	0.1125	0	0.1427	0	0.124	0.1482	0.1207	0	0.1097	0	0	0	0.0948	0	0	0	0	0.1139	0	0.0904	0	0.5283	0.6596	0.6179	0	0	0	0	5.1477	2.8113	0
ENSMUSG00000004929	Thop1	protein_coding	14.7324	12.962	11.3994	11.1769	13.0124	14.5849	12.0828	12.8472	13.9688	13.5322	14.2553	13.1612	104.954	28.9498	39.8015	68.025	2.6962	2.9188	2.2863	3.0621	4.6406	3.8988	3.194	4.3316	2.3724	2.3032	1.92	2.535	1.1594	2.0178	2.1329	1.7942	6.7916	8.7487	7.729	9.0107	4.7707	5.7715	4.049	4.2679	5.4186	5.983	4.4493	6.0964	15.7183	14.0246	6.7497
ENSMUSG00000004931	Apba3	protein_coding	12.5204	14.2363	11.7693	15.3313	9.0386	8.2412	6.9523	7.9978	9.0571	7.7721	6.9543	8.6139	17.2245	11.0499	11.3459	15.2955	16.4227	18.0426	16.1985	13.6611	15.967	15.8006	16.5606	18.0507	11.8719	12.1074	11.2042	10.7443	8.5099	10.9177	9.6126	11.495	8.6084	9.4215	8.3583	8.3891	10.1327	11.7566	8.0698	9.2741	18.565	21.6789	13.535	23.9968	16.0087	15.8051	18.2568
ENSMUSG00000004933	Matk	protein_coding	0.457	0.7331	0.6002	1.2192	61.1806	66.0695	62.6652	62.2849	58.3286	69.5166	64.4119	65.19	0.3919	2.526	1.3714	1.4642	0.2626	0.3309	0.2634	0.5917	0.1565	0.2039	0.2057	0.6063	0.5101	0	0.2376	0.1769	0.0433	0.214	0.348	0.121	1.4942	2.0105	1.5565	0.792	1.1283	0.5501	1.3988	1.5998	0.21	0.328	0.2651	0.4324	1.0684	0.8416	0.8029
ENSMUSG00000004934	Pias4	protein_coding	10.402	9.1873	8.8142	11.4897	9.2907	8.9326	6.9136	7.7185	7.4512	8.3532	9.625	8.6641	9.8081	5.5301	8.6734	9.6622	6.4741	4.854	4.8251	6.6707	6.291	4.4953	10.1131	7.435	3.2554	2.7347	4.0411	4.9159	3.5599	4.8885	2.9266	4.8564	6.6351	10.4621	8.9066	9.6295	8.0375	11.358	7.9513	9.5156	5.4453	5.9135	5.585	5.8551	13.1071	11.0219	10.7895
ENSMUSG00000004936	Map2k1	protein_coding	37.9203	34.2746	35.8243	37.6058	90.1358	97.6998	102.74	108.987	117.906	117.496	117.227	115.838	44.5474	43.4759	42.1903	44.5155	16.0274	15.4046	15.4303	15.8073	24.0311	25.5825	20.5803	20.1745	19.7359	17.5674	16.1729	16.7458	16.2764	16.7188	15.0562	18.1736	57.9214	106.092	113.568	125.259	32.0144	31.3325	26.5822	24.4499	22.6981	24.2188	27.2393	21.7869	39.9951	45.2373	55.6905
ENSMUSG00000004937	Sgta	protein_coding	67.3619	59.6706	46.23	57.5124	38.7457	43.6643	41.2507	41.5979	42.9894	40.5639	44.0162	43.7554	36.5839	25.9157	24.5343	33.1227	21.0033	22.2335	22.9229	22.4289	29.6853	27.6285	31.8492	28.8814	17.9286	20.5845	16.7144	18.2826	14.6788	18.1573	16.5177	20.2034	19.6369	30.1197	27.5639	28.2424	27.2233	26.7403	17.2321	22.7947	29.6884	30.5478	30.6978	34.8686	42.0083	37.6451	32.2824
ENSMUSG00000004939	Nmrk2	protein_coding	0	0.0742	0.0773	0	0.0966	0.0945	0	0.1615	0.0863	0.1642	0.0861	0	0	0.1036	0.1677	0.1477	2.6077	4.191	3.0871	2.0016	0	0	0	0	0	0.0732	0	0	0	0	0	0	0.1573	0	0.0671	0	0	0	0.1377	0	42.1482	30.6054	43.386	22.8579	0	0	0
ENSMUSG00000004945	Tmem242	protein_coding	49.2082	51.2564	70.0118	69.2135	37.0974	37.352	44.0282	35.038	44.7744	48.4393	40.5694	36.4309	51.8271	46.9392	54.1893	50.3967	39.9847	43.7476	46.5239	38.193	56.9536	64.6193	60.6293	58.3746	30.3977	30.5643	35.6104	27.9576	28.3008	31.1352	30.0424	26.9418	38.4689	46.2768	46.533	37.2192	40.321	37.1597	46.488	40.9187	72.1266	78.5787	67.7772	67.9744	47.7916	47.2754	29.4225
ENSMUSG00000004947	Dtx2	protein_coding	4.0383	3.8895	3.8951	4.6662	1.882	2.5627	3.1965	1.9865	2.0644	3.1148	2.6658	1.6609	6.6264	5.0017	4.8758	6.3895	2.0947	2.1785	2.0481	2.0303	2.626	2.3207	2.9851	3.2865	1.3546	1.19	1.9753	1.2176	0.945	1.0526	1.221	1.4228	1.9496	3.525	2.7407	2.5623	5.8316	4.814	5.2315	5.0684	3.0217	2.3593	3.5006	3.2527	10.8327	11.3795	2.7921
ENSMUSG00000004948	Zp3	protein_coding	0	0	0	0	0	0	0.2122	0	0	0	0	0	0	0	0	0	0	0	0	0	0	0	0	0	0	0	0.1035	0	0	0.1063	0	0	0	0	0	0	0	0	0	0	0	0	0	0	40.8319	41.2692	0
ENSMUSG00000004951	Hspb1	protein_coding	37.0297	38.9366	53.4681	74.9434	5.7348	5.3132	3.2724	4.597	4.2541	4.7143	8.4083	3.8928	991.483	315.479	430.782	807.326	101.162	106.109	92.9638	88.256	12.2166	10.8722	10.1213	15.4618	8.122	5.1907	8.4874	4.8402	5.6164	2.0857	5.8563	2.558	46.312	72.0191	116.249	61.7371	67.9419	82.7829	50.7159	59.2777	107.155	76.3675	63.947	99.2556	75.2002	50.1104	10.9794
ENSMUSG00000004952	Rasa4	protein_coding	8.9535	13.05	17.9037	10.5165	4.1779	2.5087	2.7737	2.2745	3.774	2.3606	3.6846	3.0231	10.2681	6.9773	7.9008	10.388	3.758	3.6506	3.6771	3.1319	2.2513	1.9634	3.3358	3.6812	1.438	0.4362	0.799	0.7989	0.6492	0.3933	0.8865	1.3513	11.5956	12.728	12.785	18.9164	7.1522	4.7705	3.4718	3.4729	17.1317	19.1541	16.1163	13.5626	8.7517	8.6564	8.6477
ENSMUSG00000004961	Syt5	protein_coding	4.8605	1.5094	5.3369	4.5584	58.6205	73.8787	70.9875	74.7549	69.3222	75.1635	75.505	72.8613	0.6148	2.6758	2.3537	1.6524	0.1565	0.3513	0.3982	0.3485	0	0.1076	0.1757	0	0.08	0	0.1483	0	0	0	0	0.0658	2.1697	2.5654	2.0762	2.374	2.4428	4.7421	6.6357	4.9824	0.0831	0.2571	0.0683	0	1.4719	1.0181	1.7896
ENSMUSG00000004980	Hnrnpa2b1	protein_coding	355.475	320.293	366.304	364.1	198.426	205.48	195.037	196.991	205.886	187.873	205.658	201.763	229.897	208.795	211.996	232.35	176.36	181.883	180.335	176.13	222.817	216.682	217.487	225.924	153.936	142.399	157.978	154.554	138.743	168.216	141.241	172.606	208.986	287.075	285.537	308.489	287.274	254.626	282.368	290.338	208.788	206.45	194.019	212.208	450.368	483.968	307.879
ENSMUSG00000004988	Fxyd4	protein_coding	0.6278	0.1186	0.2463	0.2609	0	0.296	0.1239	0.2543	0.1342	0.7811	0	0	0.1324	0.4939	0.1318	0.116	0	0.2251	0	0.0924	6.3175	8.0534	5.3691	5.3356	0	0.118	0.1278	0	0	0	0	0	0	25.712	16.7628	13.8346	0.3657	0.0835	0.3245	0.3032	0	0.1744	0.6643	0.1197	11.6778	8.8662	0.1043
ENSMUSG00000004994	Ccdc130	protein_coding	6.5779	5.2186	7.8603	10.7927	4.3718	6.8858	5.2461	9.1482	5.933	5.2937	7.1217	7.4921	6.782	8.158	4.9126	5.9195	1.9181	1.3504	1.82	1.9429	3.1882	4.3048	5.3035	2.9778	3.9489	3.4379	2.3048	1.8832	1.4055	2.4334	1.9408	2.9703	4.2608	7.2799	6.1342	7.7538	6.7908	5.7733	6.0192	8.9752	2.9473	1.9862	2.5303	3.2764	10.2492	8.3969	5.5111
ENSMUSG00000004996	Mri1	protein_coding	15.0499	15.7237	18.9111	17.3138	7.7503	7.2662	5.9601	7.1133	7.3942	4.2458	7.7648	7.1571	10.3507	6.8759	5.4367	11.6329	3.8181	5.3233	2.8694	3.5458	8.6816	10.026	7.1923	5.8454	7.4687	8.4212	10.0352	8.6018	8.544	7.3296	8.6566	6.3583	4.0299	11.818	12.2595	9.3252	10.2729	8.4479	10.1663	9.5911	6.9721	9.0547	5.7276	6.1584	22.0166	24.3083	8.9403
ENSMUSG00000005034	Prkacb	protein_coding	34.0997	37.1234	36.4871	35.6457	165.216	171.794	163.94	182.08	173.988	164.775	164.244	167.798	33.8528	25.3145	27.3046	34.9459	16.9273	17.7074	17.6606	19.0069	20.5157	20.0909	19.7603	18.9709	11.5277	10.9994	11.5805	14.149	9.9417	9.8763	8.7802	9.6798	28.0445	52.902	47.4419	60.7528	22.2489	25.6738	17.4552	24.2031	16.7812	11.7415	15.895	14.1982	41.2588	36.8979	10.7657
ENSMUSG00000005043	Sgsh	protein_coding	4.128	6.5872	3.8958	5.0667	1.3121	1.0118	0.9182	1.1857	1.7428	1.1571	1.2267	1.4204	3.626	3.3769	2.6397	3.4824	0.9726	1.2422	1.3772	1.8571	3.3723	4.0906	3.6093	3.1381	1.2664	1.2638	1.4662	1.7839	0.9435	1.0219	0.7115	0.9942	2.8888	4.3801	3.5354	3.6939	4.7016	5.0976	3.7907	3.2937	2.004	1.2748	1.4057	2.6649	7.3283	4.8362	3.2177
ENSMUSG00000005045	Chd5	protein_coding	1.7358	1.9875	3.0358	2.4452	31.1025	35.1721	29.5656	34.1289	30.4515	27.3935	30.8648	31.7163	0.4947	0.5508	0.7905	0.9501	0.0948	0.0989	0.0839	0.0724	0.0226	0.054	0.0139	0.0593	0.0503	0.0112	0.0559	0.0106	0.0997	0	0.0189	0.0659	0.3966	0.6189	0.8194	0.9452	0.5862	0.6333	0.4194	0.391	0.0613	0.0209	0.1168	0.075	0.1328	0.1807	0.1937
ENSMUSG00000005054	Cstb	protein_coding	161.102	125.158	232.285	247.507	27.8168	24.997	36.6493	27.6795	28.9638	29.7824	31.0359	28.4413	195.796	142.403	171.742	189.584	12.4996	13.1876	20.3367	18.1998	73.3263	76.6684	80.4651	86.3659	42.7918	41.384	40.2428	42.73	40.8088	42.4404	35.6166	44.5778	59.9085	91.7847	92.9491	90.5436	96.9625	79.9231	117.768	102.891	24.6244	10.3926	34.6282	14.3277	98.4559	74.0208	54.3619
ENSMUSG00000005057	Sh2b2	protein_coding	2.5392	1.2577	1.7974	4.2944	1.5624	1.5763	1.6186	1.2089	1.6078	1.1806	1.323	1.6415	0.1785	0.0718	0.2215	0.1479	0.3082	0.1508	0.5711	0.4394	0.3149	0.5958	0.7073	0.5114	0.545	0.6335	0.8881	0.8741	0.3944	0.7346	0.4657	1.0405	0.1509	0.435	0.3305	0.3363	1.3074	0.8873	1.1102	0.7574	1.4532	1.4012	1.5899	1.4272	2.4245	2.1747	0.1256
ENSMUSG00000005069	Pex5	protein_coding	27.0644	27.3505	17.4246	19.5018	18.0478	18.0297	16.2756	20.1972	17.8017	15.9426	17.071	18.4201	12.826	12.6894	10.3582	11.874	7.0418	5.8931	7.6549	6.9915	21.3829	21.0928	24.6668	20.2453	21.7976	21.3894	20.9357	26.0097	20.5557	23.9425	21.2776	23.7786	7.6904	9.4697	10.0954	9.5004	12.2317	11.0785	12.4737	9.3015	7.6989	8.8397	8.9238	9.5225	23.5402	29.156	13.3229
ENSMUSG00000005078	Jkamp	protein_coding	44.0696	45.6748	53.7446	49.5008	44.3105	39.7979	42.5625	40.7808	39.5052	40.3742	41.2977	48.5838	22.0308	19.4695	20.7937	23.0207	14.59	17.5865	19.1867	20.3346	27.8139	32.3612	27.5726	31.1853	17.5131	16.9995	16.7022	13.3047	15.7217	13.4824	11.2485	17.8047	15.6366	22.808	23.5373	18.9737	36.4748	30.0518	32.6984	30.3677	19.4029	9.7981	18.4024	19.3839	41.9809	41.7195	13.8211
ENSMUSG00000005087	Cd44	protein_coding	59.1622	45.5299	19.3048	22.8391	1.6567	1.6237	0.9292	2.2198	2.0828	0.7191	1.07	1.6608	77.1063	29.0936	42.3973	68.3704	4.5337	5.487	7.6778	11.1894	0.7582	0.3717	1.159	1.181	3.3044	2.0496	3.1651	2.4081	2.3779	2.2453	2.3026	2.0725	14.7426	12.0272	11.4368	12.8204	55.5581	32.9859	48.4295	46.0364	12.1296	2.4522	4.8692	4.6079	12.0283	10.4158	8.2156
ENSMUSG00000005089	Slc1a2	protein_coding	0.0602	3.2452	0.3812	0.3916	313.407	327.255	306.065	334.08	277.958	332.849	321.54	310.598	0.3021	2.5418	1.1401	1.4053	0.4556	0.3348	0.2834	0.1527	0.3304	0.8364	0.8667	0.9456	36.4367	44.9632	47.0512	43.4168	33.2334	30.5628	37.9864	23.2793	0.5067	1.1314	0.3047	0.266	0.6997	0.9692	0.8104	1.0199	0.016	0.2559	0.3063	0.0593	0.2381	0.9493	0.2739
ENSMUSG00000005102	Eif2ak4	protein_coding	6.7374	6.2911	5.7271	6.5947	6.0962	5.9342	5.4169	5.3374	4.8985	5.46	5.3725	6.0134	3.1254	3.1743	2.6774	3.277	1.5824	2.0125	1.7592	2.3573	2.6621	3.284	2.6994	2.815	1.8551	1.4538	2.0528	1.9022	1.3452	1.9544	1.3979	1.8704	4.0051	3.6128	3.3176	4.0443	6.5892	5.4779	5.1788	5.0599	2.8675	1.4448	1.544	1.529	7.4103	8.4019	1.4162
ENSMUSG00000005103	Wdr1	protein_coding	44.5579	40.1425	40.4098	47.2878	49.3762	51.3877	43.9424	52.9503	51.1042	38.7967	45.3204	50.8983	82.7737	82.9619	75.9914	83.9829	32.125	33.4455	34.1247	35.9112	39.6853	32.9827	35.5424	35.8882	15.1678	12.905	15.6142	14.3121	11.9483	13.7387	12.6002	12.9595	81.1112	125.109	124.684	128.656	59.8927	54.2074	51.0433	60.5709	30.2788	19.6929	23.1949	23.87	83.8162	84.448	129.4
ENSMUSG00000005107	Slc2a9	protein_coding	1.5381	1.8776	1.5129	0.669	1.7522	0.1979	0.2043	0.7689	0.4912	0.048	0.4105	0.9405	1.2564	1.6141	1.1425	1.1103	0.8973	0.4753	0.8761	1.179	8.8358	5.4096	6.3826	4.1744	14.8479	16.3348	10.1298	16.3508	9.3039	12.357	11.9076	9.7335	1.4524	2.0499	1.3641	3.1442	1.4044	1.8262	2.0878	2.7813	0.2005	0.3406	0.5673	0.2711	1.9443	0.614	15.408
ENSMUSG00000005124	Wisp1	protein_coding	1.4011	1.3835	1.5082	1.5754	0.6108	1.0422	1.815	1.5582	0.9536	1.8665	2.1111	1.3161	1.7583	1.3558	1.7973	1.8085	0.5904	0.5795	0.8788	1.5554	1.2001	0.8215	1.3952	2.0653	0.6393	0.4835	0.3551	0.4398	0.4052	0.5368	0.344	0.9832	0.8714	1.5553	1.1481	1.1719	0.5542	2.0577	1.1732	1.5229	1.0443	0.269	0.1777	0.2932	3.9138	10.6756	0.6359
ENSMUSG00000005125	Ndrg1	protein_coding	25.0367	24.3345	53.6277	29.9711	31.937	29.248	26.6922	26.3621	39.2146	20.428	26.4876	24.3878	19.7358	33.9142	33.8284	28.1362	12.8056	10.0837	13.4362	16.2786	528.225	425.189	811.035	508.262	4.0418	2.9261	3.5307	3.1532	4.615	4.0676	5.4474	4.3482	45.3964	35.5537	33.9437	35.3248	9.5686	11.7623	9.6092	8.1328	18.1603	9.344	10.5924	10.9724	15.2621	20.3436	22.3797
ENSMUSG00000005131	4930550C14Rik	protein_coding	0.9274	0.9936	1.5275	1.8675	0.3448	0	0.1003	0.102	0.2108	0.1079	0.3353	0.389	1.0963	0.1197	0.6837	0.4374	0	0	0.1416	0.0696	2.1021	1.542	2.1673	1.1857	0	0	0	0	0.1877	0	0	0	0.0954	0.2058	0.1668	0.254	0.6557	0.9468	2.1469	1.324	0.1026	0	0.2543	0.0745	1.478	1.7881	0
ENSMUSG00000005142	Man2b1	protein_coding	12.181	13.4949	10.2327	14.3597	7.1754	7.672	6.9563	9.0788	7.2889	6.9059	8.4356	6.7685	10.0612	15.9296	11.4168	13.1872	6.1916	7.2989	8.5052	10.3308	21.2147	18.4082	29.3288	24.5433	14.339	13.6813	14.6182	18.2453	12.5699	15.3714	11.6107	15.2322	9.3377	12.8727	11.9024	12.5868	23.8886	17.8592	18.1583	16.2786	8.0695	2.9424	5.6247	5.5785	17.2424	17.3504	10.6708
ENSMUSG00000005148	Klf5	protein_coding	0.8595	1.5738	1.3057	1.0195	2.1896	4.8142	2.6378	3.5064	2.9866	1.8491	2.9465	2.5397	47.3646	22.5534	23.7509	33.4576	0.1947	0.2186	0.487	0.2957	0.3242	0.13	0.6231	0.6564	0	0	0	0.2133	0.0716	0	0	0	35.3355	98.6918	97.1269	87.291	8.5577	11.2996	10.7438	8.861	2.3119	1.5601	5.1803	0.9851	4.7731	2.86	62.2048
ENSMUSG00000005150	Wdr83	protein_coding	12.8933	14.2019	15.6029	15.7227	12.2246	15.8266	15.4736	12.2312	15.7838	13.8981	12.9514	14.3926	16.7284	13.0385	14.2176	13.8189	11.9858	13.378	15.0688	13.9544	14.3023	12.9065	12.8466	12.2032	7.8483	9.746	8.0924	9.8206	9.4381	9.0097	10.0826	9.0861	10.207	16.0087	13.273	11.3589	10.6875	9.9106	11.9993	14.045	16.7471	13.5214	11.1729	13.7829	14.8191	13.2862	11.9484
ENSMUSG00000005161	Prdx2	protein_coding	430.713	356.422	380.176	356.746	138.878	140.819	149.661	136.152	150.129	146.983	145.531	152.736	281.601	179.52	235.913	250.206	180.079	206.677	188.966	200.694	136.579	140.906	134.948	150.531	54.3887	62.3204	60.4909	63.2212	66.9835	70.6709	65.2134	80.0847	97.452	142.391	143.191	149.418	93.54	86.6741	115.9	128.082	117.242	104.517	114.316	103.752	224.573	284.688	105.701
ENSMUSG00000005198	Polr2a	protein_coding	15.6627	18.0133	16.1166	16.6557	10.1592	11.8115	9.8615	12.9268	12.3568	10.1305	10.6372	12.1754	12.9277	12.6716	9.0865	12.443	6.2978	6.7864	7.4121	7.8004	14.132	11.1729	15.212	13.2359	5.93	4.8262	5.2691	5.4693	3.5238	5.4944	3.3139	4.6288	9.2598	16.8939	13.4722	14.5297	26.5215	24.2263	18.6079	15.7482	8.5141	8.3578	7.3155	8.0536	27.4206	30.4913	17.7526
ENSMUSG00000005202	Shbg	protein_coding	0	0	0	0	0	0	0.0935	0	0	0	0	0	0	0	0	0	0	0	0	0	0.7398	0.1305	0	0	0	0	0	0	0	0	0	0	0	0	0	0	0	0	0	0	0.2291	0	0.094	0.084	2.9754	3.1806	0
ENSMUSG00000005204	Senp3	protein_coding	61.6244	48.7927	59.3476	69.7148	66.8864	61.4092	63.2716	61.3896	63.3028	52.9582	57.3883	51.1331	44.7544	26.8332	37.4846	40.3359	27.6142	24.6468	25.0975	37.3736	38.364	26.9833	34.3229	48.0348	25.407	23.1256	22.5817	27.3746	15.4299	31.3579	21.2109	21.8393	33.9357	41.926	48.2816	52.0799	67.3095	60.8198	60.1418	84.4832	25.7122	23.0006	26.8299	27.1122	72.8404	93.8296	33.659
ENSMUSG00000005220	Corin	protein_coding	0.1777	0.3709	0.1104	0.0895	0	0.2489	0	0.114	0.0957	0.2299	0.0668	0.141	0.1228	0.3275	0.714	0.3194	40.2608	45.232	36.4337	48.518	0.4796	1.1619	2.4541	0.5108	0.1775	0.0812	0.0888	0.0272	0.2455	0.0922	0.0894	0.0386	0.0554	0.0607	0.0242	0.0991	0.2565	0.5605	0.3704	0.1171	0.1042	0.3282	0.0559	0.132	0.9556	0.5986	0
ENSMUSG00000005225	Plekha8	protein_coding	4.2791	4.2636	3.6724	4.4129	3.5254	4.1032	2.9446	3.0194	3.558	3.4013	3.5598	3.7485	5.3727	4.9086	4.9929	4.6687	2.4403	2.404	2.3819	2.3542	5.4491	6.5733	9.5764	10.672	5.7564	6.6995	6.7307	6.4783	4.6806	6.0557	4.44	6.2115	12.5966	16.5855	16.0435	15.8485	3.2528	3.0244	3.0402	4.0696	1.208	1.2387	2.1212	1.2032	8.4437	9.189	6.465
ENSMUSG00000005232	G6pc2	protein_coding	0	0	0	0	0.1095	0	0	0	0	0	0	0	0	0	0	0	0	0	0.0759	0.0733	0.1006	0.32	0	0.543	0	0	0	0	0	0.0976	0	0	0.0907	0.9837	1.7575	2.6999	0	0	0	0	0	0	0	0	0.097	0.5262	0
ENSMUSG00000005233	Spc25	protein_coding	4.6327	4.9076	2.941	4.1959	0.355	0.275	1.1825	0.4272	0.3598	0.5664	1.3256	0.3106	4.8832	6.3318	5.9293	5.7907	1.5676	1.0192	1.208	1.4572	38.7695	38.5088	20.3941	23.7771	4.0233	4.2651	7.5767	4.7953	2.7772	5.9811	3.7221	5.0613	11.2071	8.9198	13.5962	9.8346	3.0057	4.3519	4.7386	5.6578	1.5386	0.4273	1.812	1.3632	11.6738	14.5945	12.9461
ENSMUSG00000005237	Dnah2	protein_coding	0.0902	0.083	0.0501	0.2666	0.4641	0.5162	0.6256	0.7875	0.7391	1.0607	0.9844	0.6897	0.0557	0.0116	0.0091	0.2132	0.0267	0.1279	0.0512	0.0282	0.6156	0.0686	0.0489	0.009	0	0.0079	0	0	0.0235	0.0169	0	0.128	0.1002	0.1294	0.072	0.1038	1.5003	1.5147	1.9809	1.2048	0.0963	0.0597	0.0235	0.007	2.8723	1.6849	0.3306
ENSMUSG00000005251	Ripk4	protein_coding	0.468	0.4484	0.5155	0.3713	0.0453	0.178	0.1422	0.0373	0.1991	0.1496	0.2776	0.1413	19.8798	9.8902	12.243	15.9848	0	0.082	0.139	0.209	5.8057	6.0116	4.8341	5.2747	1.6523	2.0364	1.9438	2.5285	1.5143	1.9941	1.2976	2.0426	5.8253	8.0871	6.7473	7.8097	8.7852	8.2727	6.4694	6.5479	0.121	0.1245	0.3564	0.0294	2.2785	1.8162	9.0883
ENSMUSG00000005262	Ufd1l	protein_coding	74.5666	66.9368	81.2236	72.5352	46.749	43.7877	46.6826	45.9331	51.9146	43.2357	43.9494	48.2346	43.5877	33.2415	32.4293	37.836	24.9732	21.8785	28.9554	23.815	27.8064	21.2976	27.5063	19.2728	25.9461	22.2161	20.9556	24.774	21.0107	21.8703	21.0323	20.8354	27.9572	39.5451	33.3032	34.3872	49.4302	44.0823	48.1595	45.3618	37.7503	39.4402	38.6915	34.1259	46.6607	57.9446	32.4613
ENSMUSG00000005267	Zfp287	protein_coding	1.4997	2.2106	2.4755	2.7868	5.1126	6.4796	5.78	6.4511	3.7379	5.3277	4.5575	5.4312	1.3124	1.0751	0.9934	1.564	0.8726	1.124	0.9241	1.4707	0.732	0.6779	0.8323	0.9947	0.1133	0.0692	0.0767	0.0344	0.171	0.0793	0.0378	0.1338	0.9719	2.6966	1.7551	1.7129	3.1829	2.7544	2.4733	3.0353	0.645	0.1789	0.3225	0.6131	2.9039	2.5032	0.556
ENSMUSG00000005268	Prlr	protein_coding	83.6926	89.4819	31.2787	20.7027	1.6616	0.7171	2.5498	0.5844	3.6484	0.5895	1.0377	0.9521	1.2714	3.039	2.4364	2.0335	0.6644	0.8715	1.1733	1.3488	97.7617	95.9421	10.5229	7.7265	95.7113	107.474	108.735	108.97	33.8599	67.2418	36.4205	61.9322	1.8691	2.1584	1.3505	1.6177	0.3409	0.3538	0.3946	0.6979	0.4518	0.1261	0.5879	0.1961	34.1838	73.7996	33.8023
ENSMUSG00000005299	Letm1	protein_coding	11.0314	12.8042	10.2549	12.2866	14.0929	14.4258	12.6989	13.2882	15.7762	13.4804	14.7084	13.3899	12.9968	15.1804	12.1393	11.2434	10.7268	11.9631	11.0066	9.9467	23.3675	21.886	25.4143	24.3866	9.8475	9.6537	10.2045	10.6834	9.5699	10.4537	9.9895	10.0955	15.1275	18.7757	15.4018	15.5141	10.3372	9.234	6.7259	7.7976	10.8316	10.461	7.4469	11.0482	10.42	10.7337	28.1649
ENSMUSG00000005312	Ubqln1	protein_coding	44.6861	45.661	31.6918	39.1497	55.2982	56.6067	51.0822	52.4942	58.7883	49.5929	52.8825	50.7229	72.1547	44.7773	45.8471	63.4985	17.298	14.8375	15.384	17.3069	45.6125	46.2959	42.2934	39.003	37.2133	34.2161	34.5641	38.5621	32.0491	33.2157	33.0052	32.3527	24.5377	29.3905	31.4852	27.076	33.0591	36.8139	27.0205	29.5772	21.5162	17.0641	23.3191	21.4076	49.6909	44.5571	35.4371
ENSMUSG00000005320	Fgfr4	protein_coding	26.3268	19.5271	13.4697	12.968	0.0544	0	0	0	0.0469	0	0.0455	0	0.2703	0.5333	1.3198	0.2038	0	0	0.0533	0.2175	8.8826	8.4906	11.7915	8.6898	7.5373	6.2637	9.799	8.2059	5.2605	9.5605	6.2849	7.6164	1.5817	2.6192	2.4023	2.6125	6.681	7.7745	5.5954	6.2693	1.5278	1.7774	3.0846	1.821	2.8121	1.9982	0.9064
ENSMUSG00000005338	Cadm3	protein_coding	1.8254	1.13	1.2931	1.5718	87.314	101.955	93.0081	110.632	111.481	87.7196	96.9604	106.328	6.2061	3.7429	4.7696	5.7636	1.1796	1.0659	0.89	1.443	0.1546	0.0374	0.0607	0.3947	2.2741	1.9782	1.2931	2.5763	1.6994	1.59	1.8384	2.2146	1.8915	5.4088	5.0926	4.3098	0.5882	0.224	0.5119	0.1361	12.7494	2.4213	3.5864	6.1419	1.7818	1.2729	1.212
ENSMUSG00000005339	Fcer1a	protein_coding	0.5245	0.8931	0	0.6025	0	0	0	0	0	0	0	0	0.7314	0.9425	2.3926	2.729	0	0.3601	0.2363	0.5717	0	0	0.2086	0	0	0	0	0	0	0	0	0	0	0	0	0	0.1819	0.1883	0.4987	0	2.2367	0.2594	0.614	0.4023	0.2964	0.251	0.1214
ENSMUSG00000005354	Txn2	protein_coding	359.382	321.279	367.16	345.627	73.8155	69.7215	71.8495	70.3908	70.0795	72.825	74.5117	73.5197	89.7546	85.1494	88.6616	82.8104	115.214	110.25	108.85	101.973	124.017	123.166	129.796	128.525	107.227	135.244	114.406	134.901	104.824	116.504	111.627	117.887	92.8801	125.71	117.521	120.841	52.6191	51.9081	53.4864	59.1882	128.592	149.711	117.977	156.696	75.2384	74.7274	90.6454
ENSMUSG00000005355	Casp14	protein_coding	0	0.0521	0	0	0	0.4616	0	0	0.06	0	0	0	212.099	44.3403	81.8916	110.283	0.0613	0.0466	0.0399	0	0	0	0	0	0	0	0	0	0	0	0	0.0516	0.1638	6.9467	5.8456	9.9551	0	0	0	0.0457	0.1875	0.065	0.414	0.0461	0.116	0	0.2856
ENSMUSG00000005357	Slc1a6	protein_coding	0.1925	0.0697	0.1395	0.0745	5.2138	4.0311	3.8155	4.0197	5.782	2.7254	3.298	2.4482	0.4961	0	0.0793	0.2109	0	0	0.0491	0	0	0.1009	0	0.0743	0	0	0	0	0	0	0	0	0	0.1545	0.1211	0.0617	0.0745	0.0518	0	0	0.0873	0	0	0.0632	0.7285	0.5326	0
ENSMUSG00000005360	Slc1a3	protein_coding	5.8403	7.673	16.8187	24.0871	149.963	179.484	158.412	170.831	141.032	215.173	194.551	184.833	2.3935	6.3692	4.779	3.2392	1.3993	1.0556	2.4916	1.6806	1.155	0.5226	4.3553	5.2681	0.2022	0.0933	0.1018	0.0942	0.2321	0	0.1638	0.4654	0.7979	1.1054	0.9318	1.9183	10.5401	9.5019	8.4637	7.9467	5.8946	3.9753	18.7138	9.0729	20.6304	9.9164	0.2763
ENSMUSG00000005362	Crbn	protein_coding	38.1376	35.2334	40.3536	33.9275	43.814	39.3927	48.8627	45.6036	41.032	40.5323	37.3127	42.0522	19.8696	18.636	21.6591	22.2673	16.8839	17.5417	20.8921	19.0247	23.8783	24.374	23.01	21.4398	18.9451	18.6833	17.0989	19.19	22.2784	20.3469	20.2499	19.5911	17.7393	21.8928	24.607	25.0473	35.7989	29.5675	40.7568	34.9392	28.3776	26.6303	31.999	20.299	25.1899	27.2456	25.9387
ENSMUSG00000005364	Il5ra	protein_coding	0	0.0667	0	0.1507	0	0	0	0	0.078	0	0	0	0	0.1763	0	0.0656	0.0835	0.0645	0.0549	0.1064	0	0.1876	0.2375	0.3834	0	0	0	0	0	0	0	0	0.0713	0	0	0	0.6267	0.5114	0.4897	0.3476	0	0	0	0	0.0741	0.0957	0
ENSMUSG00000005370	Msh6	protein_coding	5.0724	6.0513	5.7324	5.8332	4.6979	5.2475	4.758	5.4251	4.6516	3.8703	4.6063	4.749	7.5669	6.389	6.1991	8.1193	2.1304	2.499	2.2902	2.2048	5.3352	5.1346	5.4797	5.069	3.5215	1.923	3.1646	2.9282	1.9486	3.0581	2.5351	2.914	5.2143	9.6652	8.9028	9.087	6.7094	5.8907	6.2502	6.6323	1.8274	1.1059	2.063	1.4366	17.6036	16.5994	7.5619
ENSMUSG00000005371	Fbxo11	protein_coding	19.3843	20.5217	19.7158	22.1096	36.1204	35.7478	37.5798	38.8764	40.217	37.4753	39.4526	39.7738	24.1942	15.8267	18.1187	22.3753	12.3005	12.9641	14.9142	15.287	12.9899	13.4662	13.8058	13.8049	7.8968	7.9191	8.2277	7.8064	5.9736	7.2376	6.1294	6.3649	10.7451	16.6108	15.6262	17.9403	26.7389	26.4472	25.7155	22.7184	13.9581	12.6057	14.4256	13.4957	29.0242	28.08	12.1864
ENSMUSG00000005373	Mlxipl	protein_coding	13.1009	20.9984	20.7066	19.2745	2.6729	1.4592	1.0911	0.7239	1.4273	1.0425	1.4571	1.868	0.7733	0.238	0.2327	0.681	8.7371	9.7028	9.8292	8.2557	30.8967	26.0633	40.6088	38.7977	91.0053	61.119	60.0792	73.0435	69.8131	84.241	66.6832	62.3785	3.1325	7.9341	7.1202	6.506	0.8905	1.6817	2.5554	0.9002	43.4998	41.1075	28.3727	28.5215	4.8892	7.6848	30.9518
ENSMUSG00000005374	Tbl2	protein_coding	10.6849	8.7417	5.2769	7.6741	6.3081	5.9879	6.2076	7.32	7.7773	5.4771	4.8314	5.869	6.0883	5.07	4.3294	6.6775	2.2108	2.2794	2.8017	2.9386	4.1727	3.7455	3.3846	3.7858	3.7313	3.7706	4.1009	4.8834	2.7183	5.033	4.0355	4.445	4.5939	5.8976	5.559	5.1032	5.0697	5.9983	4.403	6.4038	4.6276	1.9283	2.263	3.2822	8.6251	9.3292	6.6361
ENSMUSG00000005378	Wbscr22	protein_coding	24.76	24.2022	26.6649	24.6842	20.8445	16.9308	16.5458	19.0366	20.916	17.1452	20.3746	19.8102	22.8371	17.9342	16.974	19.6508	11.0443	9.2207	6.6601	11.8086	20.9335	14.6375	22.5369	18.7178	17.6131	16.0134	10.799	16.5745	10.1899	12.0221	9.3392	12.7341	11.6802	19.837	18.3103	17.1085	20.5677	15.0984	12.8055	18.2893	7.6591	11.9983	12.5353	8.3763	24.7521	35.36	19.7231
ENSMUSG00000005397	Nid1	protein_coding	20.9545	22.4145	21.9174	32.7291	2.3741	2.1333	1.2889	2.069	2.4765	2.6271	2.7924	1.7926	51.7128	34.8002	35.3479	56.6461	33.9548	31.7143	38.0311	52.2441	26.0719	16.4953	32.9682	37.567	5.284	4.2594	4.3688	4.7299	3.1374	4.4702	3.2108	4.4111	13.6402	20.8753	15.2701	19.2443	24.6561	36.1965	18.9265	26.1914	90.3553	27.8876	48.1241	58.9608	41.3712	45.1203	6.5957
ENSMUSG00000005410	Mcm5	protein_coding	7.1324	5.1322	3.6812	5.0902	1.8822	1.2492	1.8768	2.5783	1.6626	1.9806	2.7627	1.5948	5.8907	4.5241	4.139	7.7162	1.1962	1.4588	1.265	2.1207	2.1456	1.1094	2.0335	2.8186	0.8915	0.9358	0.8502	1.1529	0.7001	0.8701	0.5632	0.9144	10.782	12.6975	9.9641	10.2933	5.2125	4.378	5.4023	6.0342	0.7153	0.3884	1.7883	1.0668	15.2338	17.4869	16.3136
ENSMUSG00000005413	Hmox1	protein_coding	36.2488	23.3913	89.7044	107.55	3.2292	2.1657	1.8146	1.98	2.0279	3.2124	2.4622	2.6683	136.39	47.4714	58.5604	93.255	5.5729	3.6843	4.9602	8.9909	23.1765	32.164	26.5094	37.7894	9.6414	9.1874	10.5068	11.6991	6.941	15.1553	7.6432	15.6266	3.3066	3.0754	4.3619	6.8322	41.1832	28.6865	27.8419	30.0541	10.2983	2.5019	6.6068	6.0397	31.9991	94.2029	1.3235
ENSMUSG00000005417	Mprip	protein_coding	43.3826	44.1264	45.9079	50.1202	41.0559	44.7893	44.1456	47.452	46.6337	49.1917	49.1811	47.2006	88.7431	62.0168	59.2735	74.527	28.0307	30.8755	29.8533	33.3891	38.2687	34.5368	40.9053	40.3185	16.8453	11.4244	15.1238	12.9999	13.9216	19.1891	16.2237	15.3436	24.3655	45.6951	40.428	42.4375	101.35	116.848	104.274	111.359	20.3214	16.7296	20.6679	18.5983	98.1232	105.569	22.4935
ENSMUSG00000005442	Cic	protein_coding	21.6941	23.4461	20.3865	26.0851	29.1196	29.8901	26.4076	26.0741	28.5429	26.1056	28.2826	24.0069	19.5818	12.4453	12.2058	18.7558	7.8315	12.5581	12.7018	11.4013	9.5542	6.4962	11.4821	11.2659	7.7854	3.3093	4.5669	2.1754	2.8245	6.3244	3.4254	3.5428	8.3196	13.0644	10.7573	13.1311	26.9015	21.3287	31.1179	20.6042	8.6285	9.2885	7.2704	6.9362	40.0019	45.939	8.2879
ENSMUSG00000005447	Pafah1b3	protein_coding	11.4757	12.0106	12.87	10.4107	10.9472	7.9145	9.6606	8.2706	12.1589	6.7607	12.2915	8.8062	23.5207	33.5403	21.6043	21.2838	2.1147	1.4724	1.896	2.031	8.873	9.4546	7.0503	9.4413	2.1236	3.1962	2.5044	1.6428	1.7649	2.949	2.05	2.4499	33.397	60.5111	60.5421	61.6704	14.6443	13.2847	16.1342	12.7175	3.703	0.3876	5.1593	1.116	39.0365	36.0703	36.257
ENSMUSG00000005465	Il27ra	protein_coding	0.8769	0.413	1.0048	1.2188	0.1188	0.1745	0	0.2925	0.3127	0.0487	0.1557	0.0466	0.481	0.3978	0.3127	0.6005	0.8029	1.0585	1.8857	1.9023	0.431	0.3873	0.421	0.9032	0.5508	0.4002	0.6586	0.3454	0.4489	0.6227	0.3332	0.924	1.4613	0.1517	0.2784	0.1218	4.0022	2.5393	3.1075	1.6653	0.3487	0.1226	0.2845	0.3431	1.9155	3.1308	0.848
ENSMUSG00000005469	Prkaca	protein_coding	38.861	43.881	32.1479	38.2801	61.0192	60.0726	56.1675	59.6653	73.0428	56.3385	62.0167	65.4699	22.7494	20.6282	17.7426	22.8276	66.9016	72.1457	63.0523	67.2421	23.6824	20.5064	25.0185	24.7071	12.1395	12.9952	13.4997	14.1467	10.6999	11.5373	10.8544	11.6942	14.6213	20.0169	17.5852	18.1018	22.4961	29.1785	17.3319	19.2413	34.156	46.6997	34.8998	53.6346	34.8695	36.8787	21.2697
ENSMUSG00000005470	Asf1b	protein_coding	1.8864	0.8972	1.9946	1.8858	0.2924	0.5732	0.4684	0.47	0.5191	0.7742	0.5212	0.5399	1.9757	2.5516	2.8769	3.5097	1.2932	0.7832	1.2156	1.8772	0.5381	0.1081	0.444	0.9864	0.494	0.5141	0.8253	0.2884	0.2173	1.2019	0.2301	0.416	5.5154	6.1756	4.8486	5.6634	5.1642	1.9273	2.9446	3.6327	1.5308	0	1.1697	1.2348	8.3216	7.2583	10.8089
ENSMUSG00000005474	Myl10	protein_coding	0	0	0	0	0	0	0	0	0	0	0	0	0	0	0	0.15	0	0	0.104	0	0.1757	0	0	0.167	0	0	0	0	0	0	0	0.1373	0	0	0	0	0	0	0	0	0.6652	2.0614	0.4092	1.4707	0.1733	0.4513	0
ENSMUSG00000005481	Ddx39	protein_coding	15.0166	14.119	16.973	13.9937	8.7195	8.5045	7.0269	6.5245	9.268	7.6585	8.4266	8.9998	25.1271	21.2523	24.794	26.1022	7.7552	7.7584	8.15	7.4494	11.5492	13.1584	13.3132	15.119	6.4504	5.5004	6.2714	7.0524	6.1167	6.9165	7.0709	7.7286	20.0783	28.7067	24.8971	27.5865	17.9778	12.9302	14.4719	15.9368	11.1765	7.3365	7.9458	7.7203	21.6154	23.6558	42.9455
ENSMUSG00000005483	Dnajb1	protein_coding	17.5833	17.8664	20.0346	24.4214	23.3416	24.5585	23.3576	25.0038	24.6821	23.3079	24.4552	23.2187	40.5999	27.9201	31.7948	44.3803	6.82	6.6829	6.3437	9.8319	19.0311	16.9967	18.8108	21.5447	11.2694	13.3506	13.9374	12.0082	9.9818	14.3633	11.4479	13.1107	16.4119	22.3368	22.0738	23.4004	17.5163	20.0453	20.6428	24.5084	7.0882	3.4527	6.0373	5.7429	26.4985	28.7702	19.144
ENSMUSG00000005493	Msh4	protein_coding	0.2494	0.4366	0.0516	0.3872	0.611	0.4903	0.34	0.5949	0.225	0.586	0.4136	0.2064	0.2128	0.1271	0.1579	0.0472	0.1887	0	0.042	0.1226	0.3877	0.1355	0.1708	0.1128	0.1618	0	0.1689	0.2642	0.1027	0.0575	0.1088	0	0.1548	0.3318	0.587	0.876	0.5044	0.2369	0.1793	0.6323	0.2643	0.0696	0.4558	0.0967	0.9677	1.1107	0.48
ENSMUSG00000005501	Usp40	protein_coding	11.9382	12.1536	12.6269	11.7432	7.3549	6.961	6.5388	5.9047	6.5383	5.4348	6.0307	6.5133	8.8201	7.2349	8.3028	9.1991	6.7432	7.5694	5.9843	6.986	8.1745	7.9612	6.6029	8.1216	9.3621	8.1237	8.0192	9.6715	7.1262	9.7474	7.8081	8.2352	5.3838	8.2679	7.493	8.557	10.3104	8.9478	9.8514	9.657	7.0384	5.3135	6.6414	4.4362	16.8313	18.0071	9.871
ENSMUSG00000005503	Evx1	protein_coding	0	0	0	0	0.0724	0	0	0	0	0	0	0	0	0	0	0	0	0	0	0	0	0	0	0	0	0	0	0	0	0	0	0	0.4249	0.3543	0.312	0.2881	0	0	0	0	0	0	0.129	0	0.1279	0.4177	0
ENSMUSG00000005505	Kbtbd4	protein_coding	12.9653	9.6871	12.2535	9.8336	6.3553	7.5666	5.553	8.3183	7.4358	6.3264	8.6066	7.1941	10.8909	8.2513	7.5989	7.2278	4.8052	1.7468	3.0798	5.1406	4.9161	7.1467	3.3091	7.4539	2.9709	5.3721	2.7092	3.6485	3.058	3.7141	4.5941	2.871	2.7659	6.0726	4.6794	4.0072	5.2721	5.2913	7.3166	6.6582	5.2073	4.7032	3.8252	3.6075	12.9101	14.2973	3.0355
ENSMUSG00000005506	Celf1	protein_coding	42.8676	39.5935	37.13	38.1892	39.3155	44.0177	39.4767	43.8368	43.5619	52.6254	51.0497	44.2396	39.6768	32.6871	35.6874	43.6321	21.9324	27.555	27.165	25.1033	27.5952	27.8475	27.5938	29.5756	26.7057	24.0453	23.249	25.3214	23.4411	27.3415	23.7402	29.0992	23.9062	33.9935	35.5849	39.585	27.8932	27.5753	29.8387	27.7749	20.5413	20.3525	21.7389	21.239	51.1963	59.1159	33.8214
ENSMUSG00000005510	Ndufs3	protein_coding	134.255	131.835	129.11	134.884	93.714	84.2069	102.339	87.4712	93.3361	84.3908	90.6143	92.127	91.9396	107.791	86.6183	85.5879	235.521	271.616	232	226.516	166.119	169.65	149.171	164.683	96.7635	100.217	99.672	86.4026	96.4244	96.1729	88.4999	104.16	76.2336	94.9623	91.3037	107.456	44.7216	48.8276	47.8155	48.4909	219.397	266.419	202	263.611	100.393	108.717	89.1845
ENSMUSG00000005514	Por	protein_coding	76.7511	80.7127	38.5559	59.5256	17.0057	16.24	15.1432	16.5412	17.8214	19.5511	20.3725	16.9598	66.5094	45.2524	44.8481	54.0378	8.2992	8.1599	10.0477	10.388	87.3953	81.1852	80.0163	61.7195	96.5166	99.2611	96.0981	105.5	58.5434	88.53	63.7414	94.0089	21.1384	25.7759	22.7204	20.497	81.6361	110.372	71.134	69.9125	8.5204	5.6095	13.2086	8.3342	34.0242	27.8502	32.2507
ENSMUSG00000005533	Igf1r	protein_coding	14.72	15.7314	6.7405	8.236	3.9679	5.2011	4.4922	4.878	4.4371	4.0657	5.6359	5.505	3.0615	3.5817	3.2356	4.0393	1.5399	2.0219	2.2522	2.6976	10.0201	9.0317	14.0253	11.6803	0.1097	0.1958	0.1279	0.1855	0.119	0.1522	0.1551	0.2492	1.9064	2.2166	2.476	2.4502	5.5907	7.3378	4.7255	5.3569	1.695	1.3808	1.0502	1.2567	14.6501	18.0789	1.3216
ENSMUSG00000005534	Insr	protein_coding	27.3547	25.9095	22.5089	24.0678	6.2781	6.5605	5.7366	6.4708	6.3731	6.1026	6.4722	5.8522	6.8629	7.7493	6.9932	6.8087	16.6063	16.9503	14.8616	13.2931	11.6817	9.7716	9.503	8.6692	11.8038	11.0766	11.1037	12.2586	12.159	12.4364	12.4602	12.4373	7.6484	10.6371	13.2126	11.4598	12.04	11.0663	9.676	9.2406	10.983	10.5603	9.9676	9.8796	14.2269	16.2918	5.5375
ENSMUSG00000005540	Fcer2a	protein_coding	0.3509	0.1047	0.1605	0.1724	0.2663	0.329	0.1626	0.1676	0.177	0.115	0.1211	0.1072	1.9606	0.1457	1.1025	1.646	0.3071	0.232	0.1576	1.3919	0.1239	0.1499	0.3085	0.1732	0.1724	0.2079	0.3907	0.1532	0.1557	0	0.223	0.4472	2.8538	0.3494	1.2453	0.3757	9.1112	6.0758	8.0577	4.2082	0.1851	0.1916	0.1028	0.0895	0.2952	0.0764	0.141
ENSMUSG00000005547	Cyp2a5	protein_coding	0.554	30.8191	2.8423	1.2764	1.554	0.0794	0.6789	0.4763	0	0.4317	0.4451	0.3929	0.3176	1.604	0.34	0.7303	0.1447	0.3829	7.1688	0.2261	35.3631	35.541	28.6695	19.2352	251.823	471.731	328.246	516.839	112.939	157.013	141.589	160.848	0.0645	0.6965	0.3635	0.0566	3.7215	21.5669	140.312	24.9509	0.3281	0.386	0.6811	0	0.6997	1.5384	0.2631
ENSMUSG00000005553	Atp4a	protein_coding	1.8207	0.4582	3.1647	4.3429	1.457	0.8473	0.575	0.6939	1.6497	0.6466	1.5379	1.122	22.6838	1477.25	781.391	384.124	0.2861	0.4538	1.318	0.2289	8.8046	10.2535	8.8354	9.1098	0.5607	1.2979	0.4491	0.2208	1.9188	2.086	0.275	3.1469	0.3114	1.0492	1.8138	0.2319	0.4806	0.2954	0.6957	0.1645	2.1739	2.3165	1.4191	0.4491	1.0875	0.9814	0.5348
ENSMUSG00000005566	Trim28	protein_coding	47.1815	51.8755	50.9323	48.976	39.6423	42.7924	37.7407	41.1271	34.267	35.1322	47.2337	36.0566	48.8775	30.5305	29.2003	46.1573	16.4506	16.5314	17.3474	19.7609	34.9643	21.9976	29.8279	33.5958	18.2179	15.9424	13.5903	16.5457	15.2407	17.6253	15.138	14.4114	22.3644	37.7472	30.0963	30.9554	41.275	34.6909	29.2828	37.7352	25.1593	15.5127	22.4865	20.5132	103.528	132.217	35.4114
ENSMUSG00000005575	Ube2m	protein_coding	64.5464	63.6986	55.9469	64.4037	86.5322	81.7204	89.4757	83.8721	93.9363	90.134	94.6691	88.4418	70.845	57.8538	46.8378	60.1993	69.2767	71.5933	66.8295	70.1666	64.8279	63.9474	64.2807	67.3236	25.2939	30.8402	29.8724	30.7068	24.1856	29.1492	24.9028	29.2136	44.6882	50.0933	44.727	38.7394	41.7009	41.8473	30.8771	32.4004	63.2758	80.647	48.4715	84.705	70.4794	76.3324	64.0016
ENSMUSG00000005580	Adcy9	protein_coding	11.0869	13.8736	7.9928	8.9772	12.1078	13.5965	12.5167	14.6957	11.5114	10.7465	10.8503	14.1169	3.9138	3.3081	2.8609	3.4719	2.6782	3.5785	2.427	4.0458	2.4739	3.0568	2.5552	2.5377	3.4309	3.0632	3.3535	3.0061	2.4606	2.4998	2.3939	2.6526	2.0515	2.5218	2.0372	2.1344	5.0685	6.8162	3.9221	3.9531	5.5092	8.3123	4.7599	7.1571	12.8021	14.4629	4.3101
ENSMUSG00000005583	Mef2c	protein_coding	4.7506	5.9844	7.1108	7.1122	78.652	89.8668	102.2	117.582	75.4353	76.2525	73.617	102.312	3.3101	2.2186	3.0679	4.0083	8.0431	8.9324	9.1417	9.4909	1.5446	1.9171	2.2291	2.0876	0.5997	0.5438	0.5996	0.6283	0.4753	0.7511	0.4962	1.0431	2.3022	2.1157	2.4872	2.0288	5.8888	6.713	4.9094	3.8738	80.2133	101.109	56.7925	84.505	10.0581	9.9738	1.3145
ENSMUSG00000005609	Ctr9	protein_coding	15.7999	13.4096	14.5025	15.2008	13.0076	13.1607	12.154	15.1476	14.5173	13.0597	12.4222	13.3111	11.0825	9.362	10.4256	13.011	5.3543	4.6365	3.726	4.373	10.2333	11.9496	10.1837	10.5055	5.834	5.8506	5.7667	6.4779	4.9493	4.9765	4.9159	6.2595	9.9721	13.6687	14.775	13.8441	11.0584	10.7214	11.1823	12.4949	4.2128	3.6959	4.1776	5	29.9272	27.0967	10.5603
ENSMUSG00000005610	Eif4g2	protein_coding	302.696	269.826	274.842	273.057	212.373	197.531	214.683	215.156	200.104	202.968	218.006	221.852	288.148	219.677	250.891	288.417	258.509	285.07	269.245	268.861	262.35	289.487	279.484	298.08	166.795	166.524	167.551	170.446	161.189	159.736	146.834	160.309	192.204	292.75	338.237	298.913	219.417	235.272	254.389	251.122	239.686	222.711	240.501	238.936	338.716	400.648	204.97
ENSMUSG00000005611	Mrvi1	protein_coding	1.9883	3.4964	2.392	3.3503	0.898	0.4971	0.4316	0.8612	1.6953	0.5672	1.2826	1.3899	36.0797	26.0941	21.9341	33.8472	1.8873	1.8516	2.988	3.9565	3.6431	1.3098	3.3531	2.7847	0.6692	0.4602	0.1629	0.6808	0.6424	0.1913	0.5104	0.2902	13.281	16.8175	11.4372	15.7309	1.8308	1.7557	1.8787	1.1439	1.2582	1.0618	1.485	1.5264	36.9616	24.3731	9.4129
ENSMUSG00000005615	Pcyt1a	protein_coding	26.9861	25.492	23.5202	22.6192	11.9204	9.9897	9.9378	9.4535	10.3964	10.1992	10.1606	10.3697	20.5479	29.0151	25.0842	23.2559	23.3576	21.8716	21.0011	23.8613	33.2972	22.2435	25.9809	23.806	16.9896	20.2178	17.4252	23.7296	15.4499	17.1473	14.3475	18.1413	18.8097	16.1535	17.3638	17.9878	28.5261	28.0829	23.0232	27.582	30.9982	33.7741	23.4323	33.2782	27.3074	37.0167	59.1183
ENSMUSG00000005621	Zfp592	protein_coding	5.8609	7.7308	6.6586	7.0531	4.4527	5.3787	5.0216	4.5942	4.5308	5.1738	6.4142	3.6862	5.2148	4.9023	6.102	6.9268	4.9533	5.5528	4.6228	5.8634	8.407	8.7349	6.7977	8.3671	3.0895	2.6617	4.3654	3.5511	3.2257	6.9739	3.5967	3.595	4.6194	8.4347	7.0685	7.1969	11.3644	8.5068	9.8075	8.2228	5.1548	3.7469	3.3011	4.1543	13.1425	11.3305	6.9838
ENSMUSG00000005625	Psmd4	protein_coding	103.446	95.8746	98.7316	100.944	60.634	53.0083	54.6767	56.4357	53.122	54.4935	57.9977	52.4718	67.3206	53.3856	51.2756	67.3571	35.6695	34.7677	33.067	33.7976	48.2983	51.7155	52.8035	44.517	49.8832	51.0593	54.055	48.5463	50.2535	53.6085	53.9259	54.9626	38.3667	53.4355	54.3634	49.7006	51.6533	49.5142	48.8853	56.0524	58.0784	59.7408	54.8578	71.7912	73.606	80.5482	58.592
ENSMUSG00000005628	Tmod4	protein_coding	0	0.7193	0.2934	1.0916	0.1744	0.524	0.4037	0.1807	0.4044	0.3094	0.3883	0.2826	0.5736	0.6728	0.4587	1.2381	7.3355	9.9084	7.7839	5.9549	0	0.194	0.1925	1.2979	1.06	0.1618	0	0.1569	0.4848	0.3328	0.1817	0.8731	0.3076	0.8275	0.8612	1.1338	0.9496	0.9409	1.0255	1.1425	248.338	308.828	331.574	275.153	0.5681	1.5034	0.4265
ENSMUSG00000005640	Insrr	protein_coding	0.1468	0.4175	0.7007	0.3648	0.0963	0	0.0265	0.0279	0.0301	0.3857	0.2672	0.0797	0	0.9046	0.6178	0.3361	0.0283	0.0211	0	0	6.7542	5.653	6.6159	7.0965	0	0	0	0	0	0	0	0.0206	0.2772	1.0647	0.778	1.1559	0.0833	0.0776	0.1555	0.047	0.0877	0.0718	0.1112	0.1277	0.1969	0	0.6995
ENSMUSG00000005649	Cabp5	protein_coding	0	0	0	0	0.8873	0.1715	0.382	0.0743	0	0	0	0	0	0	0	0	0	0	0	0	0	0	0	0.0735	0	0	0	0	0	0	0	0	0	0	0	0	0	0	0	0	0	0	0	0.0494	0.0755	0	0
ENSMUSG00000005656	Snx6	protein_coding	37.1171	34.7748	47.0447	43.6746	23.6858	21.2738	21.6005	20.7001	20.0761	21.4116	19.8627	23.0127	35.3805	130.618	126.098	64.0899	14.3557	14.2523	15.4664	17.2556	64.6175	68.2692	59.4194	61.453	10.8391	10.7685	11.9555	10.7756	7.2411	7.9679	6.1583	8.731	26.5961	34.2238	39.6399	37.3754	40.1568	38.9703	51.2466	43.6613	17.8085	13.0737	20.7017	14.0005	47.4278	44.6324	35.8211
ENSMUSG00000005667	Mthfd2	protein_coding	12.0465	9.6776	6.7605	7.7496	3.5338	2.8121	4.0879	3.6165	5.2971	4.5922	3.3566	4.7314	2.9275	8.4876	6.1514	5.4208	0.922	0.8946	2.2036	2.0179	1.6894	1.4475	1.8016	1.123	1.1078	1.2912	0.323	0.6521	0.5292	0.6479	0.2691	0.5171	10.2902	2.9893	2.1998	2.7959	3.0043	2.1811	2.7153	2.373	1.5315	0.9389	1.2538	1.6188	9.671	14.7335	7.112
ENSMUSG00000005672	Kit	protein_coding	1.3988	2.1039	0.7014	1.5553	7.877	12.4084	9.7119	14.0788	13.8675	5.9618	5.7355	11.784	7.449	12.103	8.0358	9.4148	2.0337	2.1606	1.6699	1.4648	4.0972	3.7988	3.781	6.8983	0.8812	1.452	1.6506	1.9803	0.8007	0.8033	1.0915	0.9497	12.5025	12.69	10.5679	10.4153	33.6948	40.2231	28.427	48.4277	1.4209	0.5696	1.06	1.3188	20.2824	16.1132	5.2278
ENSMUSG00000005674	Tomm40l	protein_coding	21.9684	17.2673	20.9844	24.0018	28.2113	32.0335	43.305	39.0844	40.1847	44.0677	38.5194	40.1224	18.4571	20.8418	23.8986	16.6102	21.5322	27.9137	26.4805	24.1843	16.3644	23.2022	17.8287	14.0086	31.8989	22.0475	23.4596	26.1291	12.3849	14.6242	12.8149	12.6678	14.6447	19.2405	23.5287	21.022	17.0827	15.0012	15.3368	14.0464	25.7874	30.881	24.9197	29.9261	18.1416	19.0858	12.7265
ENSMUSG00000005677	Nr1i3	protein_coding	0.0545	4.9008	0.6222	0.0882	0.365	0.2578	0.0842	0.1749	0.0926	0.0888	0.1157	0.0416	0	0	0.0452	0.04	0.0866	0.1216	0.1379	0.0279	0	0.0571	0	0.2939	57.6026	40.1411	43.1578	46.8999	21.5311	19.4383	24.66	14.0562	0.1263	1.2556	0.8229	1.2029	0.0424	0.0294	0.1114	0	0	0	0.0368	0.033	0.0461	0.1203	5.6037
ENSMUSG00000005681	Apoa2	protein_coding	6.8846	1186.47	86.1087	50.0174	221.838	9.7924	23.9282	15.5575	7.1865	6.6855	16.0753	15.0942	2.462	14.9778	13.8889	3.499	2.262	11.6291	3.9354	2.6687	14.5696	16.7999	28.342	12.4983	11291.6	11540	13973.5	12082.7	12240.9	10565.5	13450.4	11104.9	4.2523	36.5381	3.9153	4.339	4.1138	3.4916	16.3503	2.9135	2.5313	13.2703	5.5146	2.4074	3.6241	13.7572	2.943
ENSMUSG00000005682	Pan2	protein_coding	7.0238	8.9175	10.468	9.6324	4.8746	4.9709	3.8446	4.0974	4.4999	4.5731	5.7764	4.3582	7.3379	6.1434	5.5863	6.7339	3.6736	3.7274	4.2012	4.0069	5.3942	4.0309	4.5329	5.1975	4.7281	4.5906	4.6884	4.8845	3.828	4.5391	4.1202	4.1085	6.0386	9.3155	8.1812	8.9773	10.6368	8.7885	7.7481	9.1789	3.1594	2.816	4.3742	3.9316	12.2821	14.8175	7.8753
ENSMUSG00000005683	Cs	protein_coding	68.644	76.1646	63.5676	82.0025	77.2224	89.0025	75.053	83.8661	90.43	77.9728	82.662	84.1486	114.978	121.942	102.576	111.278	393.249	412.397	338.035	375.322	91.4428	82.8295	97.8457	90.2186	37.458	35.742	35.8054	38.6592	26.9465	30.902	29.5203	32.6256	145.29	222.241	226.976	228.553	39.0665	41.9309	32.0318	39.5946	225.586	303.666	194.955	328.745	82.474	79.4953	354.846
ENSMUSG00000005686	Ampd3	protein_coding	7.2327	8.1753	11.8192	8.3925	5.8106	6.0255	6.9694	6.3141	5.8859	6.9534	7.2626	4.7694	4.6551	4.5187	3.8092	4.9821	8.7166	8.5305	8.0142	9.6147	7.0975	7.0831	6.5102	5.5952	0.2308	0.2629	0.4432	0.5522	0.2826	0.4393	0.9611	0.1976	9.7018	11.6628	11.8544	14.6567	8.706	7.3341	5.9378	6.4135	3.9274	2.9343	3.3056	3.7562	23.9294	14.0592	4.8135
ENSMUSG00000005687	Bcas2	protein_coding	28.207	26.575	29.3484	32.9185	41.0599	37.8897	35.6168	38.9733	42.2091	42.4454	36.2369	39.1913	32.1594	26.3238	26.0087	32.8515	22.9607	24.6901	21.056	24.4101	27.6387	25.5637	27.1275	24.9705	15.63	16.3624	15.1783	15.3683	12.2512	12.6361	12.9717	15.1837	23.3368	33.6187	30.8798	30.7257	27.6819	27.7643	28.2021	27.382	27.2384	27.4164	26.6861	24.9455	44.1975	33.65	24.7061
ENSMUSG00000005696	Sh2d1a	protein_coding	0.6663	0.1908	0.3998	0.195	0.0718	0.0793	0	0.0663	0.226	0	0	0	0	0	0.4366	0.0619	0.4201	0	2.4114	0.6372	1.0296	0	1.1562	0.7792	0.2113	0	0.2788	0	0.1941	0.2111	0	0.0671	0.5439	0	0.0596	0.0612	2.2507	1.3698	1.8701	0.6786	0.2317	0	0.4654	0	4.0164	7.6674	0.8463
ENSMUSG00000005698	Ctcf	protein_coding	19.4674	20.4779	17.3833	19.92	21.6492	22.3931	18.9504	22.7012	18.8594	20.8673	22.0077	23.0515	21.3549	16.4973	15.7642	22.5634	10.5389	10.5295	10.8808	13.2109	16.1731	15.6763	13.8424	14.0356	8.6159	7.6724	8.4767	8.2488	8.2335	9.6768	8.9906	7.4309	16.0085	24.0121	23.7769	22.4593	25.0536	25.9623	22.9577	23.1522	10.3412	11.4413	9.7828	9.4326	35.9555	41.8777	24.6157
ENSMUSG00000005699	Pard6a	protein_coding	2.4659	2.8956	4.4112	4.4416	14.287	15.1108	17.2501	13.736	13.4593	12.0045	16.2626	15.3515	3.9838	5.1698	4.4131	4.7553	2.4428	2.2474	2.7879	2.7519	2.1071	2.3148	3.7584	3.4425	2.422	1.7368	1.5475	1.2216	1.1669	1.2322	0.924	1.7571	2.3246	2.3164	2.1813	2.6924	3.4264	3.1706	3.8528	3.4552	3.0236	3.8134	2.825	3.8706	5.3333	5.033	1.5197
ENSMUSG00000005705	Agrp	protein_coding	2.0002	2.722	3.9518	4.0439	0	0.5239	0	0.4408	0.4659	0.2272	0.2414	0.2056	0.7238	0.2987	1.6343	0.6292	0	0	0	0	0	0	0	0	0	0	0	0	0.2092	0	0	0.1933	0.2197	0.2191	0.1743	0.1766	0.2224	0.3111	0.7421	1.7586	0.4346	0	0.1752	0.316	0.4731	0.5584	0.1923
ENSMUSG00000005716	Pvalb	protein_coding	3.7662	19.7949	4.1695	2.1528	72.9153	49.9111	75.2505	46.9598	44.679	36.9169	28.919	53.1163	0.5251	2.113	4.7603	3.4986	0.1577	3.2554	4.2273	2.3514	26.0799	22.8361	19.0133	21.7258	4.2709	1.4829	3.6719	2.4957	4.6314	3.7564	1.7272	2.9773	2.5324	2.7187	4.1893	4.1262	0.9705	1.3325	3.9507	4.4065	11545.9	13211.8	13422.7	15671.9	0.7095	4.8561	0.8233
ENSMUSG00000005718	Tfap4	protein_coding	2.02	2.3126	2.1595	1.1779	1.9806	1.1048	0.4021	0.9867	0.9042	0.4183	0.5249	0.6042	2.2885	2.1146	2.299	2.5922	0.6826	1.0063	1.4552	0.6421	1.1138	0.7556	2.3016	0.6854	0.7428	1.0087	1.3028	0.7828	1.0168	1.1375	0.4902	0.9833	3.512	4.1988	4.3057	3.5816	2.4133	2.3665	1.6009	1.4119	3.3415	3.0662	3.3388	1.9858	5.1765	6.4699	4.2574
ENSMUSG00000005732	Ranbp1	protein_coding	77.106	58.7659	60.7217	63.2074	33.1243	39.0084	44.6806	35.6038	36.9037	36.4832	33.2295	38.235	37.9886	32.0169	34.4194	42.8494	13.0521	10.3528	13.6328	13.7671	21.6095	26.6523	22.7925	24.9085	16.8562	17.7612	16.5798	17.788	18.7819	15.3035	17.6377	13.7903	39.131	50.0081	43.3079	40.387	30.6867	36.8825	36.8585	35.5291	12.9702	9.1479	13.0641	9.7821	66.8524	92.6287	55.2083
ENSMUSG00000005763	Cd247	protein_coding	0.4949	0.321	0.36	1.414	0	0.3887	0	0.4958	0.1851	0.1748	0.0845	0.0753	0.3133	0.2081	0.3623	0.4359	0.5531	0.4752	2.9229	1.4352	0.3539	0.3122	0.2558	0.3183	0.1746	0.2002	0.324	0.4157	0.1764	0.2343	0.1842	0.2712	1.988	0.4805	0.6275	0.4983	4.8219	4.7799	5.0933	4.5593	0.4671	0.3981	1.0381	1.3137	5.706	6.2986	1.8654
ENSMUSG00000005774	Rfx5	protein_coding	8.799	11.5495	9.5685	8.3583	6.3381	6.5754	5.6205	4.2348	6.2817	4.6438	7.0496	6.0291	5.436	5.0783	4.7544	4.6963	1.3609	1.7414	1.5791	1.5728	2.7599	3.7698	2.7869	3.596	2.5107	2.6006	1.8423	2.5856	1.0448	2.0587	1.184	1.7758	2.7288	3.9518	4.8972	3.9093	6.581	5.9159	6.3782	6.0834	2.1149	1.1654	2.4606	1.0911	10.4236	9.5371	3.4739
ENSMUSG00000005779	Psmb4	protein_coding	190.972	182.36	178.245	193.475	120.645	108.232	133.258	104.769	110.295	108.737	104.693	111.985	127.862	123.7	130.033	137.977	97.7584	103.079	97.4669	98.6224	138.085	125.225	140.351	126.692	110.011	113.475	117.716	108.74	113.601	113.901	114.472	117.9	105.244	139.665	143.868	132.52	99.2328	117.08	141.176	131.006	131.089	126.119	129.267	126.601	149.198	149.82	159.409
ENSMUSG00000005800	Mmp8	protein_coding	0.2733	0.0525	0	0.1809	0.0666	0.0664	0	0	0	0.0614	0.0636	0	0.0575	0	0	0.1022	0.0695	0.0543	0.046	0.6284	0.1825	0.0744	0.0624	0	0	0	0.0614	0.0576	0.1119	0.0633	0.1182	0.1641	0	0	0.0489	0	3.3926	1.7263	3.5015	2.0494	0.1417	0	0.6449	0.104	1.5059	0.9799	0.0952
ENSMUSG00000005802	Slc30a4	protein_coding	18.3221	17.658	13.439	13.1694	19.4228	19.6722	23.3709	20.6198	16.0301	18.872	16.8637	19.5962	27.4491	14.8858	22.6312	22.3179	5.6371	5.6115	6.1601	6.4977	7.1162	8.4	8.7561	7.9855	5.0628	3.9395	4.3629	3.806	4.3388	5.283	3.079	4.7942	21.2984	17.4252	20.0479	18.3791	9.5211	9.8678	9.7456	9.6638	8.9379	9.7595	9.2549	8.8877	12.9958	18.5439	24.2574
ENSMUSG00000005803	Sqrdl	protein_coding	31.4705	39.1761	34.6685	34.6512	4.918	3.4786	3.3042	3.4769	3.6179	2.3548	4.8809	3.1565	73.3543	75.3846	89.1271	82.3035	18.4012	17.3391	17.8851	19.5799	77.5912	88.0671	67.9094	65.2462	109.041	140.525	112.63	117.415	90.4279	100.705	87.6207	106.204	198.589	226.038	276.054	223.218	30.9356	35.1751	37.0658	31.1813	30.9824	27.9859	44.0428	28.6579	17.2057	13.5284	45.7774
ENSMUSG00000005804	Bloc1s6	protein_coding	15.1321	20.337	19.2618	14.5158	17.1817	12.8425	14.051	15.0216	15.7501	13.625	14.9782	18.6557	18.2016	13.5377	19.7051	19.5635	11.0341	9.5328	10.4986	12.4745	16.1663	16.8489	16.9465	17.9449	6.0507	7.0811	7.6289	6.7427	5.7433	5.3491	5.1534	5.0427	16.1873	21.1896	23.4767	22.318	12.2099	14.7406	15.1781	17.3066	12.5512	9.9877	11.1852	11.0626	18.1333	14.5878	16.759
ENSMUSG00000005813	Metap1	protein_coding	31.1578	26.3903	26.518	24.1396	15.6543	19.2281	18.3772	19.7318	18.6413	17.755	17.0343	18.9959	24.4868	25.2877	24.2015	24.3538	14.3246	15.0034	14.2745	16.0006	18.8177	17.9538	20.707	18.8959	13.6935	15.4414	16.1542	15.7329	15.1742	17.146	15.4069	17.3541	22.8468	28.884	29.4242	31.1518	16.0987	14.4338	16.5015	17.7555	29.9869	29.7595	28.5322	33.7814	29.3092	27.4842	26.6036
ENSMUSG00000005823	Gpr108	protein_coding	35.6917	40.0186	35.0247	32.6498	9.6159	9.0331	8.1156	8.194	8.1062	8.5143	9.2286	9.6597	29.4648	24.9815	24.6368	27.9829	9.3336	8.8021	10.0964	11.4384	8.2678	8.927	11.0322	8.9078	9.0462	7.5552	9.0124	8.7034	7.7141	7.0185	8.7382	7.1757	31.2049	38.301	39.259	39.4064	26.9466	24.6	23.0564	26.8314	13.4017	10.5505	11.1149	13.5237	35.38	26.3251	18.1198
ENSMUSG00000005824	Tnfsf14	protein_coding	0	0.1296	0.1922	0.2063	0	0	0	0	0	0	0.149	0	0	0.0934	0.1462	0.1315	0.197	0	0.1258	0.1695	0.1526	0.0907	0.2247	0.4049	0.0685	0.2451	0	0.1168	0.0599	0.1904	0.0646	0.1147	0.2056	0.2128	0.1117	0.0569	0.8188	0.7142	1.1196	0.7857	0	0	0	0.052	0.0748	0	0.056
ENSMUSG00000005836	Gata6	protein_coding	19.1983	22.2763	13.8773	17.7753	0	0	0	0.0536	0	0.157	0	0.0513	2.1109	17.6578	9.8048	5.969	15.3931	12.8026	12.7674	14.3301	1.2678	0.4295	1.2223	0.9758	3.1585	1.4739	2.147	2.6187	0.9222	1.1911	0.7053	1.0978	8.2123	11.7534	10.8617	11.4995	13.4056	15.133	11.2084	10.8439	0.509	0.3554	1.1291	0.409	18.4779	25.1626	18.3586
ENSMUSG00000005846	Rsl1d1	protein_coding	56.055	49.0265	54.0471	58.9691	28.7197	25.3442	27.4196	24.9402	23.0005	25.4246	23.5361	25.9718	30.5988	24.6743	32.365	29.7175	20.6578	25.7029	19.9195	20.6975	22.7699	27.2288	20.3135	23.3917	23.1452	31.8639	25.2478	26.1121	28.8202	25.553	24.0606	20.2964	22.4903	36.0034	35.7914	35.8166	28.6779	24.0227	31.982	30.6327	32.7932	26.5221	34.1734	26.9115	47.8798	60.8834	27.4073
ENSMUSG00000005864	Cnga2	protein_coding	0.1074	0.0406	0.1261	0.0903	0	0.104	0.5865	0.0895	0.0945	0.2299	0.0483	0.2134	0	0	0	0.0404	0	0.0364	0.062	0.0615	0	0	0	0	0	0.0415	0	0	0	0	0	0	0	0	0	0	0.7431	0.5865	0.5294	1.6389	0	0.0544	0.0422	0	0.1382	0.1202	0
ENSMUSG00000005871	Apc	protein_coding	9.0442	8.9689	7.4343	7.3286	40.7814	49.0836	50.3268	58.7199	47.4647	54.5988	56.2932	50.8125	6.898	8.7433	6.2775	8.5032	6.999	5.9459	5.4185	7.4345	7.6324	5.1403	5.2255	5.6597	3.6481	3.0711	3.9991	3.5321	2.8895	3.1608	3.1762	4.1014	9.6053	10.8163	10.567	12.3665	18.9836	19.6016	14.5212	15.6366	4.363	3.8493	3.7773	3.294	13.1212	11.5694	10.8161
ENSMUSG00000005873	Reep5	protein_coding	190.462	184.519	160.597	166.876	157.506	156.854	154.71	159.242	183.387	155.088	143.721	165.688	45.7143	50.2509	49.3693	49.1649	98.5132	102.722	99.8647	114.834	31.6066	28.1085	42.8669	36.3705	6.9407	6.447	7.1272	4.9426	4.7887	5.3475	4.7903	6.4836	41.3541	32.5079	27.1944	27.1109	66.9818	64.225	61.8777	64.9889	70.9202	69.0167	78.1832	86.7246	52.588	43.0067	10.3842
ENSMUSG00000005881	Ergic3	protein_coding	92.0837	101.286	106.341	116.711	73.3837	74.5605	78.7034	73.1955	91.3156	96.078	87.2725	94.497	67.6133	73.2199	54.9639	76.0614	32.3922	23.0258	31.0419	31.0753	89.3338	82.3441	103.268	89.248	40.4283	37.3355	41.1959	44.2792	32.5211	41.8537	32.1552	45.9393	52.8753	80.9238	82.4819	94.7143	70.7107	66.9246	55.6461	63.3248	36.9784	26.7532	50.2187	31.0124	116.11	104.21	85.8509
ENSMUSG00000005882	Uqcc1	protein_coding	42.3361	46.7153	46.8701	50.5685	36.991	30.1726	30.0663	25.7568	34.2465	33.1551	28.6817	35.8091	24.343	28.038	24.6518	26.6497	74.5683	72.8048	77.9513	70.8227	51.0831	45.8091	40.3241	47.0902	23.4172	20.9586	24.8842	21.1402	22.9649	26.9768	21.4726	24.4971	27.3508	38.7835	40.7483	35.1224	24.2341	22.5379	22.9202	24.1781	68.7181	81.3193	55.5506	83.6108	27.5482	25.3837	24.4291
ENSMUSG00000005883	Spo11	protein_coding	0.1163	0	0.4017	0.2328	0.7018	0.3364	0.369	0.2293	0.2813	0.2364	0.3813	0.2801	0	0.2366	0.1913	0.0894	0	0.0834	0.3602	0.0696	0.0807	0.5068	0	0.039	0.0773	0.0881	0	0.0892	0	0.0396	0	0	0	0	0.0954	0.1625	0.1464	0.1861	0.0322	0.153	0.0459	0.1218	0	0.0878	1.4857	1.834	0.235
ENSMUSG00000005886	Ncoa2	protein_coding	9.3448	11.6156	9.1253	9.2987	13.6393	13.5402	13.1646	15.6365	12.9221	14.1561	14.3616	13.6194	13.3507	9.291	7.9748	12.272	5.4367	7.8441	5.6335	7.6468	8.0541	9.4138	9.4946	8.2957	6.0452	4.5956	4.742	5.0395	5.0778	5.5907	5.0401	5.5	6.1921	9.3269	8.9782	9.8809	11.5983	10.8616	9.3894	11.0945	4.6427	4.3675	3.5752	4.2794	14.597	13.4931	7.8736
ENSMUSG00000005891	Prl4a1	protein_coding	0	0	0	0	0	0	0	0	0	0	0	0	0	0	0	0	0	0	0	0	0	0	0	0	0	0	0	0	0	0	0	0	0	0	0	0	0	0	0	0	0	0	0	0	0	0.2051	0
ENSMUSG00000005892	Trh	protein_coding	0	0	0.0831	0	0.4301	0.106	1.3681	0.4462	6.2055	2.3447	10.782	0.512	0	0	0	0	0	0	0	0	0	0	0	0	0	0	0	0	0	0	0	0	0	0	0	0	0.0879	0	0	0	0	0	0	0	0	0	0
ENSMUSG00000005893	Nr2c2	protein_coding	9.6368	10.6623	8.2555	7.8842	20.3562	21.7142	20.7325	19.1726	20.6935	17.6784	20.5011	20.6637	6.7746	5.7763	6.2009	7.8578	6.4373	6.1125	5.4364	6.708	5.7088	6.6312	5.6044	5.5967	3.4701	2.3573	2.9647	3.0139	2.7562	3.5018	3.952	3.3929	6.6834	11.1227	9.6652	11.4897	12.3699	12.9113	11.5445	11.9306	4.8609	4.929	4.0479	5.1893	13.7769	14.2876	9.1947
ENSMUSG00000005897	Nr2c1	protein_coding	6.0961	5.7967	4.7584	4.4018	3.5619	3.142	2.9165	2.9841	4.0095	2.5994	3.8432	3.4822	4.5304	3.2363	3.1956	5.3955	2.4126	2.4899	2.5489	2.8476	3.0336	2.8793	4.3514	3.1437	3.5372	2.6162	2.9679	2.9619	4.4786	3.5048	4.4208	4.1605	2.7272	4.9512	4.6545	4.4359	5.5546	5.5082	5.2984	5.9504	3.5574	2.0338	2.3857	2.7919	8.1947	9.3262	4.4787
ENSMUSG00000005899	Smpd4	protein_coding	12.2374	12.1617	12.1212	10.009	33.6248	30.5803	33.3564	29.989	26.9755	34.6771	34.2959	31.9146	9.2671	6.3669	7.2033	9.8814	6.4944	6.4543	6.4455	7.497	10.3996	8.2553	8.7562	7.985	2.8348	3.5263	3.2793	3.5928	2.9569	3.4643	3.3237	4.1527	5.2464	9.1223	7.3751	7.215	11.7606	9.9104	11.221	11.6241	6.4975	6.2699	4.9198	4.3137	20.8855	20.0225	7.7494
ENSMUSG00000005907	Pex1	protein_coding	5.9797	7.2791	4.8922	5.5003	5.677	5.9075	5.0269	5.3804	5.003	6.3948	6.8617	5.881	2.8696	2.8889	2.9007	3.158	2.1925	2.1372	2.7343	2.4731	5.8878	5.9635	6.1838	4.6705	6.2308	6.1009	4.4016	6.7168	4.5835	5.227	5.4078	4.1675	2.029	3.7376	3.5955	3.8845	4.0524	2.8944	2.4362	3.7745	2.1222	1.6909	2.8203	1.8992	6.9993	8.1252	3.5124
ENSMUSG00000005917	Otx1	protein_coding	0	0	0.0571	0	1.5961	1.097	1.5331	1.518	0.9696	1.0794	0.962	1.1869	0	0	0	0	0	0	0.2054	0	0	0	0	0	0	0	0	0	0	0	0	0	0	0.0622	0	0	0.1206	0.2459	1.263	0.3827	0	0	0	0	0	0	0
ENSMUSG00000005936	Kctd20	protein_coding	16.9201	16.4476	16.3085	16.4095	20.6449	25.1326	22.0207	23.2426	20.4998	20.0962	22.3594	22.6489	20.9644	15.1001	17.0057	21.3998	11.9652	11.904	13.9818	13.3217	13.2204	12.9719	13.6156	14.6501	9.1163	10.2975	7.903	9.1831	8.9748	9.6232	8.3627	9.6525	11.7015	15.9415	15.4656	15.9586	22.5101	24.7663	19.2964	24.5687	14.5015	15.7606	18.1926	16.8069	27.9528	29.3936	12.4457
ENSMUSG00000005947	Itgae	protein_coding	0.3095	0.1476	0.0313	0.4501	0.0744	0.0776	0.0607	0.033	0.066	0.0965	0.1359	0.122	0.2331	0.4472	0.3234	0.4376	0.0712	0.1085	0.0841	0.1668	0.2376	0.3687	0.271	0.3492	0.0995	0.1697	0.183	0.1116	0.0571	0.1856	0.0323	0	0.774	0.6549	0.7709	0.7439	2.2875	2.1214	1.6811	1.6684	0	0.145	0.2866	0.1543	0.3956	0.5198	5.0999
ENSMUSG00000005949	Ctns	protein_coding	8.5477	7.7797	12.462	10.179	7.1791	9.067	7.2525	8.633	7.8375	5.9324	7.9047	8.3613	26.6167	11.4317	13.681	18.5436	4.8242	5.0505	6.0728	5.3275	12.4874	9.836	10.8146	14.0478	6.6893	6.1864	6.8684	6.7227	4.4249	7.8498	5.2922	8.3279	5.7331	14.7509	17.7991	15.4295	11.7325	9.9471	9.7352	11.073	7.4575	4.0967	6.3887	4.7456	11.8027	9.0808	7.3075
ENSMUSG00000005950	P2rx5	protein_coding	0.1873	0.5427	1.6298	1.6587	0.9578	0.9504	0.4106	0.7075	1.2431	0.3097	0.3447	0.7136	1.4616	0.3476	0.6063	0.5446	5.8447	5.9391	4.944	4.3124	3.1714	3.5286	3.4327	2.8314	0	0.1291	0.1501	0.1246	0.0462	0	0	0	0.5145	0.8664	0.7335	0.4388	4.3674	2.6471	2.0372	2.5337	4.7896	5.4817	2.1838	6.7118	0.171	0.0743	0.1201
ENSMUSG00000005951	Shpk	protein_coding	7.553	7.0665	5.8924	5.7289	1.6562	1.1826	1.3167	1.5194	1.4657	1.0548	1.2111	1.3046	3.7186	3.1515	2.8568	3.8114	0.5621	0.4931	0.8077	0.7813	6.888	6.9129	6.904	7.3808	16.1353	21.3714	14.3575	20.8606	13.2011	19.3485	15.1809	16.4347	3.7715	7.1466	7.1188	6.4212	2.843	2.3009	2.1587	1.8051	1.0271	0.7426	1.6202	0.8646	3.0326	1.7917	8.8346
ENSMUSG00000005952	Trpv1	protein_coding	0.7825	0.1899	0.2111	0.1901	0	0.0979	0	0.4594	0.7362	0	0.3693	0.1432	0.3856	0.1305	0.1678	0	0	0	0.035	0	0.0553	0	0.0547	0.0505	0	0.2481	0	0.0874	0	0	0	0.0418	0.0491	0.6175	0.7752	0.6222	0	0.0338	0.0429	0	0.2975	0.244	0.3884	0.0864	0.2274	0.1428	0
ENSMUSG00000005958	Ephb3	protein_coding	0.601	0.6034	0.2995	0.5165	4.3513	5.1418	5.1979	6.1	3.5469	3.6713	4.2767	4.8481	12.5356	10.9325	9.5692	11.7933	1.6151	2.3374	1.5933	2.0935	1.3997	2.5326	1.1185	1.2498	0.2131	0.0575	0.1861	0.1732	0.056	0.3146	0	0.1763	3.935	5.3686	6.149	4.4993	11.1083	11.3296	6.2938	8.6596	1.6998	0.6226	0.6224	0.59	2.422	1.6911	3.5227
ENSMUSG00000005968	Tuft1	protein_coding	5.8772	5.22	6.9733	5.592	1.2378	1.4573	1.0463	0.6931	1.2523	0.4017	0.7959	0.7535	94.1947	30.3014	42.2076	65.2029	0.7333	0.516	1.2026	1.836	6.5369	6.3	6.2275	6.5147	2.339	1.5294	1.8432	1.2008	5.3614	4.9292	5.373	4.3569	12.6405	15.8319	20.9265	15.8222	11.3039	12.9961	14.6577	13.8662	0.8517	0.1901	0.993	0.52	5.8803	6.9789	19.7122
ENSMUSG00000005973	Rcn1	protein_coding	120.943	87.6633	25.0055	26.6256	9.5481	9.8744	6.783	8.5105	10.9364	15.033	13.6201	8.1602	66.9141	29.5159	38.0577	54.981	12.3547	13.227	19.1382	18.4135	6.2652	5.6567	8.4083	8.5062	3.9532	4.2584	4.5089	2.9121	3.6915	3.0021	3.717	3.0807	8.8684	8.8593	8.2228	9.4166	30.9413	39.4717	31.6852	37.1758	17.4543	6.5432	11.4376	13.1277	94.5529	74.1893	6.7848
ENSMUSG00000005980	Dnase1	protein_coding	6.5488	8.5252	20.8788	5.9896	5.8005	4.2003	4.1375	4.1175	4.0033	3.8197	4.9268	3.0682	1.9023	2.403	2.3472	1.4308	1.67	1.5917	2.0489	1.722	298.417	383.052	305.291	200.794	0.643	0.092	0.7878	1.0118	0.7958	1.3717	0.6469	0.1764	1.9569	1.7888	7.0413	9.8371	3.1838	1.4801	2.2511	1.6978	1.3879	2.1448	3.268	3.1242	4.2046	4.251	278.53
ENSMUSG00000005981	Trap1	protein_coding	86.8201	86.2886	83.117	75.8324	28.3214	25.6493	28.5486	26.1481	28.0294	26.7774	25.7306	27.3336	36.4292	36.006	40.0127	38.5222	42.1566	44.5978	38.3133	40.875	102.938	108.483	97.7628	80.1838	64.5535	67.4982	71.4361	70.5593	65.8876	75.65	70.6305	71.9835	31.175	39.8878	40.989	42.7141	30.6873	27.139	33.1585	31.5953	41.9343	49.8131	42.4722	48.8305	52.3587	57.105	39.4604
ENSMUSG00000005982	Naa60	protein_coding	32.9723	40.6515	25.648	38.2472	36.9593	37.6247	35.9482	34.4623	42.4934	38.6118	39.8293	37.914	22.031	20.9956	18.7313	21.708	17.974	15.9875	18.3803	20.085	26.5685	29.6721	27.2229	26.7557	28.5837	34.3276	32.6397	31.1387	30.0247	33.2446	29.1156	32.9509	14.1939	26.5539	22.0526	25.8483	28.7756	29.0521	24.5596	22.9777	18.6937	19.6545	12.2672	18.7289	26.6647	25.5061	20.6422
ENSMUSG00000005983	1700037C18Rik	protein_coding	3.7794	4.9645	4.048	4.757	4.536	4.4624	5.4455	4.1101	4.6126	5.2141	4.7655	4.8556	2.655	3.1007	2.4143	3.4979	2.0773	2.3691	2.4222	1.9864	6.2024	5.4589	6.878	5.9743	2.9159	3.9094	3.7322	3.4116	4.4434	3.2534	3.1987	2.8193	3.5656	3.581	3.6091	4.1821	4.5555	4.4888	5.4705	4.0239	1.4345	2.128	3.6273	2.9062	4.4267	4.6644	3.6562
ENSMUSG00000005986	Ankrd13d	protein_coding	3.0543	1.8402	2.1485	1.6822	18.6333	19.2623	20.5528	20.4565	19.3969	18.6049	22.7773	22.3726	5.68	4.2536	4.5563	4.9241	0.4967	0.7733	0.3957	0.5411	0.7051	0.3275	1.2251	0.8526	0	0	0.345	0.393	0.4114	0.6868	0.1637	0.8185	1.636	0.4981	0.5879	1.0528	2.0234	1.8885	2.0969	2.4143	0.5306	0.889	0.3667	0.5258	3.7925	2.8603	0.5204
ENSMUSG00000005994	Tyrp1	protein_coding	0	0	0.0527	0	0.1276	0.0633	0.3544	0.0553	0.2989	0	0.0599	0	0	0	0	0	0	0	0.4717	0.7575	0	0	0	0	0	0	0	0	0	0	0	0	0	0	0	0	0	0	0	0	0	0.5012	0.1141	0	0	0	0
ENSMUSG00000006005	Tpr	protein_coding	42.4196	34.4497	37.9523	30.7605	27.243	29.2524	25.9264	28.0321	26.2605	27.6338	23.7811	23.5158	32.0038	25.8882	31.0137	32.4642	29.4946	26.0848	30.794	27.0982	22.7997	27.5621	26.0684	26.7188	19.1407	15.541	17.1699	18.5185	15.074	13.4813	14.0267	15.6415	22.3317	31.0954	39.4486	31.9721	42.2292	37.4041	35.8032	40.9218	22.8258	21.4359	22.5165	21.5233	44.5401	44.7377	29.9334
ENSMUSG00000006007	Pdc	protein_coding	0	0	0	0	0	0	0	0	0	0	0	0	0	0.2717	0.2209	0	0	0	0	0	0	0	0.0458	0	0	0	0	0	0	0	0	0	0	0	0	0	0.0407	0	0	0	0	0.1479	0	0	0	0	0
ENSMUSG00000006010	BC003331	protein_coding	30.3709	30.6706	40.0627	39.2056	23.2349	19.5442	27.6302	19.9327	23.6997	28.0027	23.6269	24.6833	19.6367	22.2507	24.4032	22.0083	15.7992	16.6578	19.4666	17.9318	25.686	20.1739	29.683	21.2931	16.3185	14.0762	20.3757	26.8885	18.2679	16.8602	22.9582	18.8253	20.5748	24.976	29.3556	30.05	26.0538	27.2851	35.8006	32.6166	15.297	14.0326	17.413	11.6695	28.4782	22.4279	14.1768
ENSMUSG00000006014	Prg4	protein_coding	6.5424	5.6455	4.7828	8.7934	2.8962	1.5148	1.2944	2.3022	1.6656	1.0799	2.6281	2.4981	5.5561	0.723	0.9588	2.8821	2.35	0.8021	4.5256	9.1567	0.5243	0.4283	0.4479	1.3372	9.6102	9.3828	13.3455	11.7496	7.0269	8.315	7.8022	9.9734	0.3212	0.4383	0.5658	0.9305	3.7046	1.2235	0.5684	1.1873	13.3244	1.4421	1.7001	1.559	1.9165	3.3731	0.5396
ENSMUSG00000006019	Dhx34	protein_coding	3.2446	3.0915	3.3822	4.4251	2.0157	2.5538	3.4329	1.8566	2.1112	1.8609	2.5634	2.1564	4.7539	3.7956	3.6381	4.2244	1.435	1.9807	1.8809	1.9356	2.8707	3.1438	3.8787	3.5378	1.7873	1.1171	0.8305	1.3943	1.0039	1.0292	1.1411	1.4488	6.1838	3.4423	2.8277	3.8102	3.5945	3.1448	3.1133	3.2754	1.5499	1.0549	1.4041	1.1635	5.4235	6.7297	2.3014
ENSMUSG00000006021	Kptn	protein_coding	9.0998	8.6599	14.32	12.2206	12.1171	12.2994	14.826	13.2086	10.759	16.3324	14.1563	10.2519	13.7702	7.1048	8.5601	10.7954	9.4786	7.9756	12.3869	7.7663	7.3723	6.3067	9.678	8.5572	8.3819	6.9183	5.6737	6.6194	4.6876	5.8146	5.8212	4.6373	5.0073	9.4953	7.4035	6.4237	8.6943	10.4838	7.3873	9.219	8.032	9.7566	10.3688	8.0373	12.7537	13.8538	6.1622
ENSMUSG00000006024	Napa	protein_coding	58.2654	56.9574	48.2955	56.5037	84.6786	84.0898	87.3782	81.9553	74.4024	77.8173	88.2993	86.5405	44.5587	34.4718	35.2963	46.5772	29.502	28.5448	23.833	28.575	34.0511	26.4401	28.951	32.2425	18.3512	16.8097	17.1197	18.0313	16.4171	21.3518	18.9176	19.0589	24.0035	39.0697	30.4539	37.6069	35.3437	42.5409	39.2714	42.416	38.2916	39.4593	31.7333	40.3974	60.327	59.6948	28.1199
ENSMUSG00000006050	Sra1	protein_coding	135.435	114.92	119.316	121.384	48.4535	42.2771	46.3681	36.3588	46.7702	46.5109	40.8806	48.2112	46.073	52.1985	54.159	45.5709	39.9944	32.0239	33.3406	34.676	52.3577	46.3967	63.0934	55.3142	47.9552	46.5062	48.9696	54.125	50.873	52.6141	50.6981	62.6815	74.7509	82.6787	80.9752	87.2358	56.37	45.5145	58.6406	58.1548	40.0429	35.7798	51.7588	47.191	71.2082	65.78	60.715
ENSMUSG00000006056	Calcoco2	protein_coding	0	0	0	0	0.1473	0	0	0	0.0736	0	0	0	0.0747	0	0	0	0	0	0	0	0	0	0	0	0	0	0	0	0	0	0	0	0	0.0715	0.1199	0	0.3405	0.4743	0.8639	0.3998	0	0	0.0412	0	1.1418	0.3961	0
ENSMUSG00000006057	Atp5g1	protein_coding	250.897	209.751	191.071	191.479	175.222	165.173	184.659	168.858	184.669	176.785	179.055	197.966	174.648	344.035	303.221	216.047	1394.7	1486.58	1250.01	1238.31	483.744	467.96	421.691	487.831	245.394	266.178	281.437	267.669	222.07	243.964	230.809	282.666	332.294	315.282	279.392	302.139	62.6707	75.539	82.0927	87.6376	772.4	846.069	601.752	877.627	152.247	116.682	316.363
ENSMUSG00000006058	Snf8	protein_coding	35.1301	35.5999	36.3131	34.8361	42.3162	36.3372	36.9366	37.5211	42.9333	44.5746	43.3544	40.7598	39.0941	31.8022	33.1776	38.4185	11.7884	14.1813	16.8059	16.0652	38.8233	40.618	45.2856	38.9814	23.9294	21.7169	24.8202	24.8317	20.724	25.5943	23.6719	26.3044	31.4447	45.4955	41.4202	41.2508	31.2981	27.7719	26.0661	28.2561	17.6109	14.5639	17.1288	18.9357	37.9479	37.5862	50.0079
ENSMUSG00000006095	Tbcb	protein_coding	57.131	52.7135	51.3918	43.799	56.5199	47.5763	58.9324	55.7	57.1284	54.8803	63.6316	58.8575	53.6403	44.92	46.1497	57.2801	23.76	22.0635	24.1578	27.0729	45.0481	37.609	43.2905	41.5139	17.1124	10.6527	17.6522	16.6367	14.5547	18.4932	10.1039	17.3785	39.1503	46.4184	42.67	49.0869	42.9349	34.3382	36.8383	48.0277	22.3763	12.7405	19.6261	16.4422	61.3096	56.2823	42.3386
ENSMUSG00000006127	Inpp5k	protein_coding	23.744	20.6944	28.8694	19.7083	21.053	19.9433	19.677	20.19	18.9597	15.3919	15.3536	16.3246	20.7648	18.4672	17.6859	20.7372	11.4411	13.3673	15.0043	12.8431	18.0345	15.918	17.4887	15.8968	4.8811	3.233	5.1466	4.1004	4.0952	4.5778	4.6348	6.2613	10.2292	17.859	19.0067	20.0615	49.9405	44.043	43.5413	48.1202	15.0517	16.717	15.0176	13.9469	23.9008	22.2524	9.7775
ENSMUSG00000006134	Crkl	protein_coding	10.3144	11.0038	8.1407	10.6169	13.1647	13.4631	11.3418	11.3116	12.9734	11.3427	10.1954	12.3298	9.4742	9.1432	8.4499	10.4055	5.9574	7.896	7.4823	7.9227	6.9459	7.1308	7.5768	7.2672	7.1535	6.801	7.4436	6.9375	5.4336	7.0151	5.5515	7.3757	7.1956	9.777	8.7224	8.9534	11.4664	12.6662	9.5724	12.0621	10.1537	8.4032	6.8213	8.8647	16.0832	14.9518	10.2438
ENSMUSG00000006143	Upk3bl	protein_coding	0	0.1497	0.1487	0.2519	0.3476	0	0	0.2761	0	0.2742	0.1666	0	0.3013	1.4586	1.1318	0.5884	0	0	0	0	0	0	0.6388	0.1585	0	0	0	0	0	0	0	0	0.2641	0	0.22	0.2248	0	0	0.2676	0	0	0	0	0	0	0.352	0.2177
ENSMUSG00000006154	Eps8l1	protein_coding	5.5714	0.3051	2.8546	3.2332	6.9589	10.2538	5.8591	5.9503	8.2769	3.8601	7.5332	7.3352	115.879	34.3278	39.3056	82.6979	2.8483	0.9098	1.6938	1.6785	2.2742	2.0666	3.7501	2.3964	1.9728	0.5631	0.7	0	0.2423	0.0422	0.703	1.3445	3.827	2.4422	2.0364	2.9568	27.8155	17.2091	23.1042	22.3095	1.4968	0	2.3886	0.4926	6.6985	3.0698	1.3541
ENSMUSG00000006169	Clint1	protein_coding	31.8228	33.6135	22.3092	24.9902	17.1988	14.6158	16.4656	15.42	19.4594	16.5546	17.8003	18.1627	29.9869	33.8123	30.4689	31.8701	12.2739	12.3515	15.0026	13.7585	30.5826	36.8533	31.5389	28.8201	16.3985	14.9026	14.8752	17.3798	14.6541	13.2409	13.1764	12.0751	39.5209	58.0514	62.6067	53.8901	22.9582	25.6313	21.4421	21.3693	14.8474	11.511	14.6808	14.3445	42.9742	44.0942	68.541
ENSMUSG00000006179	Prss16	protein_coding	0.8051	0.2752	0	0.22	0.36	1.3949	0.7096	1.4504	0.5499	1.1006	1.1492	1.0462	1.1582	0.681	0.2348	1.2543	0.0769	0.5789	2.5017	0.3398	0.6029	0	0.0798	0	0.0712	0	0	0.0605	0	0.2255	0	0	0.5723	0.461	0.3006	0.246	0.8713	0.2565	0.3698	0.3877	0.2928	0	0.0722	0.1305	7.1718	7.8533	1.0544
ENSMUSG00000006191	Cdkal1	protein_coding	7.4548	6.3436	8.5392	5.9071	5.7154	5.2799	4.3228	5.0627	6.0618	5.8739	3.4606	5.7561	6.4485	5.5869	7.1772	7.1405	5.602	4.9773	6.0606	6.8691	8.6329	7.4706	7.7791	6.607	3.2681	4.5458	3.5022	2.746	3.2949	4.191	3.3321	4.1024	5.1058	7.1433	5.4659	5.2317	5.4682	6.5566	7.8808	6.8306	10.1247	8.5561	9.2837	6.8961	8.2765	9.732	3.8121
ENSMUSG00000006200	Rhox6	protein_coding	0	0	0	0	0	0	0	0	0	0	0	0	0	0	0	0	0	0	0	0	0.2613	0	0.1292	0	0	0	0	0	0	0	0	0	0	0	0	0	0	0	0	0	0	0	0	0	0	0	0
ENSMUSG00000006204	5430419D17Rik	protein_coding	0	0	0	0	0.0541	0	0	0	0	0	0	0	0	0.2894	0.2313	0.2484	0	0.037	0.3766	0.031	0	0	0	0	0	0	0	0	0	0	0	0	0.1779	0	0	0	0.1407	0.1802	0.1158	0.1816	0.0552	0	0	0	2.2967	0.5442	0
ENSMUSG00000006205	Htra1	protein_coding	13.8833	11.1042	13.5191	21.8841	66.0571	60.9005	66.0736	61.1497	58.1239	68.8431	68.7469	63.7378	36.9975	27.2318	31.8053	40.9812	28.3531	28.3835	31.5991	39.2108	35.5824	30.846	46.0707	38.1843	2.0812	0.7449	1.0294	0.8732	1.517	1.0594	0.7877	1.5412	9.2086	20.2636	17.5927	16.4795	21.1833	20.6968	21.1331	20.8507	30.4834	13.9413	24.1596	18.7126	139.522	153.883	4.6768
ENSMUSG00000006215	Zbtb17	protein_coding	9.033	5.5777	6.3095	7.6633	12.3822	11.8748	11.0868	12.0029	7.6921	11.1806	14.413	13.4782	11.9097	6.862	8.0823	12.7877	5.2395	5.7466	5.9517	4.9348	5.5013	4.8191	4.4579	4.3545	2.665	2.9124	3.4322	2.0646	2.2197	2.5962	2.8413	2.2988	6.1548	6.1655	4.6588	5.0116	6.514	5.649	5.989	6.8818	7.0033	6.9998	5.7885	7.1599	8.4261	13.1561	5.4985
ENSMUSG00000006216	Clcnkb	protein_coding	2.0096	1.5103	2.3723	1.3984	0	0	0	0	0	0	0.4329	0	0.5924	0	0	0	1.2544	1.0843	1.0425	0.5192	97.0735	79.6789	78.3846	78.4091	0	0	0	0	0	0	0	0	0.1212	0	0	0	0.0613	0.0849	0	0.0501	0.1466	0	0	0.0533	0	0	0
ENSMUSG00000006218	Fam131c	protein_coding	0.5744	0.203	0.8831	0.5225	1.8824	1.5687	1.1854	0.948	1.827	1.8572	1.6577	1.2982	0.7207	1.0313	2.6155	0.8993	0	0.1523	0.1284	0.0641	0.3681	0.2922	0.8109	0.9157	0.2121	0.1829	0.8351	0.6687	0.3532	0.46	0.5724	0.6587	0	0	0.0835	0.0851	0.1062	0.2266	0.6375	0.0859	0	0	0	0	1.7807	0.1555	0.088
ENSMUSG00000006219	Fblim1	protein_coding	6.2018	5.1482	7.3851	8.263	0.9803	0.4397	0.3545	0.278	0.3492	1.1639	0.6342	1.0812	14.0305	26.7195	19.9623	20.7662	71.2744	74.4634	71.8401	73.1679	6.0116	5.8717	6.0944	8.3006	0.7089	0.5848	0.6501	0.9181	0.9046	0.5674	0.3825	0.6512	35.4992	50.0519	44.6482	47.4298	13.932	17.9084	11.2004	10.9674	2.9326	2.1748	5.343	1.514	19.8775	17.1041	35.2751
ENSMUSG00000006221	Hspb7	protein_coding	0.2531	0.596	0.3694	0.4941	0.1168	0.3425	0.1368	0.2386	0.1527	0.192	0.1524	0.1813	24.9981	10.0015	11.1214	19.2998	357.995	351.395	301.587	233.95	1.0371	1.0559	1.3285	1.6994	0.1455	0.0429	0.1804	0.0411	0.0836	0.0894	0.089	0.1199	10.7612	11.9853	13.4296	8.9202	1.4277	5.3845	1.6301	1.2143	176.874	61.9409	20.1473	68.1539	12.9634	3.5815	2.2035
ENSMUSG00000006235	Epor	protein_coding	0.1125	0	0.2306	1.0574	2.5328	1.7364	2.5608	1.7373	1.3502	3.2296	3.1122	1.9633	0.4663	1.1413	0.3537	0.7037	0.4757	0.5881	0.4458	0.6383	0.961	0.682	0.9991	0.8721	0.3214	0.4149	0.7759	0.6992	0.4645	0.6168	0.2821	0.4956	0.3216	0.3424	0.3943	0.268	1.6503	2.2072	1.4903	1.9355	0.1814	0.0945	0.2948	0.1312	0.8389	0.6114	0.1344
ENSMUSG00000006241	Ccdc159	protein_coding	4.6429	4.5045	6.5915	4.9153	4.6178	5.6258	3.9019	4.0714	3.4826	4.7843	5.4992	4.6587	1.0305	1.1536	1.2266	0.7314	0.7032	0.9973	0.8072	1.2595	0.7616	1.5342	0.7525	1.1498	1.7114	2.1065	2.1499	1.9455	1.7613	1.8057	1.5291	1.9868	0.5368	1.3712	0.8216	0.8319	1.5523	1.3543	1.4863	2.0452	0.2161	0.0723	0.2931	0.3184	2.8865	2.3051	0
ENSMUSG00000006262	Mob1b	protein_coding	17.0317	17.9418	16.23	14.1815	9.0541	10.0719	9.2842	9.2799	9.5378	9.5901	9.8996	8.7792	25.7069	21.9854	26.4264	26.7669	11.6482	12.1731	10.1969	12.0497	14.9964	18.5175	18.4132	16.87	15.0844	11.7706	14.5938	13.1641	13.8864	14.5141	12.2031	13.7035	17.5212	25.5713	28.7281	33.1588	27.2161	21.4908	24.7085	24.4351	13.1842	12.5895	13.919	14.0056	15.9697	18.6538	22.2021
ENSMUSG00000006269	Atp6v1b1	protein_coding	0.8663	0.9767	2.3939	0.7536	0	0	0.144	0.0754	0	0	0	0.0718	0.0806	0	0.0774	0	0	0	0.1958	0.0487	54.7893	59.2444	49.3966	64.9099	0	0	0	0	0	0	0	0	0	0	0	0.0615	0.4448	3.0898	7.5356	2.1798	0.0835	0	0	0	0.8832	0.6311	0
ENSMUSG00000006270	Vax1	protein_coding	0	0	0	0	0.4782	0.2319	0.3405	0.1838	0.8033	0.8641	0.7708	1.4704	0	0	0	0	0	0	0	0	0	0	0	0	0	0	0	0	0	0	0	0	0	0	0	0	0	0	0	0	0	0	0	0	0	0	0
ENSMUSG00000006273	Atp6v1b2	protein_coding	71.7315	64.9343	82.1905	74.5273	267.134	262.213	263.674	277.441	287.86	235.396	250.317	270.683	76.324	43.1797	53.2658	69.1329	30.6672	29.9671	29.2284	32.3349	145.351	150.428	150.108	145.102	16.8282	18.5558	20.4003	20.0019	15.1955	20.9512	16.2822	19.7741	30.4411	42.0018	41.2283	40.6354	77.818	65.4626	65.2161	78.453	32.2834	33.5834	32.0284	31.8233	49.4497	47.2937	43.6013
ENSMUSG00000006276	Eps15l1	protein_coding	11.2186	12.9825	12.585	11.0375	11.7436	13.4531	11.2288	11.2126	11.3109	11.4169	11.9122	11.1136	15.479	10.0832	11.472	14.5256	6.4722	7.5418	7.5035	7.9048	7.3012	5.5428	5.7591	6.4651	3.0552	3.3178	3.0672	2.7983	2.1681	2.2801	2.2636	2.4105	6.2668	10.1398	10.4117	10.8327	14.2178	12.7308	11.8814	13.7951	5.9503	4.6886	4.9841	5.6353	19.4317	18.6847	7.6793
ENSMUSG00000006281	Tep1	protein_coding	3.364	3.6717	3.735	4.0959	0.7679	0.5885	0.4902	0.4961	0.5938	0.7012	0.513	0.4576	2.9195	4.0844	3.1215	3.8712	1.3784	1.44	2.0421	2.3386	2.43	2.1458	2.6032	2.2501	1.6647	1.2914	1.2396	1.4251	0.9688	1.0762	1.0795	1.1704	9.8756	13.5624	14.2071	15.647	6.1352	4.9451	4.7656	4.3238	2.9014	2.1696	3.4001	2.6431	6.2275	5.0862	19.2761
ENSMUSG00000006288	Ttc5	protein_coding	14.2256	14.5803	19.7955	18.0316	16.5806	18.2603	15.2744	17.5026	15.5022	17.8365	15.8739	19.0389	13.3822	9.8679	11.4625	13.48	5.1476	4.5439	6.0889	5.6073	9.5618	8.2206	9.9859	8.988	3.4545	3.1464	3.3681	3.7543	3.3336	3.4345	2.7841	2.7016	9.7204	14.7754	17.396	16.2647	18.3249	19.7266	22.9104	21.2688	4.7607	2.6908	5.5317	3.7579	25.4528	20.8202	10.4647
ENSMUSG00000006289	Osgep	protein_coding	33.1652	29.0657	34.3101	32.3521	13.7397	10.8146	16.8045	17.2656	18.7951	14.4093	19.4647	15.6383	21.7854	22.6084	17.8362	24.7744	24.2155	28.0707	27.6264	22.0553	18.9433	21.7912	18.1862	23.8536	12.2329	9.2093	11.5928	10.1833	13.3552	10.1843	14.82	12.6611	15.9242	24.5355	24.5637	30.1627	32.3117	24.9485	30.4894	31.4568	34.3237	21.0481	25.1551	26.038	46.5275	41.4316	16.4234
ENSMUSG00000006299	Aamp	protein_coding	92.2965	91.9395	80.2102	81.0394	61.9334	65.8705	61.0436	62.7168	69.7947	62.4452	63.22	65.2836	70.4177	61.5091	59.5373	66.7895	29.9072	32.7964	34.1959	31.575	80.3138	78.9104	78.8796	75.2764	48.36	50.7247	51.2849	52.0984	54.1645	58.675	51.2903	56.888	46.5028	58.4781	61.4785	55.8902	61.555	59.9865	56.6132	60.0068	39.0491	34.8042	38.3599	38.4975	90.9235	83.017	51.7655
ENSMUSG00000006301	Tmbim1	protein_coding	45.6203	47.4133	39.4086	45.2589	18.0246	13.7515	12.4935	12.0268	19.2195	15.7199	16.3194	13.1195	67.7067	90.1936	76.6879	77.0567	23.5874	23.0314	25.4781	28.097	11.2736	8.2139	11.2524	10.7936	16.8983	17.7076	14.4676	20.0825	16.1883	17.9211	14.5376	17.7468	60.1931	97.1956	97.5375	96.0227	64.3509	74.4543	48.7063	61.1751	31.6109	21.5281	34.7131	26.5484	36.2323	34.5293	81.7185
ENSMUSG00000006304	Arpc2	protein_coding	112.526	113.194	106.605	126.542	116.107	119.463	126.32	130.369	113.957	122.866	112.539	128.384	246.964	190.815	220.323	244.298	62.3313	65.5166	71.4149	81.8696	95.1706	97.1601	102.481	102.048	66.2134	64.3907	71.7307	66.5261	61.0204	64.4126	62.0401	63.8998	145.29	212.392	219.553	205.202	168.012	168.277	167.399	161.791	62.9836	37.645	52.4789	40.2809	144.11	139.293	214.344
ENSMUSG00000006307	Kmt2b	protein_coding	11.8283	12.344	12.968	14.8466	10.2025	11.9973	7.0282	10.5067	9.0026	10.1375	11.6119	10.0395	13.152	7.2941	8.8362	9.745	7.241	5.3046	6.6258	6.6438	5.1868	4.3655	5.445	8.45	6.735	2.8657	4.626	3.7507	3.5198	3.9432	3.79	3.9362	7.1998	9.4924	7.7769	9.6793	16.6184	13.0742	14.4245	13.8931	4.348	7.6113	3.3942	5.3431	17.1886	23.086	7.1247
ENSMUSG00000006310	Zbtb32	protein_coding	1.1054	0.8078	0.5883	0.6273	0.9198	1.0403	0.5235	0.3134	0.335	0.395	0.5001	0.7615	1.5519	0.9558	0.6992	2.4166	0.1449	0.0542	0.2786	0.3477	0.2587	0.6218	1.1886	0.8369	0.9341	0.2073	0.2186	0.199	0.4116	0.3865	0.0734	0.1299	3.1342	4.0225	4.4958	4.2239	2.1198	2.2043	3.3832	2.3491	0.4678	0.0754	0.7192	0.1639	0.2551	0.3336	1.1312
ENSMUSG00000006311	Etv2	protein_coding	0	0	0	0	0	0	0	0	0	0	0	0	0	0	0	0	0	0	0	0	0	0	0	0	0	0	0	0	0	0	0	0	0	0	0	0	0	0	0	0	0	0	0	0	0	0	0
ENSMUSG00000006313	Upk1a	protein_coding	0.5068	0	0.2459	0.7753	0.643	0.6214	1.1008	0.7742	0.1402	0.1288	0.2706	0.487	0.2745	0.8548	0.1367	0.5915	0.5895	0.5584	0.4712	0.453	0.594	1.2434	2.7238	0.2609	0	0	0	0	0	0	0	0.1054	6.8495	11.4579	6.4164	9.7495	0.5097	1.479	0.4473	1.3424	0.1771	0.191	0.7253	0.3865	126.111	14.6928	1.3525
ENSMUSG00000006315	Tmem147	protein_coding	119.383	101.494	106.537	117.272	60.2839	59.4003	61.1096	51.5033	58.2995	58.7814	59.2405	66.1632	56.5826	58.9779	56.1273	60.4766	68.8639	80.1913	73.4172	67.732	126.769	121.733	123.213	134.083	55.6007	66.0048	65.1232	66.1555	66.537	84.3638	71.7728	90.5977	53.7427	58.1816	50.5283	52.2179	42.7621	46.2878	36.9412	45.4428	119.001	146.027	87.2562	141.507	77.9922	85.1245	62.3155
ENSMUSG00000006333	Rps9	protein_coding	523.917	506.247	406.179	457.971	201.023	179.291	206.788	168.408	206.491	206.737	224.259	196.259	837.449	527.031	602.452	763.859	233.399	252.461	281.18	261.219	339.394	357.644	307.937	340.244	209.211	200.007	221.208	187.634	208.511	237.174	189.753	235.694	433.926	715.87	688.209	643.309	473.309	535.615	451.565	433.136	273.43	213.694	276.379	245.475	887.989	923.064	504.977
ENSMUSG00000006335	Tfpt	protein_coding	9.3015	9.0371	9.9916	9.3889	12.604	10.6347	9.4422	10.613	9.1971	10.5994	8.0911	10.3676	10.169	4.4848	4.7718	8.7109	3.5988	5.8496	3.7802	3.6011	4.5397	5.548	7.3837	7.0253	4.5431	3.5834	3.5225	3.2713	3.153	3.474	4.3843	5.4559	5.0053	5.0271	7.1549	6.5412	8.6751	8.3137	6.6146	9.9249	3.3382	4.9292	3.9101	3.8676	11.2805	10.4043	3.5741
ENSMUSG00000006342	Susd2	protein_coding	5.0525	3.8002	6.6425	5.7764	3.2571	1.7023	1.6658	1.389	2.0066	2.958	3.5166	1.624	13.0504	7.641	7.7744	12.9699	0.3895	0.4037	0.8643	1.2411	47.4368	33.1859	61.0523	36.3632	0.4606	0.4893	0.5914	0.7393	0.2918	0.5836	0.3495	0.3764	4.6276	4.425	3.4047	4.06	3.2479	3.4304	2.5751	2.9602	2.2435	0.369	1.1965	1.5701	6.0667	3.3138	37.8771
ENSMUSG00000006344	Ggt5	protein_coding	4.7073	7.4823	8.0838	11.1119	1.3252	1.3775	0.958	1.7717	2.59	1.5007	1.6895	1.8684	5.5804	6.0645	4.2915	6.4936	5.2204	3.719	4.0486	4.3825	7.6461	3.4857	4.3722	5.9569	0.7792	0.6446	2.3637	0.9876	0.8889	1.5432	0.7004	0.4825	3.3538	1.3922	2.2082	4.1164	4.4411	2.5524	9.6676	6.2183	6.6124	1.9123	5.4694	7.3024	11.4629	8.901	2.837
ENSMUSG00000006345	Ggt1	protein_coding	6.8283	4.1907	19.1003	3.9871	2.8621	1.3343	0.7099	0.6031	1.4228	1.7356	1.4702	0.8907	6.8277	1.6947	4.5612	4.5693	0.8622	0.5504	0.1352	1.3845	381.846	345.248	536.609	443.398	0.399	0.1164	0	0	0	0	0.0598	0	19.7105	7.1794	6.7078	10.7905	1.2841	1.2851	1.6052	1.4052	1.6786	1.7812	2.8881	0.8207	1.3026	0.8413	363.698
ENSMUSG00000006356	Crip2	protein_coding	23.6102	23.5333	19.3148	30.0042	42.1843	43.4517	45.526	47.3644	44.9053	57.0824	61.1112	48.7907	108.226	47.1015	59.417	93.7895	379.294	410.606	370.417	382.435	27.6729	25.8183	28.8567	29.8744	21.5051	19.6626	29.7969	20.4526	17.7019	20.4701	16.6382	20.411	14.5749	24.4916	19.4778	20.8751	248.913	287.264	176.04	212.704	36.5725	18.4173	18.7426	26.6222	64.049	50.3466	9.0677
ENSMUSG00000006360	Crip1	protein_coding	43.8031	35.7582	64.194	69.2836	10.071	8.75	8.3526	10.9632	6.983	9.4338	12.0103	12.2388	168.581	161.965	176.516	177.559	137.8	112.374	198.904	208.162	31.7234	31.6671	27.8586	42.2828	14.0092	8.9164	10.9339	9.3386	8.2015	11.529	9.7706	10.5634	870.138	1794.56	2103.21	1724.67	422.923	367.438	621.407	434.275	360.801	86.2175	272.133	109.549	372.349	149.601	3949.08
ENSMUSG00000006362	Cbfa2t3	protein_coding	1.8082	3.1346	2.658	4.2479	6.0503	8.076	7.2983	10.4135	6.9229	7.1047	6.1496	8.4683	0.7687	1.483	1.3556	1.9575	3.9682	5.6252	5.7978	5.2075	3.1569	1.8192	1.8586	2.9292	0.3536	0.2322	0.195	0.6531	0.3384	0.2116	0.7995	0.4425	4.7159	4.1306	3.4051	3.5747	11.0202	16.7987	7.1459	9.8111	2.9983	6.5619	2.2542	2.7764	6.1975	5.7178	2.1708
ENSMUSG00000006369	Fbln1	protein_coding	3.3339	4.84	4.2757	6.0551	4.0663	5.1474	2.8343	3.3385	3.8035	2.488	3.2315	2.6338	69.0593	51.119	46.7846	77.2462	24.4166	24.2386	40.9781	50.9851	2.4245	1.9905	3.079	2.8949	0.2679	0.64	0.3714	0.3514	0.1111	0.3169	0.1202	0.2492	22.5358	32.6864	24.9759	24.7156	10.8782	22.6456	8.1344	9.3987	13.4201	1.9203	4.6899	5.5449	48.2036	44.3442	24.6625
ENSMUSG00000006373	Pgrmc1	protein_coding	249.042	266.762	206.542	194.715	140.207	149.247	144.624	154.79	187.458	146.623	160.322	152.522	173.253	92.8117	133.713	155.139	13.4522	12.6635	20.5181	19.4943	136.601	151.293	111.008	106.928	532.35	610.007	565.757	618.42	577.996	515.984	597.168	540.01	45.3644	53.9786	55.8761	53.2686	100.327	109.592	105.692	114.953	20.2434	7.8392	26.5972	11.2496	116.126	107.536	122.119
ENSMUSG00000006378	Gcat	protein_coding	10.369	13.1706	16.0345	10.6162	3.9337	4.2238	4.6846	2.9715	3.7513	2.6757	3.4861	3.4407	21.4605	11.8872	11.5764	18.4423	4.4767	3.4225	3.7029	2.3776	28.0018	29.7747	23.6674	24.9243	31.7194	34.8073	34.0617	35.2009	29.2143	32.6352	28.7052	32.886	15.36	6.7392	5.7161	5.9543	3.9727	4.0064	4.4755	3.419	3.9488	3.8754	3.5941	2.7843	4.3874	2.9028	16.0637
ENSMUSG00000006386	Tek	protein_coding	21.455	19.8367	28.7141	28.8906	2.9266	2.5372	1.7217	2.962	1.9478	2.872	3.31	2.636	3.7486	3.2976	4.7711	6.9082	14.0913	14.4377	19.6065	22.3883	16.5292	14.0601	17.0599	19.1121	4.0108	3.865	4.17	4.362	2.9808	4.2736	3.3859	3.183	2.3483	3.5128	3.3246	4.3031	68.9495	89.4241	58.962	90.6986	11.2859	6.0229	7.4149	8.8346	8.105	7.6426	1.266
ENSMUSG00000006389	Mpl	protein_coding	0	0.0637	0	0	0.2463	0	0.3305	0.1984	0	0.0993	0.0849	0.3665	0	0	0	0	0	0	0.0339	0.7028	0	0	0	0.1337	0	0	0	0	0	0	0	0	0	0	0	0	0.4422	0.5773	0.2157	0.2414	0	0	0	0.0444	0.1634	0	0
ENSMUSG00000006390	Elovl1	protein_coding	68.4546	69.6145	55.8104	60.3795	24.0627	18.0454	17.5104	14.1087	17.048	17.9057	18.3056	14.6842	821.515	279.949	425.036	603.755	14.1223	16.2009	18.4662	17.681	67.4741	68.0486	83.3021	78.8399	23.8643	27.8798	19.841	26.9314	24.0662	37.1535	29.0355	37.111	51.9702	61.1193	47.719	64.8329	310.882	329.749	351.765	331.494	18.0609	10.654	15.6636	12.2102	58.3545	51.724	122.065
ENSMUSG00000006392	Med8	protein_coding	26.0944	23.0153	23.7904	22.9345	18.2885	14.2837	14.929	13.8844	9.8693	15.3336	13.7035	16.3215	39.2234	24.212	20.0754	35.4024	9.922	8.8968	9.7065	10.5548	20.3182	19.0431	19.7232	21.6594	16.6115	22.8714	17.7713	18.6226	17.5681	19.937	17.6867	15.0069	18.267	23.2781	22.1964	26.3414	29.6257	32.1607	29.4979	28.4878	13.5612	14.1737	12.1884	14.5455	28.2005	27.6592	28.2465
ENSMUSG00000006395	Hyi	polymorphic_pseudogene	19.6339	21.7838	24.9261	23.8276	11.5886	8.4057	7.0483	7.1976	7.4906	10.1554	11.0161	4.7318	17.7564	9.6384	11.8245	14.5165	2.125	2.7576	4.251	3.9828	37.1122	29.5379	65.6268	52.8625	30.2943	36.6782	26.4519	34.2075	33.6474	29.2279	30.8496	26.8984	9.7178	19.0535	22.5355	15.4468	20.4089	16.996	19.4681	16.5038	4.0243	1.8268	5.1042	2.4696	24.4981	26.2293	16.2355
ENSMUSG00000006398	Cdc20	protein_coding	3.549	2.2867	1.3295	2.4899	0.843	0.4684	1.5899	0.7602	0.651	0.8575	0.4081	0.5062	11.5399	8.0883	5.6562	8.5235	1.0613	0.6248	1.0741	1.908	0.684	0.4745	1.4112	3.5883	0.2217	0.6687	1.5128	0.6954	0.3709	0.9905	0.3691	1.1328	6.3641	8.2526	7.7665	8.6859	4.7085	2.7125	2.4137	6.6787	0.9822	0.085	1.0865	2.3501	14.4008	10.9675	18.1738
ENSMUSG00000006403	Adamts4	protein_coding	0.3008	0.3909	0.4482	0.6688	9.1377	7.6401	6.5316	4.3016	9.7878	8.8378	8.091	5.7667	0.3514	0.817	1.4275	0.8111	0.5106	0.2892	0.5093	0.4898	0.8847	0.3382	0.4471	0.4593	0.0958	0	0.0889	0.0335	0.136	0.1084	0.1777	0.1315	0.2828	0.431	0.5187	0.5558	0.2294	0.1853	0.1663	0.1285	0.2467	0.1015	0.5262	0.3853	5.0851	5.8788	0.632
ENSMUSG00000006411	Pvrl4	protein_coding	0	0.1145	0.1517	0.2557	0.8399	1.3176	0.8576	0.7768	1.3473	0.8541	0.7386	1.1686	65.3904	21.5418	31.7022	49.0672	0.1169	0.1729	0.199	0.3229	0.6601	0.4795	0.478	0.6761	0.0402	0.0355	0.1136	0.2415	0	0.152	0	0.0304	0.6497	1.2513	1.4079	1.5582	5.979	5.6412	4.3042	5.1433	0.2435	0	0.0657	0.1316	2.7877	1.4343	0.2743
ENSMUSG00000006412	Pfdn2	protein_coding	75.2753	61.454	54.5451	57.106	68.9169	56.526	65.9144	57.3717	61.7166	65.7012	63.9661	60.5767	37.7458	29.7807	28.6681	31.32	29.9724	20.0121	19.9507	23.0757	33.4606	41.8244	33.2618	41.9842	38.721	30.404	18.4936	36.1589	27.11	24.538	31.2104	29.8367	16.3697	29.5344	25.5647	27.4459	34.1006	34.1923	31.4996	27.6002	35.9442	31.2386	24.5267	35.1287	53.2511	44.5929	24.8361
ENSMUSG00000006418	Rnf114	protein_coding	35.626	34.395	30.9844	42.8344	29.1064	29.2687	28.7274	25.5677	28.6977	30.3132	32.4968	33.163	25.0046	24.1949	24.2921	28.0378	26.2837	33.0714	28.9029	25.6627	24.6939	24.7019	31.2142	27.7978	25.5702	24.4851	29.401	26.0866	23.846	29.0084	25.2075	30.4623	28.1382	35.3	31.9209	32.7219	41.801	44.7803	36.5425	46.0825	25.0006	28.9211	25.4407	21.4199	39.5214	38.9615	48.748
ENSMUSG00000006423	C330007P06Rik	protein_coding	32.8676	31.2621	35.3775	33.1876	21.3609	21.8738	22.2607	22.89	25.1021	24.7214	20.9417	24.2143	16.4456	15.1265	18.5652	18.1251	8.4937	8.2207	11.0248	11.8212	20.4653	21.1515	21.386	18.6751	13.8341	15.3282	14.378	13.6305	13.5279	13.697	12.6103	12.916	10.9036	16.7845	19.5877	19.4864	26.4907	26.8508	31.3398	29.5884	10.5061	9.4784	13.0231	9.9533	22.8318	24.5961	12.9878
ENSMUSG00000006435	Neurl1a	protein_coding	4.5672	3.5652	4.5636	4.3619	31.1146	40.9929	39.1992	45.9848	44.6214	49.7319	47.4103	38.7701	2.1929	2.2363	2.0299	2.8353	0.3293	0.2131	0.3339	0.461	0.0984	0.1615	0.1395	0.2812	0.124	0.1059	0.1072	0.0643	0.099	0.034	0.106	0	1.497	1.5724	1.8659	1.3317	0.9746	2.0959	1.3441	0.93	30.5478	39.7679	28.659	44.2069	1.9737	1.7036	0.8055
ENSMUSG00000006442	Srm	protein_coding	48.7129	42.5971	22.9024	37.2852	28.5718	22.9344	28.4168	21.5603	23.1279	28.2551	29.7567	23.8255	21.1531	17.7241	16.5218	17.0271	7.6893	6.4306	6.2546	8.3591	13.2373	12.9568	13.1062	13.3396	11.6021	17.3803	12.7507	18.7668	8.6863	10.344	10.3279	12.7916	18.7787	13.0267	8.9597	10.0196	8.2007	10.5837	6.6312	8.1191	13.9323	8.501	7.0718	8.5887	32.6121	46.7977	13.5252
ENSMUSG00000006445	Epha2	protein_coding	6.1002	6.601	5.8525	8.3632	0.4516	0.5431	0.1994	0.2105	0.1885	0.2778	0.3532	0.2337	4.873	6.7281	6.8778	5.9899	1.7703	1.724	1.9572	1.7818	2.1124	1.2492	2.7922	2.7763	3.7472	2.8936	3.3083	3.3892	3.0648	4.2152	2.9125	4.7375	4.2245	2.8782	2.7715	2.1469	14.4765	13.639	9.4689	10.8502	0.9773	1.7214	1.24	1.3147	2.1097	3.4063	23.4616
ENSMUSG00000006456	Rbm14	protein_coding	10.5121	11.0579	9.4947	9.4751	10.9408	8.2059	7.5464	9.1938	8.2051	7.4257	7.0308	7.9667	10.6883	8.0965	6.4138	9.7341	4.4928	4.9689	5.22	5.3563	7.3818	7.4996	7.324	6.4889	4.1539	3.3123	3.8637	3.8621	3.6994	4.3581	3.5725	4.1302	8.5835	8.7997	9.3134	10.4835	8.1459	8.789	8.2214	10.679	4.5394	2.5927	3.0471	3.3759	17.9932	19.3337	11.197
ENSMUSG00000006457	Actn3	protein_coding	0.7161	3.0123	0.6505	0.5789	1.7669	0.5139	1.0666	1.5839	1.8051	0.5046	1.338	1.6134	0.5461	1.2969	1.0075	1.1561	0.2685	0.5645	0.4278	0.4526	0.2834	0.1922	0.3207	1.2552	0.6799	0.2362	0.7725	0.6675	0.4662	0.2785	0.8972	0.4865	0.3211	0.5686	0.5237	1.0033	0.2489	0.295	0.6064	0.7966	1362.15	2428.98	1652.53	2373.75	0.8999	1.9724	0.1141
ENSMUSG00000006462	A530013C23Rik	lincRNA	0.5951	0.5705	0.2258	0.2395	0.2863	0.048	0	0.0407	0	0.0405	0.0637	0	0.9994	0.2169	0.5101	0.795	0.1296	0.5424	0.3341	0.2468	0	0	0.1909	0	0	0.0541	0.1746	0.0537	0	0.0584	0	0	0.058	0	0	0	0.3482	0.1188	0.2553	0.2886	1.5096	1.9333	1.5528	1.223	0.1711	0.0834	0.0494
ENSMUSG00000006463	Zdhhc24	protein_coding	14.4899	13.6941	15.6635	16.8441	12.9373	12.9957	10.4802	15.0277	11.6899	12.6075	12.4501	14.4535	6.0522	7.5617	5.7818	6.7785	1.6284	1.467	2.3314	2.8285	7.0065	6.2227	5.8824	7.2322	1.8151	1.0107	1.2242	1.3381	1.1836	1.9095	0.8308	1.791	4.5304	9.308	8.4667	9.2518	7.2977	7.6199	8.2187	7.128	3.0205	1.0751	3.0079	2.8661	10.2238	10.7644	4.9242
ENSMUSG00000006464	Bbs1	protein_coding	2.695	2.7892	2.8419	2.749	8.2757	9.4337	8.9336	9.1707	8.7241	8.1351	9.2674	9.0542	1.9863	1.4004	1.8668	1.9413	0.5029	0.7783	0.9507	1.0658	3.5819	3.3107	3.1116	2.9448	0.3533	0.2318	0.1809	0.2491	0.1485	0.2069	0.113	0.2621	0.6335	1.6208	1.3447	1.3539	1.9078	2.2435	2.3682	2.0646	0.5887	1.0119	0.725	0.9341	3.6295	2.378	0.3657
ENSMUSG00000006469	Slc34a3	protein_coding	1.044	0.5346	1.1522	1.1301	0.0945	0.0917	0	0	0.4596	0.0749	0.3236	0	0	0.1044	0	0	0	0	0	0	68.7856	48.7048	54.5278	52.6888	0.0776	0	0	0	0	0	0	0	0	0	0	0	0.3164	0	0.0656	0	0	0	0	0	0	0	0.8925
ENSMUSG00000006471	Ndor1	protein_coding	21.8915	18.7947	18.0884	17.6337	16.4968	17.5139	14.4417	16.3564	13.7154	13.7036	15.7243	15.6775	30.7506	20.1839	23.562	26.6729	6.4052	6.5837	5.9954	5.6815	6.6778	6.6178	8.4322	8.8864	4.7485	5.213	3.912	4.7498	4.628	6.3498	4.2789	3.4528	7.3717	11.5356	15.0469	11.3297	15.3553	15.3055	14.0549	14.5051	5.9881	5.4661	5.6788	4.7665	17.9242	22.8517	12.0773
ENSMUSG00000006476	Nsmf	protein_coding	23.2624	29.1778	37.9457	34.6439	165.872	189.823	186.816	183.142	204.87	162.377	172.878	204.237	9.9046	17.6347	14.5584	18.9789	8.6279	9.4807	15.8904	13.9139	19.2578	21.5552	19.4921	19.0001	40.1696	36.6876	34.7953	36.6565	30.0714	36.2026	31.2585	32.8488	19.3248	35.878	35.2828	37.3513	33.004	29.181	29.1147	31.317	17.2464	11.2998	17.136	9.2723	46.6485	42.6067	14.4859
ENSMUSG00000006488	Prl7a1	protein_coding	0	0	0	0	0	0	0	0	0	0	0	0	0	0	0	0	0	0	0	0	0	0	0	0	0	0	0	0	0	0	0	0	0	0	0	0	0	0	0	0	0	0	0	0	0	0	0
ENSMUSG00000006490	Prl8a9	protein_coding	0	0	0	0	0	0	0	0	0	0	0	0	0	0	0	0	0	0	0	0	0	0	0	0	0	0	0	0	0	0	0	0	0	0	0	0	0	0	0	0	0	0	0	0	0	0	0
ENSMUSG00000006494	Pdk1	protein_coding	12.6877	16.6198	13.8406	15.6688	16.9269	16.3401	17.912	17.9441	17.2751	12.6891	14.3203	17.5566	26.9448	14.5595	19.6131	17.6762	34.6427	36.3439	29.5876	25.1836	8.6325	12.576	8.2659	7.9121	25.1994	24.1037	23.4553	30.938	15.6979	9.7743	14.8223	12.1621	12.0971	21.3802	21.0029	23.3819	11.8659	12.0122	13.3819	10.7079	17.631	19.0836	13.1745	17.7638	16.1171	12.5544	14.7693
ENSMUSG00000006498	Ptbp1	protein_coding	89.9142	81.0356	68.143	74.5109	13.7753	15.2671	11.0142	13.9488	13.0767	15.5843	17.2171	12.734	77.2272	60.3062	58.0559	81.6055	14.6907	17.0831	18.8369	18.9078	60.1597	53.4012	57.8477	58.4132	27.0515	20.0567	24.819	25.4803	23.24	26.4996	24.2852	26.0432	55.6026	67.8644	74.4795	73.1777	60.9229	78.5682	61.0308	59.5447	18.9944	8.0025	12.6152	16.5638	137.237	151.576	93.2316
ENSMUSG00000006517	Mvd	protein_coding	7.634	6.6182	4.3208	7.6448	7.787	7.6698	8.6408	5.9306	8.6936	11.5345	9.5045	8.9797	32.9701	15.7903	9.6294	24.1902	1.6538	1.9201	1.3831	1.2306	27.4845	20.3971	23.92	22.838	8.7539	8.1471	6.1004	9.6866	2.3268	3.1394	1.7065	3.0555	18.4802	27.6809	14.5962	25.4225	7.9747	7.434	6.455	8.1219	4.6489	3.6404	3.255	2.39	7.7377	17.5437	10.4528
ENSMUSG00000006519	Cyba	protein_coding	27.802	25.2149	34.2125	31.8786	4.424	5.6787	5.7866	6.3514	5.3676	5.4294	7.3875	5.6348	24.5424	32.4868	24.0966	27.5385	19.6258	19.2625	26.4845	29.2245	321.114	291.239	336.207	311.561	7.537	7.8707	11.4482	7.9955	7.2986	8.0509	5.6534	10.5255	40.1222	58.9932	63.2153	52.9704	85.6992	71.2533	71.6273	74.3098	18.4428	6.0352	17.9585	10.3653	53.784	36.9535	84.8145
ENSMUSG00000006522	Itih3	protein_coding	0.4398	20.8166	2.2894	1.3049	21.808	13.8902	11.3415	6.407	15.4306	8.9363	17.4983	6.4534	1.1327	0.8951	0.9288	0.4516	0.0413	0.0622	0.5509	0.0782	0.939	0.5215	0.9156	0.4218	289.901	196.366	248.385	236.648	229.148	320.196	234.055	301.523	0.3003	1.1573	0.3256	0.6267	0.7005	0.5753	0.6692	0.7256	0.128	0.4763	0.4885	0.2946	0.6403	1.0956	0.346
ENSMUSG00000006526	Tmem110	protein_coding	7.8509	4.5847	5.6909	6.4902	11.0321	8.6117	8.3793	8.8224	8.7014	9.1045	7.3073	10.3997	11.2601	6.4227	6.5576	8.3532	2.713	2.1281	5.0404	4.7716	2.5628	5.1227	4.1253	3.5968	4.1625	2.7418	2.5178	3.1286	2.0286	2.3938	2.2764	1.2707	4.5664	6.1395	8.2093	6.2656	17.6434	17.8786	11.4303	15.7357	4.6116	3.6874	3.3503	3.1259	8.5693	11.1526	2.5156
ENSMUSG00000006527	Sfmbt1	protein_coding	6.422	5.4619	4.2274	4.3276	5.841	7.7782	6.0919	6.5191	5.7256	5.3666	5.9516	6.0634	2.9249	3.1433	3.0289	3.495	2.1101	1.6086	2.0793	2.038	3.2645	4.2805	3.6072	3.4033	4.4701	3.8909	3.9304	4.6795	3.9063	4.8703	3.9041	4.6981	2.4335	3.7466	3.5196	3.7017	3.2431	3.8728	2.6524	4.2649	1.8039	1.6534	1.7916	2.1693	6.9673	7.6646	2.4202
ENSMUSG00000006529	Itih1	protein_coding	0.0925	17.353	0.7642	1.5501	3.7923	0.1761	1.0535	0.1851	0.0782	0.0382	0.723	0.1417	0	0.2451	0.231	0.1027	0	0.1676	0.0722	0.0237	0.4874	0.5397	1.3308	1.2336	239.436	201.927	201.194	245.44	165.032	262.035	193.366	257.927	0.0365	0.7277	0.0907	0	1.2464	0.9091	1.4414	1.9558	0.0397	0.4112	0.0326	0.0584	0.0784	0.2547	0.0307
ENSMUSG00000006538	Ihh	protein_coding	0.1764	0.0617	0.0595	0.0623	0	0	0.0607	0.259	0	0.0624	0.2722	0.1857	0.1447	8.2875	4.9754	2.6717	0.1002	0	0.038	0.1499	4.5055	6.0706	4.4209	4.568	0.428	0.4714	0.4744	0.4972	0.5533	0.6922	0.1058	0.8269	14.3778	27.4949	25.1576	25.4993	0.1289	0.0454	0.0547	0.2282	0	0.0697	1.4253	0.1465	15.2313	20.7713	28.8642
ENSMUSG00000006542	Prkag3	protein_coding	0.0838	0.0773	0.2127	0.0849	0.1297	0.0491	0.0404	0.1311	0.1224	0.1147	0.0699	0.1239	0.1332	0	0.3156	0.1874	0.8186	0.883	0.7534	0.5986	2.3624	0.9509	1.0548	1.4954	0.085	0	0.0829	0.0969	0.0785	0.0431	0	0	0.0652	0.1284	0.3002	0.104	2.6372	2.7394	2.1619	3.788	22.6536	56.4571	49.2096	66.6727	0	0.115	0.3807
ENSMUSG00000006546	Cryba2	protein_coding	0	0.4475	0.4342	0.2312	0.5964	0.2929	0	0.4775	0.2573	0.2353	0.5065	0.2279	0	0	0.2424	0.1608	0	0	0	0	0	0	0	0	0	0	0	0	0	0	0	0	0.4485	0.6676	0.3739	0.3829	0	0	0	0	0	0	0	0	0	0	0.5582
ENSMUSG00000006567	Atp7b	protein_coding	0.0799	0.311	0.157	0.0651	0.4339	0.3458	0.4925	0.5264	0.4795	0.2666	0.2918	0.6188	0.0679	2.4074	1.2067	0.7394	0.0329	0.0163	0.1108	0.0137	0.7194	0.7225	0.4777	0.4804	2.6875	3.6607	2.3533	4.0967	2.0853	2.393	2.0722	2.2261	0.1019	0.7994	0.8344	0.4986	16.3431	10.8057	12.0496	14.4094	0	0.0254	0.0605	0.0177	0.034	0.0293	1.1934
ENSMUSG00000006570	Defb2	protein_coding	0	0	0	0	0	0	0	0	0	0	0	0	0	0	0	0	0	0	0	0	4.1315	1.2224	3.1556	2.9699	0	0	0	0	0	0	0	0	0	0	0	0	0	0	0	0	0	0	0	0	0	0	0
ENSMUSG00000006574	Slc4a1	protein_coding	0.4828	0.2333	0.2945	1.3627	1.3054	0.6592	0	0	0	0.0627	0.0996	0.3993	0.2692	0.0832	0	0.1447	0.1595	0.2155	0.225	8.3024	18.9399	19.3472	25.2246	43.1464	1.3165	0.1109	0.0586	0.0806	0.9754	0.1761	0.6657	0.1819	0.0913	0	0.0509	0.3102	2.3928	1.6543	7.0508	8.5852	0.143	0.075	0.6032	0.1832	0.169	0.1329	0
ENSMUSG00000006575	Rundc3a	protein_coding	17.5154	19.2433	24.8588	17.3186	124.595	153.489	139.675	141.209	135.838	129.574	148.969	146.759	3.9595	2.9526	3.8433	2.2421	0.1836	0.3569	0.1839	0.2602	3.8118	4.0929	6.5166	5.595	3.1564	2.9061	2.9392	2.7551	2.9302	3.7475	2.2926	3.4791	2.3158	5.1853	5.3431	3.9688	1.0478	0.4151	1.0639	0.7864	0.145	0.2524	0.3053	0.3455	1.0911	2.4336	2.2716
ENSMUSG00000006576	Slc4a3	protein_coding	58.8768	61.9264	82.9102	62.3266	38.3943	39.682	33.0478	34.2088	31.4976	36.557	36.6633	30.7101	4.8494	4.2739	5.0228	6.3209	47.2891	43.6958	35.8018	35.7303	4.0128	2.7462	2.9395	3.9046	0.1738	0.4052	0.2969	0.2632	0.5006	0.4839	0.0752	0.2529	2.5148	3.1002	2.7124	2.4462	6.4449	6.9684	6.0494	6.699	2.6728	2.0084	2.3086	1.7782	19.7572	18.8496	0.5953
ENSMUSG00000006585	Cdt1	protein_coding	2.523	2.129	0.992	2.6248	0.4003	0.3067	0.7115	0.5026	0.5478	0.4993	0.199	0.417	1.606	1.9426	1.7157	2.5801	0.5422	0.7572	0.8654	0.7757	1.5898	0.5122	1.3787	1.1624	0.9861	1.2719	1.0909	1.0842	0.2579	0.9823	0.1099	1.0586	3.7069	4.5117	3.4457	3.5216	2.7778	2.1086	1.8929	1.8345	0.6605	0.1437	0.7573	0.3425	5.6967	6.4617	6.9521
ENSMUSG00000006586	Runx1t1	protein_coding	0.1835	0.4777	0.3387	0.3009	4.3054	5.0319	3.7208	4.6518	3.4457	4.1767	4.4539	4.6615	2.0492	2.365	2.4287	2.6495	1.0516	1.1551	1.0668	1.214	0.4108	0.2924	0.2611	0.1639	0	0.1164	0.0513	0.4077	0.0476	0.0512	0.0733	0	0.5883	1.1933	0.7908	0.9182	1.4083	1.847	0.8223	1.1445	0.7447	0.3574	0.7726	0.4202	2.1479	1.4234	0.2555
ENSMUSG00000006587	Snai3	protein_coding	0	0.0921	0	0	0.1214	0	0.4586	0.1938	0.1046	0.8604	0.6103	0.4604	0	1.4507	0.3115	0.7272	0.4156	1.4066	0.3931	0.7719	0.4425	0.6615	0.3171	0.8512	0.0973	0.7613	0.3508	0.7991	0	0.0874	0	0.0782	0.5713	0.6072	0.1569	0.48	0.6687	0.4016	0.332	0.2338	8.8149	3.6044	3.4048	3.6554	0.7504	2.2463	0.2398
ENSMUSG00000006589	Aprt	protein_coding	47.117	44.7308	67.3339	61.6307	15.08	21.8857	22.4393	22.0494	21.1967	21.2819	17.5417	19.6754	39.6132	58.0255	59.4103	46.0241	7.2083	9.9031	12.6259	10.9916	44.9922	50.6853	53.0871	60.0511	22.5216	24.7238	25.3766	33.5281	23.6844	24.2542	19.9862	22.5908	62.1783	93.934	90.8271	94.6798	51.0989	37.8867	53.5472	47.2633	21.4807	18.2728	18.336	15.234	60.7809	62.0611	151.406
ENSMUSG00000006599	Gtf2h1	protein_coding	16.8272	16.0898	16.1755	21.7338	13.6031	15.5349	16.5962	16.9481	14.9083	15.8734	16.5859	15.8805	16.7433	13.6342	18.2208	18.2702	8.7109	9.5459	8.513	9.5692	15.8697	21.1668	19.0279	19.4105	17.9204	16.3597	15.168	12.7275	11.3384	18.3375	12.0829	16.4327	14.8471	17.1574	22.6955	22.0673	17.1039	14.9184	17.7892	18.6456	11.944	10.0248	11.1153	8.3721	16.9944	20.2234	16.1575
ENSMUSG00000006611	Hfe	protein_coding	30.0764	23.4643	26.785	22.5646	2.7729	2.2678	2.9227	3.1211	3.0962	2.2349	2.4764	3.8535	4.0819	6.6464	8.191	6.36	13.5843	14.0202	17.7369	25.9639	15.2262	14.0891	13.8079	11.7432	20.5846	24.2444	21.2856	23.2322	23.6046	23.4298	22.0769	23.6391	5.7483	8.5969	7.1471	9.7413	23.6052	21.3237	23.7294	25.8914	20.1746	15.9068	24.7753	24.4925	11.8421	9.6173	2.8943
ENSMUSG00000006638	Abhd1	processed_transcript	0.3051	0.64	1.0028	0.351	0.558	0.4221	0.4334	0	0.3786	0.2266	0.25	1.2429	0.7309	0.1547	0.4729	0.2095	0.3667	0.387	0.705	0.7663	0.8019	0.9519	1.1238	0.7892	0.1174	0.3014	0.1089	0.3979	0.4953	0.2099	0.4345	0.1953	0.9111	0.8202	0.5511	1.4109	0.5547	0.3834	0.3855	0.5431	0.4126	0.1445	0.2269	0	0.2562	1.1191	1.0978
ENSMUSG00000006641	Slc5a6	protein_coding	14.9488	15.2638	16.1235	17.1026	10.7075	7.4528	6.6756	7.8321	8.2383	7.6198	8.7909	7.0349	3.112	3.9956	2.9433	5.2439	3.0903	5.7398	3.9009	3.0794	14.2443	13.0879	10.6514	13.3616	9.9862	4.5951	4.2975	7.6927	1.7813	5.1215	1.84	4.2221	4.4521	16.043	19.265	19.1644	2.5815	3.5919	1.6242	5.0669	3.1823	3.2266	4.4198	3.2615	5.6262	5.3384	18.7633
ENSMUSG00000006642	Tcf23	protein_coding	1.7236	1.4028	0.8171	1.1057	0	0.2276	0.0621	0	0.0341	0.0652	0.1034	0.0614	9.2656	11.4973	12.1847	10.1133	0.4871	0.3696	0.3134	0.1893	0.2072	0.0833	0.1367	0.1271	0.0655	0.0588	0.0637	0	0.0588	0.0318	0.0314	0.0565	0.4704	1.2018	1.0346	1.3243	1.104	0.9378	0.8585	0.9669	0.3196	0.0371	0.1729	0.0787	9.7708	5.0239	0.4053
ENSMUSG00000006649	Nphs1	protein_coding	0.2909	0.6112	0.0977	0.0264	0.8341	0.456	0.2565	1.0598	0.1696	0.7315	1.0908	0.2511	0.2143	0.249	0.2732	0.0989	0	0	0	0	11.1616	5.893	6.8796	7.3636	0	0	0	0	0.0229	0	0	0	0.7201	0	0.0212	0	0	0	0	0	0.0259	0	0	0	0	0	0
ENSMUSG00000006651	Aplp1	protein_coding	11.9458	11.6961	18.4788	13.9726	384.434	394.268	388.017	391.461	432.897	369.25	402.457	360.534	3.451	23.3362	16.3192	8.5385	1.0946	1.1423	2.3589	2.8273	5.0702	3.8786	4.0672	3.7045	0.5086	0.3905	0.5503	0.4969	0.515	0.1477	0.3029	0.6606	12.0558	9.8319	8.3301	8.8302	4.7092	4.2261	4.577	2.9649	0.7347	0.5724	0.8219	0.5697	2.1069	1.596	59.0311
ENSMUSG00000006673	Qrich1	protein_coding	34.7412	33.7261	29.2065	31.7301	26.6379	31.287	30.3754	27.0278	34.5865	32.254	29.973	27.9188	19.2055	17.9551	18.1946	19.1552	12.3459	15.0207	13.568	15.5372	16.3694	19.9529	20.0841	18.9698	15.0245	14.7571	11.7465	13.3353	11.2891	12.3223	11.6096	12.3647	17.9483	24.2687	18.9817	21.9512	25.1819	22.7611	20.091	22.1227	17.5411	12.0334	11.3508	12.514	40.6989	40.6137	21.3687
ENSMUSG00000006675	P4htm	protein_coding	2.992	3.3468	6.5147	2.4555	24.9906	26.3172	25.2908	22.1644	26.9777	20.1298	22.1748	23.737	2.4367	2.3942	1.8306	3.0827	3.0116	3.5014	4.2621	2.6662	0.6762	0.7183	0.6587	1.116	0.2124	0	0.0624	0.0564	0.0589	0.0618	0	0.2019	0.9974	1.2156	1.1139	1.2827	4.0298	5.0756	2.4286	3.0093	0.6394	0.7502	0.7258	1.2141	3.769	5.524	0.2939
ENSMUSG00000006676	Usp19	protein_coding	80.9172	94.8041	106.981	79.717	52.7364	48.5535	44.9219	48.5059	47.8265	51.2423	49.4069	53.5607	44.3929	35.0362	30.0332	42.3414	27.3593	26.2379	28.3347	27.4974	29.8936	24.5954	33.1739	30.7009	24.3213	13.5991	16.1659	18.5568	14.2098	19.8245	13.4759	18.0972	22.0035	39.1762	35.2268	34.3841	43.5587	41.6539	45.6324	43.1866	34.9654	36.1819	36.6059	38.0754	85.0102	90.6469	25.2595
ENSMUSG00000006678	Pola1	protein_coding	3.1494	2.6473	3.5278	3.419	1.7341	1.0091	1.397	1.087	1.6287	1.9786	1.3709	0.9313	2.7266	1.393	2.6142	2.9625	2.1641	1.2112	1.4843	1.6304	1.1214	1.7453	1.4976	1.8248	1.0518	0.9043	1.1003	0.915	0.5543	1.3156	0.6641	0.8952	2.768	3.7057	3.9193	3.48	3.2754	3.2648	3.5724	4.5273	1.1518	0.3432	1.2979	0.8153	5.9909	7.0771	4.4788
ENSMUSG00000006699	Cdc42	protein_coding	352.677	325.571	371.204	336.81	227.711	227.517	258.305	258.952	246.425	248.211	236.714	240.935	224.489	196.498	214.376	231.886	109.144	103.504	112.925	130.472	161.22	157.563	160.644	154.072	92.5744	85.5848	91.8187	93.6147	86.9013	85.9095	82.0854	87.3333	206.465	275.987	295.712	297.132	295.719	274.305	303.463	312.705	228.428	158.042	203.717	167.625	253.367	253.538	294.644
ENSMUSG00000006705	Pknox1	protein_coding	8.8034	8.0229	6.6868	9.5587	5.4909	6.0257	4.8376	5.2968	3.5414	6.0296	6.206	5.5736	6.235	4.3558	4.9493	7.2255	2.5863	2.6756	3.9793	3.4378	6.2349	5.8589	6.7522	7.0313	3.4102	4.3724	3.495	3.0751	3.4079	4.251	3.5811	3.4784	4.703	7.5632	7.5706	7.3418	6.4104	9.0955	7.2655	8.2062	3.2206	3.1103	2.7056	3.2117	12.267	11.7624	5.7845
ENSMUSG00000006711	D130043K22Rik	protein_coding	0.2892	0.3571	0.1966	0.6358	11.0866	9.1162	7.0459	8.5564	8.0417	6.1543	8.2507	7.5571	0.1139	0.4778	0.1635	0.2367	0.0265	0	0.0169	0	1.8117	0.8371	1.553	0.3077	3.3462	1.7771	1.7912	1.2745	0.3873	3.115	1.5594	1.7189	0.257	1.7535	0.3544	1.1388	1.8732	0.8026	0.5892	0.4122	0.0283	0	0	0.0207	0.6859	0.3182	4.0547
ENSMUSG00000006715	Gmnn	protein_coding	5.6147	4.2095	9.2269	8.9357	3.2564	2.295	3.3492	2.7797	2.4777	4.1107	1.7222	1.3891	7.8759	11.6996	10.1842	9.9827	18.2737	19.0266	17.1513	14.7163	7.1558	10.6737	10.1421	10.4737	8.3064	6.2884	7.8206	6.6552	5.4512	6.7961	2.9514	6.3927	13.0059	19.3668	16.0571	18.5191	11.0313	10.4482	11.0557	13.6654	2.8543	2.2693	3.1362	1.5204	13.0801	19.9103	22.5101
ENSMUSG00000006717	Acot13	protein_coding	31.6956	37.3169	55.9224	52.9362	61.3948	57.6349	68.2905	62.5322	60.5522	49.7992	52.0491	63.9758	37.9191	61.2095	54.068	38.7277	217.642	231.1	214.416	181.715	160.317	169.429	142.825	163.043	55.51	70.6539	57.6992	64.4766	35.8294	44.6864	36.0486	48.8819	37.9349	36.6161	51.4853	43.3119	38.543	35.7884	49.1232	35.7683	103.812	95.8532	95.4395	82.9625	41.186	35.222	44.8776
ENSMUSG00000006720	Zfp184	protein_coding	1.1611	1.1314	1.1209	1.0797	1.663	0.809	1.3868	1.4886	0.6744	1.1423	0.6008	0.7448	0.4983	0.5965	0.2584	0.4599	0.1989	0.1142	0.2813	0.3073	0.3094	0.6747	0.4108	0.4513	0.108	0.101	0.112	0.052	0.2394	0.0457	0.2484	0.1223	0.3697	0.3344	0.2261	0.6512	1.1214	0.9006	0.994	0.4384	0.3052	0.5861	0.1109	0.0726	4.0919	4.5415	0.251
ENSMUSG00000006724	Cyp27b1	protein_coding	0.1666	0	0.4876	0.3862	0.2361	0.4611	0.3786	0.1287	0.138	0.3538	0.2017	0.0602	0.0691	0.5013	0.4052	0.4753	0.2047	0.1044	0.2631	0.1293	6.3368	3.1901	4.5397	9.6433	0	0	0	0	0	0	0	0.0524	0	0.1331	0.2776	0	0	0.0426	0.0544	0.1031	0.1569	0	0.0638	0	0.4798	0.5478	0.159
ENSMUSG00000006728	Cdk4	protein_coding	138.625	114.128	125.981	117.642	34.6711	36.1018	31.4379	31.2474	42.7904	41.0817	41.1674	34.5638	101.227	75.1822	92.5371	112.088	31.651	29.4171	36.3256	40.0816	66.347	65.3852	54.7063	63.21	24.9055	23.9114	30.5736	24.2958	15.1683	24.4291	22.2801	20.5056	63.5826	75.473	83.3452	80.3342	83.4903	83.9896	92.2427	101.391	40.7031	28.4789	33.1609	26.5006	242.792	279.167	88.7213
ENSMUSG00000006731	B4galnt1	protein_coding	2.099	4.6254	3.2319	3.2344	28.5688	34.2261	31.8958	32.4187	32.598	38.4411	40.9086	34.9955	10.6632	41.4104	24.1805	19.3134	1.0307	1.2145	1.7081	1.8868	3.3734	2.0658	2.2044	2.6909	22.8244	21.9388	23.634	22.8671	15.1103	21.1468	14.0961	22.9167	31.6181	10.3482	5.4193	4.757	24.1369	17.795	21.4927	17.9074	1.7764	0.5095	1.5419	0.8008	5.0165	5.4518	75.0374
ENSMUSG00000006732	Mettl1	protein_coding	18.8945	15.3727	18.1297	16.8871	4.0451	4.6989	4.698	4.0301	5.6867	4.6131	3.0876	5.2712	8.7371	9.6396	8.0004	9.3877	3.8755	3.9737	3.3499	4.3917	16.4887	14.4188	12.4795	12.7484	4.3662	6.9801	4.0088	7.5856	4.3959	4.8692	4.0302	3.3377	6.7933	11.2841	9.322	9.6647	3.4751	4.3527	5.5977	4.9079	6.5849	6.682	5.5676	5.8468	14.7286	15.5812	7.2631
ENSMUSG00000006736	Tspan31	protein_coding	79.7397	82.9874	81.3629	79.2672	36.8961	35.3525	34.6488	34.5305	41.8354	41.3149	36.2617	41.6504	41.5651	44.0924	45.2032	40.2961	29.0035	28.3484	29.6636	31.622	56.6786	61.9378	59.0923	63.3219	115.376	126.392	110.275	129.732	117.34	134.523	109.155	135.563	31.7449	38.8129	43.4286	44.2474	45.663	46.2411	43.4788	51.218	35.1428	26.4907	33.6873	29.3396	67.9479	74.7504	45.5433
ENSMUSG00000006740	Kif5b	protein_coding	84.5188	81.7277	68.7983	66.2656	74.6427	62.3513	69.2177	57.691	67.6765	64.5626	58.5727	64.5419	43.8335	41.3272	43.2438	43.4229	26.7565	26.87	26.409	27.0071	29.4202	32.5825	26.8295	27.4333	12.2621	11.4263	11.4878	12.5977	11.3564	10.5099	10.1029	9.8173	34.1142	49.2876	47.3073	51.0704	54.9818	55.664	58.8506	56.775	27.4712	23.9764	21.772	25.8869	53.8107	51.1069	45.8345
ENSMUSG00000006763	Saal1	protein_coding	4.6389	4.2521	6.2121	4.0813	3.0513	3.7239	3.5735	3.9314	3.7964	3.2636	3.3971	3.4829	3.5461	3.626	3.5947	5.3289	0.6733	1.3052	1.4053	1.536	3.0238	2.5126	3.4031	2.7918	1.5339	2.6262	1.4838	2.2546	2.1257	1.5579	1.829	1.5649	3.0762	4.647	6.2927	4.9211	4.6539	3.4152	5.1997	5.1239	2.296	1.7555	2.5761	2.287	7.8013	10.6306	3.514
ENSMUSG00000006764	Tph2	protein_coding	0	0	0.0463	0.0991	0.6857	0.3999	0.5347	0.6444	0.3117	0.2558	0.2169	0.2386	0	0	0	0	0	0	0	0	0	0	0	0	0	0	0	0	0	0	0	0	0	0	0	0	0	0	0	0	0	0.11	0.13	0.1166	0.2009	0.0651	0
ENSMUSG00000006777	Krt23	protein_coding	0.1792	0.134	0.0683	0	0.0881	0.5215	0.1425	0.0738	0.0785	0.1538	0.1599	0.0703	251.049	118.268	142.242	198.973	0.0679	0.0506	0.1307	0.1309	0.862	0.8482	0.635	0.4472	0.1437	0.6519	0.2806	0.7046	0.7903	1.009	0.5695	0.7453	3.6755	2.9712	2.5994	2.5732	12.0209	10.6383	13.8137	8.5613	0.4072	0.1366	0.3338	0.0986	1.0568	0.2947	2.327
ENSMUSG00000006782	Cnp	protein_coding	12.0635	14.4617	24.5043	21.7487	225.611	162.893	168.382	110.255	225.346	189.652	196.243	163.69	7.0443	12.9217	9.0101	9.0816	3.9479	2.6886	4.5007	4.8011	3.6132	2.7205	2.9451	3.0604	4.6751	5.7957	4.3915	5.1344	5.0611	4.6598	4.0908	4.3523	13.1658	14.8915	15.4863	15.4376	18.194	20.2071	21.9463	15.5222	8.6316	4.3756	6.635	6.2517	25.2501	17.4117	14.2292
ENSMUSG00000006784	Ttc25	protein_coding	0.5735	1.4291	1.12	1.1195	0.3625	0.2715	0.6149	0.5247	0.6556	0.4418	0.3762	0.4566	0.5331	0.4123	0.3802	0.3671	0.0402	0.1488	0.1278	0.2105	0.3347	0.3669	0.3884	0.4714	0.0899	0.4649	0.0798	0.1003	0.0815	0.0727	0.0392	0.0506	0.1342	0.457	1.5668	0.4842	2.9723	2.5491	5.0286	3.204	0.0926	0.0319	0.5185	0.0913	4.4255	2.0478	0.0246
ENSMUSG00000006800	Sulf2	protein_coding	9.877	10.559	17.1651	21.8062	23.9926	25.9708	25.702	23.7903	25.7111	22.4489	22.4595	25.1863	18.9975	15.7796	12.7723	16.5832	8.4978	7.965	14.4726	19.0978	4.9016	4.5965	4.5596	5.3977	2.1227	2.8845	3.0551	3.5229	1.7375	2.1754	0.9648	2.7181	5.905	6.3177	5.7692	7.2061	13.3008	9.8411	11.4434	10.5791	9.2215	3.4304	6.5713	4.8937	98.3172	115.765	23.4407
ENSMUSG00000006818	Sod2	protein_coding	54.09	59.424	52.4278	51.1922	56.0847	52.1903	50.2706	51.3423	55.0567	49.932	48.4755	53.0713	26.2869	42.4733	39.8647	30.1921	151.12	153.065	143.333	146.405	100.145	99.4006	97.8319	105.193	43.8191	51.6411	48.6557	53.8738	47.1661	49.7693	49.2873	49.6	22.7516	29.1825	31.3035	31.5883	26.2471	28.6772	30.3836	29.3411	87.8943	110.964	80.3126	119.461	22.6754	23.3922	22.6524
ENSMUSG00000006850	Tmco6	protein_coding	5.4894	6.2184	5.713	6.6501	5.9688	4.8136	3.7092	3.5088	3.4211	5.0014	4.4766	5.347	5.9592	5.1765	3.8086	4.4117	1.5493	1.6071	1.7503	1.7865	4.8098	3.1207	4.0107	3.4274	1.6978	1.4832	1.6986	1.4125	2.2746	1.3998	1.9092	1.4442	5.2394	6.287	9.5295	6.6066	8.2394	8.8078	6.7618	7.431	3.1329	3.9363	4.0298	2.4347	7.0539	7.1309	4.8543
ENSMUSG00000006906	Stambp	protein_coding	9.1515	10.4213	9.776	9.3561	12.0452	11.4655	9.2614	11.7478	12.4503	11.9606	11.2818	11.3557	17.2682	10.9871	9.253	14.9027	4.413	3.7793	5.078	4.847	6.6998	7.1821	7.3719	6.7526	2.308	3.5534	2.9019	3.6294	3.1698	4.6636	3.1563	4.5515	9.7023	13.9049	13.4724	13.4306	11.7067	9.733	9.6504	10.0314	4.0911	2.762	3.8526	3.1447	14.0593	11.6428	10.5698
ENSMUSG00000006920	Ezh1	protein_coding	15.994	17.0807	18.2006	15.5184	21.6459	22.2111	19.286	23.0995	19.5447	18.8925	18.0221	22.0033	16.7394	11.9497	14.1349	18.591	11.7764	8.5314	10.9004	12.1295	12.9917	11.1436	15.5508	13.9182	4.1487	3.3276	4.1686	4.0996	2.8664	4.033	2.9585	3.4932	13.3618	20.2083	18.627	19.6967	24.0994	20.866	18.647	23.5648	11.3905	9.3887	11.0623	10.0595	30.9593	27.9854	12.7169
ENSMUSG00000006930	Hap1	protein_coding	16.5725	17.6534	26.3258	22.2471	40.0433	44.0342	36.685	31.9972	78.7303	47.5577	65.3348	36.9503	1.0439	1.7529	1.6333	1.8204	0.2289	0.4919	0.4412	0.4564	1.4261	0.3464	1.3938	1.5244	0.9456	0.5851	0.2529	0.441	0.2489	0.365	0.2805	0.5767	2.4342	3.1383	1.508	1.6957	4.741	4.8273	4.7161	3.1224	0.0696	0.0351	0.1971	0.1511	3.0842	5.2886	1.533
ENSMUSG00000006931	Leprel4	protein_coding	10.3957	8.6974	15.7638	18.5937	4.8344	3.3185	3.2754	2.3916	4.809	2.6776	4.2685	3.7115	19.1866	14.6128	15.917	20.3294	9.0983	11.0222	11.2182	12.0893	3.622	2.2588	2.1886	3.6989	0.3638	0.9606	1.0071	0.3415	1.5315	0.3078	0.2145	0.0963	4.16	5.383	6.5571	4.2825	13.101	10.6413	12.8743	10.2684	3.8851	1.841	2.2757	2.8335	29.7115	39.4169	1.491
ENSMUSG00000006932	Ctnnb1	protein_coding	384.386	356.019	366.526	355.803	166.692	180.558	184.236	183.751	216.67	181.898	198.13	194.363	220.881	212.704	219.694	228.639	143.723	165.78	165.184	160.032	197.504	214.807	192.171	186.485	94.8582	90.42	91.2207	94.3856	82.0626	82.9778	73.6214	80.9065	301.724	367.728	367.36	362.951	388.459	408.719	452.6	438.481	115.12	100.365	118.741	100.799	303.027	313.835	344.683
ENSMUSG00000006941	Eif1b	protein_coding	33.4322	40.2006	37.3752	42.5417	91.1902	95.5155	90.878	86.5152	95.7822	76.7714	83.0974	91.7316	25.8181	21.9291	24.5268	28.1602	30.8351	30.3914	33.4914	35.1653	36.0626	39.7114	35.2801	42.9909	13.7389	19.8714	18.2317	17.5138	13.9929	15.1314	11.0555	15.2272	16.6859	25.7116	23.2839	23.0244	28.2132	34.132	31.8332	28.3953	28.5767	24.4501	27.9155	27.0982	45.7144	49.5187	17.8576
ENSMUSG00000006948	Klk4	protein_coding	0	0	0	0	0	0	0	0	0	0	0	0	0	0	0	0.1023	0	0	0	0	0	0	0	0	0	0	0	0	0	0	0	0	0	0	0	0	0	0	0	0	0	0	0	0	0	0	0
ENSMUSG00000006958	Chrd	protein_coding	2.3824	4.693	4.9738	4.3083	13.7886	18.3936	14.9368	14.8458	12.2211	6.1329	8.0288	14.4904	3.4237	1.9713	2.3123	2.9306	1.2649	1.2964	1.0897	1.4086	1.5799	1.5354	2.1341	1.5419	1.5033	1.2156	1.3643	1.4458	1.0229	1.7402	0.6747	1.4794	1.3759	1.5166	1.6298	1.5619	1.5784	1.4626	1.4036	1.3905	2.6079	1.2061	1.8819	1.9532	1.8376	1.5833	0.3341
ENSMUSG00000006998	Psmd2	protein_coding	101.171	96.8437	84.8804	89.4219	72.8702	75.962	71.8286	76.1332	77.2786	65.6052	70.502	75.7183	94.4642	71.2262	63.4859	87.0322	47.1979	51.6849	45.694	50.187	55.3745	53.4481	57.822	54.0871	56.2007	57.2531	55.1151	66.8307	52.7325	60.8087	54.4293	56.9857	51.767	60.881	57.691	58.4991	55.9703	58.3302	44.5075	59.5227	68.8412	72.8629	51.2253	70.9475	90.884	102.48	68.9556
ENSMUSG00000007021	Syngr3	protein_coding	0.8858	0.7906	2.204	1.3225	74.0852	78.0941	68.4566	79.1428	92.7102	74.8128	79.0269	81.0189	0.3706	1.7023	1.4302	1.5602	0	0.0666	0	0.1648	0.385	0.6854	0.4612	0.0816	0.0835	0	0.7013	0	0.1382	0.1459	0	0.1341	1.1291	2.0019	2.0297	1.5193	0	0.4086	0.2835	0.1337	0	0	0.2441	0.0723	0.7426	1.8968	0.9657
ENSMUSG00000007029	Vars	protein_coding	16.7131	14.8641	15.2022	13.7141	8.2237	13.1608	8.9772	7.4545	8.6576	9.3941	10.7392	11.2408	12.837	12.7434	10.7064	16.2885	6.3072	6.0249	6.1855	4.3542	5.9036	5.5928	8.227	7.5575	4.1105	3.6569	4.0658	5.2007	4.9746	4.2695	4.2257	4.311	7.9448	13.4677	10.7683	7.6987	16.5818	14.0425	12.3782	14.2808	7.5715	6.1432	4.3871	6.9105	26.0531	27.0377	15.6809
ENSMUSG00000007030	Vwa7	protein_coding	0.0881	0.1258	0.2821	0.1072	0.2216	0.0433	0.034	0	0.1156	0.1631	0.1393	0.0682	0.8511	0.3238	0.5853	0.5392	1.0652	1.4304	1.2737	1.0989	0.1622	0.0483	0.039	0.0347	0	0.0637	0.0333	0.0303	0.116	0.0328	0.0995	0	0	0.0695	0.0541	0.0894	0.5723	0.5318	0.8071	0.5697	1.8613	3.0396	1.5627	2.0268	0.3328	0.2628	0.0596
ENSMUSG00000007033	Hspa1l	protein_coding	0.6597	0.0966	0.1455	0.2081	0.4412	0.6902	0.7034	0.6263	0.4435	0.6389	0.3972	1.2504	0.3289	0.2626	0.1545	0.328	0.6558	0.4879	0.3862	0.2862	0.2928	0.0697	0.1155	0.1056	0.0966	0	0	0.0409	0.0414	0	0.09	0	0	0.3181	0.2491	0.1688	0.1532	0.07	0.1311	0.2084	1.8724	1.9294	0.6928	1.4452	0.4931	0	0.041
ENSMUSG00000007034	Slc44a4	protein_coding	1.9324	1.409	2.6738	2.4084	0.2666	0.2599	0.3486	0.497	0.533	0.2137	0.0768	0.208	1.1512	41.6398	28.5876	14.2359	0.0801	0.2442	1.0349	0.1002	44.6358	36.4907	58.0463	48.133	0.0727	0.128	0.1349	0	0.2492	0	0.0653	0.1195	236.078	290.372	326.97	362.232	8.3267	10.0217	15.9414	10.0895	5.921	1.9599	11.5269	1.495	12.8341	3.6617	160.356
ENSMUSG00000007035	Msh5	protein_coding	1.1751	0.32	0.8329	0.7466	0.0917	0.0749	0	0.5281	0.3852	0.3077	0.24	0.0713	1.2115	1.2773	0.5547	1.0016	0.701	0.0772	0.6801	0.6233	1.1865	0.8212	0.8301	0.8858	0.5551	1.1087	0.3143	0.5469	0.3234	0.6548	0.3083	0.3578	0.6409	1.4364	1.3597	1.738	2.0918	1.0158	1.9662	3.2554	0.1017	0.0884	0.268	0.155	1.2026	0.456	0.8051
ENSMUSG00000007036	Abhd16a	protein_coding	31.1836	34.9429	43.7531	44.2062	39.4124	35.0614	36.6249	32.1324	38.6709	35.9733	38.7562	35.0452	31.9304	35.1643	31.335	33.4041	21.1052	24.2498	23.3666	22.2799	35.1393	32.3379	34.6	32.0288	14.8131	14.1921	11.8974	14.9766	13.5673	11.8453	14.6753	12.3735	23.9783	36.4588	30.5931	35.9173	37.567	44.3923	40.8967	38.03	36.2426	42.097	37.1009	31.7782	41.7167	37.2862	23.4893
ENSMUSG00000007038	Neu1	protein_coding	12.2329	12.8972	16.4626	14.3015	19.7144	17.4356	17.6284	17.0077	18.9025	16.6025	17.218	17.3413	10.0556	17.4258	16.1893	10.3591	4.9561	6.0949	6.525	5.8862	91.3699	81.3746	132.489	129.595	9.6235	11.5836	9.9256	10.5928	9.7403	11.3619	8.9852	10.0439	31.8368	52.4434	67.0552	59.5015	16.3455	14.8667	13.5887	14.4727	7.1021	7.6783	8.2526	5.8479	16.7958	12.7804	25.0051
ENSMUSG00000007039	Ddah2	protein_coding	9.2873	7.4522	9.2346	13.0513	5.0465	7.1632	5.9061	6.8951	10.0928	8.3839	10.9706	5.6014	9.814	10.9174	12.4048	14.4807	8.7437	10.7703	14.7389	15.1283	10.4015	11.6681	9.2449	11.2239	1.2423	1.8652	1.0275	1.2909	1.0448	1.017	1.0666	1.2706	4.6058	5.9111	8.1223	6.434	30.1297	47.7881	30.8542	33.3189	14.3776	4.2979	12.1456	8.9665	36.3461	37.6688	1.5388
ENSMUSG00000007041	Clic1	protein_coding	57.7598	50.1411	73.2014	71.3437	5.476	6.9085	5.0994	4.6848	5.6893	6.0479	7.2525	5.3025	121.11	122.256	121.06	125.196	21.6382	22.6937	30.4445	33.529	51.6002	43.7997	47.1335	53.7399	9.2193	10.3085	10.3248	8.1277	7.1917	8.2219	7.2928	8.7664	113.3	145.757	136.674	142.653	102.926	110.387	122.85	115.254	26.1251	8.1177	19.9433	13.4316	89.7026	105.58	144.641
ENSMUSG00000007050	Lsm2	protein_coding	14.4529	12.3689	9.3211	14.203	9.937	9.0374	7.6322	7.6182	5.8762	6.8202	8.9199	9.0301	13.4539	8.3028	9.3836	13.9724	11.7082	8.3258	7.4405	6.8349	11.5909	12.7785	11.9088	12.7028	7.0698	9.502	10.9724	9.6691	7.7689	7.4017	9.8406	10.3456	11.5502	12.5058	11.9154	8.0289	9.7217	9.7145	6.6785	6.9786	6.8278	5.8892	7.3901	8.1469	22.2964	24.045	20.7238
ENSMUSG00000007080	Pole	protein_coding	0.9166	0.6324	1.1996	1.2356	0.4632	0.2938	0.1842	0.2853	0.272	0.4802	0.339	0.9915	1.4499	0.5798	0.9516	2.0785	1.031	0.7565	0.2964	1.0169	0.3733	0.3104	0.6805	0.9269	0.5976	0.2434	0.472	0.3714	0.2551	0.6525	0.2315	0.6888	2.0636	1.1733	1.6126	2.5336	0.6087	0.8108	0.8469	1.1845	1.4302	0.5032	0.5667	0.4871	4.2945	4.1929	3.3833
[truncated: 42,540 more rows]
[truncated: 21 more columns]

## Sheet: Supplementary Table S7
Supplementary Table S7: tissue-specific gene list across all 17 tissues
[truncated: 5,036 more rows]

[truncated: 3 more sheets: Supplementary Table S8, Supplementary Table S9, Supplementary Table S10]
